# Supplementary material for: MethCNA: a database for integrating genomic and epigenomic data in human cancer
Source: BMC Genomics. 2018 Feb 13;19:138. doi: 10.1186/s12864-018-4525-0 (PMC5810021; doi:10.1186/s12864-018-4525-0)
Supplement: Supplementary file 1 — Table S1. List of GEO tumor samples that are integrated in MethCNA. (XLS 290 kb) [file 12864_2018_4525_MOESM1_ESM.xls]

## Sheet: Sheet1
Table S1. List of GEO tumor samples that are integrated in MethCNA
Array ID	Series ID	Disease Type	ICD-O_Morphology	ICD-O_Morphology_Code	ICD-O_Topography	ICD-O_Topography_Code	PubMed ID
GSM937258	GSE38240	Prostate adenocarcinoma	Adenocarcinoma, NOS	8140/3	Prostate gland	C61.9	23345608
GSM937259	GSE38240	Prostate adenocarcinoma	Adenocarcinoma, NOS	8140/3	Prostate gland	C61.9	23345608
GSM937260	GSE38240	Prostate adenocarcinoma	Adenocarcinoma, NOS	8140/3	Prostate gland	C61.9	23345608
GSM937261	GSE38240	Prostate adenocarcinoma	Adenocarcinoma, NOS	8140/3	Prostate gland	C61.9	23345608
GSM937262	GSE38240	Prostate adenocarcinoma	Adenocarcinoma, NOS	8140/3	Prostate gland	C61.9	23345608
GSM937264	GSE38240	Prostate adenocarcinoma	Adenocarcinoma, NOS	8140/3	Prostate gland	C61.9	23345608
GSM937266	GSE38240	Prostate adenocarcinoma	Adenocarcinoma, NOS	8140/3	Prostate gland	C61.9	23345608
GSM937268	GSE38240	Prostate adenocarcinoma	Adenocarcinoma, NOS	8140/3	Prostate gland	C61.9	23345608
GSM1162364	GSE47915	Prostate adenocarcinoma	Adenocarcinoma, NOS	8140/3	Prostate gland	C61.9	24447442
GSM1162365	GSE47915	Prostate adenocarcinoma	Adenocarcinoma, NOS	8140/3	Prostate gland	C61.9	24447442
GSM1162369	GSE47915	Prostate adenocarcinoma	Adenocarcinoma, NOS	8140/3	Prostate gland	C61.9	24447442
GSM1162375	GSE47915	Prostate adenocarcinoma	Adenocarcinoma, NOS	8140/3	Prostate gland	C61.9	24447442
GSM1194354	GSE49149	Pancreatic adenocarcinoma	Adenocarcinoma, NOS	8140/3	Pancreas, NOS	C25.9	26909576
GSM1194355	GSE49149	Pancreatic adenocarcinoma	Adenocarcinoma, NOS	8140/3	Pancreas, NOS	C25.9	26909576
GSM1194357	GSE49149	Pancreatic adenocarcinoma	Adenocarcinoma, NOS	8140/3	Pancreas, NOS	C25.9	26909576
GSM1194358	GSE49149	Pancreatic adenocarcinoma	Adenocarcinoma, NOS	8140/3	Pancreas, NOS	C25.9	26909576
GSM1194359	GSE49149	Pancreatic adenocarcinoma	Adenocarcinoma, NOS	8140/3	Pancreas, NOS	C25.9	26909576
GSM1194360	GSE49149	Pancreatic adenocarcinoma	Adenocarcinoma, NOS	8140/3	Pancreas, NOS	C25.9	26909576
GSM1194361	GSE49149	Pancreatic adenocarcinoma	Adenocarcinoma, NOS	8140/3	Pancreas, NOS	C25.9	26909576
GSM1194363	GSE49149	Pancreatic adenocarcinoma	Adenocarcinoma, NOS	8140/3	Pancreas, NOS	C25.9	26909576
GSM1194364	GSE49149	Pancreatic adenocarcinoma	Adenocarcinoma, NOS	8140/3	Pancreas, NOS	C25.9	26909576
GSM1194366	GSE49149	Pancreatic adenocarcinoma	Adenocarcinoma, NOS	8140/3	Pancreas, NOS	C25.9	26909576
GSM1194367	GSE49149	Pancreatic adenocarcinoma	Adenocarcinoma, NOS	8140/3	Pancreas, NOS	C25.9	26909576
GSM1194368	GSE49149	Pancreatic adenocarcinoma	Adenocarcinoma, NOS	8140/3	Pancreas, NOS	C25.9	26909576
GSM1194369	GSE49149	Pancreatic adenocarcinoma	Adenocarcinoma, NOS	8140/3	Pancreas, NOS	C25.9	26909576
GSM1194370	GSE49149	Pancreatic adenocarcinoma	Adenocarcinoma, NOS	8140/3	Pancreas, NOS	C25.9	26909576
GSM1194371	GSE49149	Pancreatic adenocarcinoma	Adenocarcinoma, NOS	8140/3	Pancreas, NOS	C25.9	26909576
GSM1194372	GSE49149	Pancreatic adenocarcinoma	Adenocarcinoma, NOS	8140/3	Pancreas, NOS	C25.9	26909576
GSM1194373	GSE49149	Pancreatic adenocarcinoma	Adenocarcinoma, NOS	8140/3	Pancreas, NOS	C25.9	26909576
GSM1194374	GSE49149	Pancreatic adenocarcinoma	Adenocarcinoma, NOS	8140/3	Pancreas, NOS	C25.9	26909576
GSM1194375	GSE49149	Pancreatic adenocarcinoma	Adenocarcinoma, NOS	8140/3	Pancreas, NOS	C25.9	26909576
GSM1194376	GSE49149	Pancreatic adenocarcinoma	Adenocarcinoma, NOS	8140/3	Pancreas, NOS	C25.9	26909576
GSM1194377	GSE49149	Pancreatic adenocarcinoma	Adenocarcinoma, NOS	8140/3	Pancreas, NOS	C25.9	26909576
GSM1194378	GSE49149	Pancreatic adenocarcinoma	Adenocarcinoma, NOS	8140/3	Pancreas, NOS	C25.9	26909576
GSM1194379	GSE49149	Pancreatic adenocarcinoma	Adenocarcinoma, NOS	8140/3	Pancreas, NOS	C25.9	26909576
GSM1194380	GSE49149	Pancreatic adenocarcinoma	Adenocarcinoma, NOS	8140/3	Pancreas, NOS	C25.9	26909576
GSM1194381	GSE49149	Pancreatic adenocarcinoma	Adenocarcinoma, NOS	8140/3	Pancreas, NOS	C25.9	26909576
GSM1194382	GSE49149	Pancreatic adenocarcinoma	Adenocarcinoma, NOS	8140/3	Pancreas, NOS	C25.9	26909576
GSM1194383	GSE49149	Pancreatic adenocarcinoma	Adenocarcinoma, NOS	8140/3	Pancreas, NOS	C25.9	26909576
GSM1194384	GSE49149	Pancreatic adenocarcinoma	Adenocarcinoma, NOS	8140/3	Pancreas, NOS	C25.9	26909576
GSM1194385	GSE49149	Pancreatic adenocarcinoma	Adenocarcinoma, NOS	8140/3	Pancreas, NOS	C25.9	26909576
GSM1194386	GSE49149	Pancreatic adenocarcinoma	Adenocarcinoma, NOS	8140/3	Pancreas, NOS	C25.9	26909576
GSM1194387	GSE49149	Pancreatic adenocarcinoma	Adenocarcinoma, NOS	8140/3	Pancreas, NOS	C25.9	26909576
GSM1194388	GSE49149	Pancreatic adenocarcinoma	Adenocarcinoma, NOS	8140/3	Pancreas, NOS	C25.9	26909576
GSM1194389	GSE49149	Pancreatic adenocarcinoma	Adenocarcinoma, NOS	8140/3	Pancreas, NOS	C25.9	26909576
GSM1194390	GSE49149	Pancreatic adenocarcinoma	Adenocarcinoma, NOS	8140/3	Pancreas, NOS	C25.9	26909576
GSM1194391	GSE49149	Pancreatic adenocarcinoma	Adenocarcinoma, NOS	8140/3	Pancreas, NOS	C25.9	26909576
GSM1194392	GSE49149	Pancreatic adenocarcinoma	Adenocarcinoma, NOS	8140/3	Pancreas, NOS	C25.9	26909576
GSM1194393	GSE49149	Pancreatic adenocarcinoma	Adenocarcinoma, NOS	8140/3	Pancreas, NOS	C25.9	26909576
GSM1194394	GSE49149	Pancreatic adenocarcinoma	Adenocarcinoma, NOS	8140/3	Pancreas, NOS	C25.9	26909576
GSM1194395	GSE49149	Pancreatic adenocarcinoma	Adenocarcinoma, NOS	8140/3	Pancreas, NOS	C25.9	26909576
GSM1194396	GSE49149	Pancreatic adenocarcinoma	Adenocarcinoma, NOS	8140/3	Pancreas, NOS	C25.9	26909576
GSM1194397	GSE49149	Pancreatic adenocarcinoma	Adenocarcinoma, NOS	8140/3	Pancreas, NOS	C25.9	26909576
GSM1194398	GSE49149	Pancreatic adenocarcinoma	Adenocarcinoma, NOS	8140/3	Pancreas, NOS	C25.9	26909576
GSM1194399	GSE49149	Pancreatic adenocarcinoma	Adenocarcinoma, NOS	8140/3	Pancreas, NOS	C25.9	26909576
GSM1194400	GSE49149	Pancreatic adenocarcinoma	Adenocarcinoma, NOS	8140/3	Pancreas, NOS	C25.9	26909576
GSM1194401	GSE49149	Pancreatic adenocarcinoma	Adenocarcinoma, NOS	8140/3	Pancreas, NOS	C25.9	26909576
GSM1194402	GSE49149	Pancreatic adenocarcinoma	Adenocarcinoma, NOS	8140/3	Pancreas, NOS	C25.9	26909576
GSM1194403	GSE49149	Pancreatic adenocarcinoma	Adenocarcinoma, NOS	8140/3	Pancreas, NOS	C25.9	26909576
GSM1194404	GSE49149	Pancreatic adenocarcinoma	Adenocarcinoma, NOS	8140/3	Pancreas, NOS	C25.9	26909576
GSM1194405	GSE49149	Pancreatic adenocarcinoma	Adenocarcinoma, NOS	8140/3	Pancreas, NOS	C25.9	26909576
GSM1194406	GSE49149	Pancreatic adenocarcinoma	Adenocarcinoma, NOS	8140/3	Pancreas, NOS	C25.9	26909576
GSM1194407	GSE49149	Pancreatic adenocarcinoma	Adenocarcinoma, NOS	8140/3	Pancreas, NOS	C25.9	26909576
GSM1194408	GSE49149	Pancreatic adenocarcinoma	Adenocarcinoma, NOS	8140/3	Pancreas, NOS	C25.9	26909576
GSM1194410	GSE49149	Pancreatic adenocarcinoma	Adenocarcinoma, NOS	8140/3	Pancreas, NOS	C25.9	26909576
GSM1194411	GSE49149	Pancreatic adenocarcinoma	Adenocarcinoma, NOS	8140/3	Pancreas, NOS	C25.9	26909576
GSM1194412	GSE49149	Pancreatic adenocarcinoma	Adenocarcinoma, NOS	8140/3	Pancreas, NOS	C25.9	26909576
GSM1194413	GSE49149	Pancreatic adenocarcinoma	Adenocarcinoma, NOS	8140/3	Pancreas, NOS	C25.9	26909576
GSM1194414	GSE49149	Pancreatic adenocarcinoma	Adenocarcinoma, NOS	8140/3	Pancreas, NOS	C25.9	26909576
GSM1194415	GSE49149	Pancreatic adenocarcinoma	Adenocarcinoma, NOS	8140/3	Pancreas, NOS	C25.9	26909576
GSM1194416	GSE49149	Pancreatic adenocarcinoma	Adenocarcinoma, NOS	8140/3	Pancreas, NOS	C25.9	26909576
GSM1194417	GSE49149	Pancreatic adenocarcinoma	Adenocarcinoma, NOS	8140/3	Pancreas, NOS	C25.9	26909576
GSM1194418	GSE49149	Pancreatic adenocarcinoma	Adenocarcinoma, NOS	8140/3	Pancreas, NOS	C25.9	26909576
GSM1194419	GSE49149	Pancreatic adenocarcinoma	Adenocarcinoma, NOS	8140/3	Pancreas, NOS	C25.9	26909576
GSM1194420	GSE49149	Pancreatic adenocarcinoma	Adenocarcinoma, NOS	8140/3	Pancreas, NOS	C25.9	26909576
GSM1194421	GSE49149	Pancreatic adenocarcinoma	Adenocarcinoma, NOS	8140/3	Pancreas, NOS	C25.9	26909576
GSM1194423	GSE49149	Pancreatic adenocarcinoma	Adenocarcinoma, NOS	8140/3	Pancreas, NOS	C25.9	26909576
GSM1194424	GSE49149	Pancreatic adenocarcinoma	Adenocarcinoma, NOS	8140/3	Pancreas, NOS	C25.9	26909576
GSM1194425	GSE49149	Pancreatic adenocarcinoma	Adenocarcinoma, NOS	8140/3	Pancreas, NOS	C25.9	26909576
GSM1194426	GSE49149	Pancreatic adenocarcinoma	Adenocarcinoma, NOS	8140/3	Pancreas, NOS	C25.9	26909576
GSM1194427	GSE49149	Pancreatic adenocarcinoma	Adenocarcinoma, NOS	8140/3	Pancreas, NOS	C25.9	26909576
GSM1194428	GSE49149	Pancreatic adenocarcinoma	Adenocarcinoma, NOS	8140/3	Pancreas, NOS	C25.9	26909576
GSM1194429	GSE49149	Pancreatic adenocarcinoma	Adenocarcinoma, NOS	8140/3	Pancreas, NOS	C25.9	26909576
GSM1194430	GSE49149	Pancreatic adenocarcinoma	Adenocarcinoma, NOS	8140/3	Pancreas, NOS	C25.9	26909576
GSM1194433	GSE49149	Pancreatic adenocarcinoma	Adenocarcinoma, NOS	8140/3	Pancreas, NOS	C25.9	26909576
GSM1194434	GSE49149	Pancreatic adenocarcinoma	Adenocarcinoma, NOS	8140/3	Pancreas, NOS	C25.9	26909576
GSM1194435	GSE49149	Pancreatic adenocarcinoma	Adenocarcinoma, NOS	8140/3	Pancreas, NOS	C25.9	26909576
GSM1194436	GSE49149	Pancreatic adenocarcinoma	Adenocarcinoma, NOS	8140/3	Pancreas, NOS	C25.9	26909576
GSM1194437	GSE49149	Pancreatic adenocarcinoma	Adenocarcinoma, NOS	8140/3	Pancreas, NOS	C25.9	26909576
GSM1194438	GSE49149	Pancreatic adenocarcinoma	Adenocarcinoma, NOS	8140/3	Pancreas, NOS	C25.9	26909576
GSM1194439	GSE49149	Pancreatic adenocarcinoma	Adenocarcinoma, NOS	8140/3	Pancreas, NOS	C25.9	26909576
GSM1194441	GSE49149	Pancreatic adenocarcinoma	Adenocarcinoma, NOS	8140/3	Pancreas, NOS	C25.9	26909576
GSM1194442	GSE49149	Pancreatic adenocarcinoma	Adenocarcinoma, NOS	8140/3	Pancreas, NOS	C25.9	26909576
GSM1194443	GSE49149	Pancreatic adenocarcinoma	Adenocarcinoma, NOS	8140/3	Pancreas, NOS	C25.9	26909576
GSM1194444	GSE49149	Pancreatic adenocarcinoma	Adenocarcinoma, NOS	8140/3	Pancreas, NOS	C25.9	26909576
GSM1194445	GSE49149	Pancreatic adenocarcinoma	Adenocarcinoma, NOS	8140/3	Pancreas, NOS	C25.9	26909576
GSM1194446	GSE49149	Pancreatic adenocarcinoma	Adenocarcinoma, NOS	8140/3	Pancreas, NOS	C25.9	26909576
GSM1194448	GSE49149	Pancreatic adenocarcinoma	Adenocarcinoma, NOS	8140/3	Pancreas, NOS	C25.9	26909576
GSM1194449	GSE49149	Pancreatic adenocarcinoma	Adenocarcinoma, NOS	8140/3	Pancreas, NOS	C25.9	26909576
GSM1194450	GSE49149	Pancreatic adenocarcinoma	Adenocarcinoma, NOS	8140/3	Pancreas, NOS	C25.9	26909576
GSM1194451	GSE49149	Pancreatic adenocarcinoma	Adenocarcinoma, NOS	8140/3	Pancreas, NOS	C25.9	26909576
GSM1194452	GSE49149	Pancreatic adenocarcinoma	Adenocarcinoma, NOS	8140/3	Pancreas, NOS	C25.9	26909576
GSM1194454	GSE49149	Pancreatic adenocarcinoma	Adenocarcinoma, NOS	8140/3	Pancreas, NOS	C25.9	26909576
GSM1194455	GSE49149	Pancreatic adenocarcinoma	Adenocarcinoma, NOS	8140/3	Pancreas, NOS	C25.9	26909576
GSM1194456	GSE49149	Pancreatic adenocarcinoma	Adenocarcinoma, NOS	8140/3	Pancreas, NOS	C25.9	26909576
GSM1194457	GSE49149	Pancreatic adenocarcinoma	Adenocarcinoma, NOS	8140/3	Pancreas, NOS	C25.9	26909576
GSM1194458	GSE49149	Pancreatic adenocarcinoma	Adenocarcinoma, NOS	8140/3	Pancreas, NOS	C25.9	26909576
GSM1194459	GSE49149	Pancreatic adenocarcinoma	Adenocarcinoma, NOS	8140/3	Pancreas, NOS	C25.9	26909576
GSM1194461	GSE49149	Pancreatic adenocarcinoma	Adenocarcinoma, NOS	8140/3	Pancreas, NOS	C25.9	26909576
GSM1194463	GSE49149	Pancreatic adenocarcinoma	Adenocarcinoma, NOS	8140/3	Pancreas, NOS	C25.9	26909576
GSM1194464	GSE49149	Pancreatic adenocarcinoma	Adenocarcinoma, NOS	8140/3	Pancreas, NOS	C25.9	26909576
GSM1194465	GSE49149	Pancreatic adenocarcinoma	Adenocarcinoma, NOS	8140/3	Pancreas, NOS	C25.9	26909576
GSM1194466	GSE49149	Pancreatic adenocarcinoma	Adenocarcinoma, NOS	8140/3	Pancreas, NOS	C25.9	26909576
GSM1194467	GSE49149	Pancreatic adenocarcinoma	Adenocarcinoma, NOS	8140/3	Pancreas, NOS	C25.9	26909576
GSM1194469	GSE49149	Pancreatic adenocarcinoma	Adenocarcinoma, NOS	8140/3	Pancreas, NOS	C25.9	26909576
GSM1194470	GSE49149	Pancreatic adenocarcinoma	Adenocarcinoma, NOS	8140/3	Pancreas, NOS	C25.9	26909576
GSM1194471	GSE49149	Pancreatic adenocarcinoma	Adenocarcinoma, NOS	8140/3	Pancreas, NOS	C25.9	26909576
GSM1194474	GSE49149	Pancreatic adenocarcinoma	Adenocarcinoma, NOS	8140/3	Pancreas, NOS	C25.9	26909576
GSM1194475	GSE49149	Pancreatic adenocarcinoma	Adenocarcinoma, NOS	8140/3	Pancreas, NOS	C25.9	26909576
GSM1194476	GSE49149	Pancreatic adenocarcinoma	Adenocarcinoma, NOS	8140/3	Pancreas, NOS	C25.9	26909576
GSM1194479	GSE49149	Pancreatic adenocarcinoma	Adenocarcinoma, NOS	8140/3	Pancreas, NOS	C25.9	26909576
GSM1194480	GSE49149	Pancreatic adenocarcinoma	Adenocarcinoma, NOS	8140/3	Pancreas, NOS	C25.9	26909576
GSM1194481	GSE49149	Pancreatic adenocarcinoma	Adenocarcinoma, NOS	8140/3	Pancreas, NOS	C25.9	26909576
GSM1194482	GSE49149	Pancreatic adenocarcinoma	Adenocarcinoma, NOS	8140/3	Pancreas, NOS	C25.9	26909576
GSM1194483	GSE49149	Pancreatic adenocarcinoma	Adenocarcinoma, NOS	8140/3	Pancreas, NOS	C25.9	26909576
GSM1194484	GSE49149	Pancreatic adenocarcinoma	Adenocarcinoma, NOS	8140/3	Pancreas, NOS	C25.9	26909576
GSM1194485	GSE49149	Pancreatic adenocarcinoma	Adenocarcinoma, NOS	8140/3	Pancreas, NOS	C25.9	26909576
GSM1194486	GSE49149	Pancreatic adenocarcinoma	Adenocarcinoma, NOS	8140/3	Pancreas, NOS	C25.9	26909576
GSM1194487	GSE49149	Pancreatic adenocarcinoma	Adenocarcinoma, NOS	8140/3	Pancreas, NOS	C25.9	26909576
GSM1194489	GSE49149	Pancreatic adenocarcinoma	Adenocarcinoma, NOS	8140/3	Pancreas, NOS	C25.9	26909576
GSM1194490	GSE49149	Pancreatic adenocarcinoma	Adenocarcinoma, NOS	8140/3	Pancreas, NOS	C25.9	26909576
GSM1194491	GSE49149	Pancreatic adenocarcinoma	Adenocarcinoma, NOS	8140/3	Pancreas, NOS	C25.9	26909576
GSM1194492	GSE49149	Pancreatic adenocarcinoma	Adenocarcinoma, NOS	8140/3	Pancreas, NOS	C25.9	26909576
GSM1194494	GSE49149	Pancreatic adenocarcinoma	Adenocarcinoma, NOS	8140/3	Pancreas, NOS	C25.9	26909576
GSM1194495	GSE49149	Pancreatic adenocarcinoma	Adenocarcinoma, NOS	8140/3	Pancreas, NOS	C25.9	26909576
GSM1194496	GSE49149	Pancreatic adenocarcinoma	Adenocarcinoma, NOS	8140/3	Pancreas, NOS	C25.9	26909576
GSM1194497	GSE49149	Pancreatic adenocarcinoma	Adenocarcinoma, NOS	8140/3	Pancreas, NOS	C25.9	26909576
GSM1194498	GSE49149	Pancreatic adenocarcinoma	Adenocarcinoma, NOS	8140/3	Pancreas, NOS	C25.9	26909576
GSM1194501	GSE49149	Pancreatic adenocarcinoma	Adenocarcinoma, NOS	8140/3	Pancreas, NOS	C25.9	26909576
GSM1194502	GSE49149	Pancreatic adenocarcinoma	Adenocarcinoma, NOS	8140/3	Pancreas, NOS	C25.9	26909576
GSM1194503	GSE49149	Pancreatic adenocarcinoma	Adenocarcinoma, NOS	8140/3	Pancreas, NOS	C25.9	26909576
GSM1194504	GSE49149	Pancreatic adenocarcinoma	Adenocarcinoma, NOS	8140/3	Pancreas, NOS	C25.9	26909576
GSM1194505	GSE49149	Pancreatic adenocarcinoma	Adenocarcinoma, NOS	8140/3	Pancreas, NOS	C25.9	26909576
GSM1194506	GSE49149	Pancreatic adenocarcinoma	Adenocarcinoma, NOS	8140/3	Pancreas, NOS	C25.9	26909576
GSM1194507	GSE49149	Pancreatic adenocarcinoma	Adenocarcinoma, NOS	8140/3	Pancreas, NOS	C25.9	26909576
GSM1194508	GSE49149	Pancreatic adenocarcinoma	Adenocarcinoma, NOS	8140/3	Pancreas, NOS	C25.9	26909576
GSM1194509	GSE49149	Pancreatic adenocarcinoma	Adenocarcinoma, NOS	8140/3	Pancreas, NOS	C25.9	26909576
GSM1194510	GSE49149	Pancreatic adenocarcinoma	Adenocarcinoma, NOS	8140/3	Pancreas, NOS	C25.9	26909576
GSM1194511	GSE49149	Pancreatic adenocarcinoma	Adenocarcinoma, NOS	8140/3	Pancreas, NOS	C25.9	26909576
GSM1194512	GSE49149	Pancreatic adenocarcinoma	Adenocarcinoma, NOS	8140/3	Pancreas, NOS	C25.9	26909576
GSM1194513	GSE49149	Pancreatic adenocarcinoma	Adenocarcinoma, NOS	8140/3	Pancreas, NOS	C25.9	26909576
GSM1194514	GSE49149	Pancreatic adenocarcinoma	Adenocarcinoma, NOS	8140/3	Pancreas, NOS	C25.9	26909576
GSM1194515	GSE49149	Pancreatic adenocarcinoma	Adenocarcinoma, NOS	8140/3	Pancreas, NOS	C25.9	26909576
GSM1194516	GSE49149	Pancreatic adenocarcinoma	Adenocarcinoma, NOS	8140/3	Pancreas, NOS	C25.9	26909576
GSM1194517	GSE49149	Pancreatic adenocarcinoma	Adenocarcinoma, NOS	8140/3	Pancreas, NOS	C25.9	26909576
GSM1194518	GSE49149	Pancreatic adenocarcinoma	Adenocarcinoma, NOS	8140/3	Pancreas, NOS	C25.9	26909576
GSM1194519	GSE49149	Pancreatic adenocarcinoma	Adenocarcinoma, NOS	8140/3	Pancreas, NOS	C25.9	26909576
GSM1194520	GSE49149	Pancreatic adenocarcinoma	Adenocarcinoma, NOS	8140/3	Pancreas, NOS	C25.9	26909576
GSM1194521	GSE49149	Pancreatic adenocarcinoma	Adenocarcinoma, NOS	8140/3	Pancreas, NOS	C25.9	26909576
GSM1194522	GSE49149	Pancreatic adenocarcinoma	Adenocarcinoma, NOS	8140/3	Pancreas, NOS	C25.9	26909576
GSM1194524	GSE49149	Pancreatic adenocarcinoma	Adenocarcinoma, NOS	8140/3	Pancreas, NOS	C25.9	26909576
GSM1194526	GSE49149	Pancreatic adenocarcinoma	Adenocarcinoma, NOS	8140/3	Pancreas, NOS	C25.9	26909576
GSM1194527	GSE49149	Pancreatic adenocarcinoma	Adenocarcinoma, NOS	8140/3	Pancreas, NOS	C25.9	26909576
GSM1194528	GSE49149	Pancreatic adenocarcinoma	Adenocarcinoma, NOS	8140/3	Pancreas, NOS	C25.9	26909576
GSM1194530	GSE49149	Pancreatic adenocarcinoma	Adenocarcinoma, NOS	8140/3	Pancreas, NOS	C25.9	26909576
GSM1194531	GSE49149	Pancreatic adenocarcinoma	Adenocarcinoma, NOS	8140/3	Pancreas, NOS	C25.9	26909576
GSM1194532	GSE49149	Pancreatic adenocarcinoma	Adenocarcinoma, NOS	8140/3	Pancreas, NOS	C25.9	26909576
GSM1435224	GSE49149	Pancreatic adenocarcinoma	Adenocarcinoma, NOS	8140/3	Pancreas, NOS	C25.9	26909576
GSM1435226	GSE49149	Pancreatic adenocarcinoma	Adenocarcinoma, NOS	8140/3	Pancreas, NOS	C25.9	26909576
GSM1435228	GSE49149	Pancreatic adenocarcinoma	Adenocarcinoma, NOS	8140/3	Pancreas, NOS	C25.9	26909576
GSM1435230	GSE49149	Pancreatic adenocarcinoma	Adenocarcinoma, NOS	8140/3	Pancreas, NOS	C25.9	26909576
GSM1435232	GSE49149	Pancreatic adenocarcinoma	Adenocarcinoma, NOS	8140/3	Pancreas, NOS	C25.9	26909576
GSM1435235	GSE49149	Pancreatic adenocarcinoma	Adenocarcinoma, NOS	8140/3	Pancreas, NOS	C25.9	26909576
GSM1435237	GSE49149	Pancreatic adenocarcinoma	Adenocarcinoma, NOS	8140/3	Pancreas, NOS	C25.9	26909576
GSM1435239	GSE49149	Pancreatic adenocarcinoma	Adenocarcinoma, NOS	8140/3	Pancreas, NOS	C25.9	26909576
GSM1435241	GSE49149	Pancreatic adenocarcinoma	Adenocarcinoma, NOS	8140/3	Pancreas, NOS	C25.9	26909576
GSM1435243	GSE49149	Pancreatic adenocarcinoma	Adenocarcinoma, NOS	8140/3	Pancreas, NOS	C25.9	26909576
GSM1435244	GSE49149	Pancreatic adenocarcinoma	Adenocarcinoma, NOS	8140/3	Pancreas, NOS	C25.9	26909576
GSM1435245	GSE49149	Pancreatic adenocarcinoma	Adenocarcinoma, NOS	8140/3	Pancreas, NOS	C25.9	26909576
GSM1326822	GSE54939	Skin cutaneous melanoma	Malignant melanoma, NOS	8720/3	Skin, NOS	C44.9	25236571
GSM1326823	GSE54939	Skin cutaneous melanoma	Malignant melanoma, NOS	8720/3	Skin, NOS	C44.9	25236571
GSM1326824	GSE54939	Skin cutaneous melanoma	Malignant melanoma, NOS	8720/3	Skin, NOS	C44.9	25236571
GSM1326825	GSE54939	Skin cutaneous melanoma	Malignant melanoma, NOS	8720/3	Skin, NOS	C44.9	25236571
GSM1326826	GSE54939	Skin cutaneous melanoma	Malignant melanoma, NOS	8720/3	Skin, NOS	C44.9	25236571
GSM1326827	GSE54939	Skin cutaneous melanoma	Malignant melanoma, NOS	8720/3	Skin, NOS	C44.9	25236571
GSM1326828	GSE54939	Skin cutaneous melanoma	Malignant melanoma, NOS	8720/3	Skin, NOS	C44.9	25236571
GSM1326829	GSE54939	Skin cutaneous melanoma	Malignant melanoma, NOS	8720/3	Skin, NOS	C44.9	25236571
GSM1326830	GSE54939	Skin cutaneous melanoma	Malignant melanoma, NOS	8720/3	Skin, NOS	C44.9	25236571
GSM1326831	GSE54939	Skin cutaneous melanoma	Malignant melanoma, NOS	8720/3	Skin, NOS	C44.9	25236571
GSM1326832	GSE54939	Skin cutaneous melanoma	Malignant melanoma, NOS	8720/3	Skin, NOS	C44.9	25236571
GSM1326833	GSE54939	Skin cutaneous melanoma	Malignant melanoma, NOS	8720/3	Skin, NOS	C44.9	25236571
GSM1326834	GSE54939	Skin cutaneous melanoma	Malignant melanoma, NOS	8720/3	Skin, NOS	C44.9	25236571
GSM1326835	GSE54939	Skin cutaneous melanoma	Malignant melanoma, NOS	8720/3	Skin, NOS	C44.9	25236571
GSM1326836	GSE54939	Skin cutaneous melanoma	Malignant melanoma, NOS	8720/3	Skin, NOS	C44.9	25236571
GSM1326837	GSE54939	Skin cutaneous melanoma	Malignant melanoma, NOS	8720/3	Skin, NOS	C44.9	25236571
GSM1365150	GSE56596	Schwannoma	Neurilemoma, malignant	9560/3	Autonomic nervous system, NOS	C47.9	25533176
GSM1365151	GSE56596	Schwannoma	Neurilemoma, malignant	9560/3	Autonomic nervous system, NOS	C47.9	25533176
GSM1365152	GSE56596	Schwannoma	Neurilemoma, malignant	9560/3	Autonomic nervous system, NOS	C47.9	25533176
GSM1365153	GSE56596	Schwannoma	Neurilemoma, malignant	9560/3	Autonomic nervous system, NOS	C47.9	25533176
GSM1365154	GSE56596	Schwannoma	Neurilemoma, malignant	9560/3	Autonomic nervous system, NOS	C47.9	25533176
GSM1365155	GSE56596	Schwannoma	Neurilemoma, malignant	9560/3	Autonomic nervous system, NOS	C47.9	25533176
GSM1365156	GSE56596	Schwannoma	Neurilemoma, malignant	9560/3	Autonomic nervous system, NOS	C47.9	25533176
GSM1365157	GSE56596	Schwannoma	Neurilemoma, malignant	9560/3	Autonomic nervous system, NOS	C47.9	25533176
GSM1365158	GSE56596	Schwannoma	Neurilemoma, malignant	9560/3	Autonomic nervous system, NOS	C47.9	25533176
GSM1365159	GSE56596	Schwannoma	Neurilemoma, malignant	9560/3	Autonomic nervous system, NOS	C47.9	25533176
GSM1365160	GSE56596	Schwannoma	Neurilemoma, malignant	9560/3	Autonomic nervous system, NOS	C47.9	25533176
GSM1365161	GSE56596	Schwannoma	Neurilemoma, malignant	9560/3	Autonomic nervous system, NOS	C47.9	25533176
GSM1365162	GSE56596	Schwannoma	Neurilemoma, malignant	9560/3	Autonomic nervous system, NOS	C47.9	25533176
GSM1365163	GSE56596	Schwannoma	Neurilemoma, malignant	9560/3	Autonomic nervous system, NOS	C47.9	25533176
GSM1365164	GSE56596	Schwannoma	Neurilemoma, malignant	9560/3	Autonomic nervous system, NOS	C47.9	25533176
GSM1365165	GSE56596	Schwannoma	Neurilemoma, malignant	9560/3	Autonomic nervous system, NOS	C47.9	25533176
GSM1365166	GSE56596	Schwannoma	Neurilemoma, malignant	9560/3	Autonomic nervous system, NOS	C47.9	25533176
GSM1365167	GSE56596	Schwannoma	Neurilemoma, malignant	9560/3	Autonomic nervous system, NOS	C47.9	25533176
GSM1365168	GSE56596	Schwannoma	Neurilemoma, malignant	9560/3	Autonomic nervous system, NOS	C47.9	25533176
GSM1365169	GSE56596	Schwannoma	Neurilemoma, malignant	9560/3	Autonomic nervous system, NOS	C47.9	25533176
GSM1365170	GSE56596	Schwannoma	Neurilemoma, malignant	9560/3	Autonomic nervous system, NOS	C47.9	25533176
GSM1365171	GSE56596	Schwannoma	Neurilemoma, malignant	9560/3	Autonomic nervous system, NOS	C47.9	25533176
GSM1365172	GSE56596	Schwannoma	Neurilemoma, malignant	9560/3	Autonomic nervous system, NOS	C47.9	25533176
GSM1365173	GSE56596	Schwannoma	Neurilemoma, malignant	9560/3	Autonomic nervous system, NOS	C47.9	25533176
GSM1365174	GSE56596	Schwannoma	Neurilemoma, malignant	9560/3	Autonomic nervous system, NOS	C47.9	25533176
GSM1365175	GSE56596	Schwannoma	Neurilemoma, malignant	9560/3	Autonomic nervous system, NOS	C47.9	25533176
GSM1365176	GSE56596	Schwannoma	Neurilemoma, malignant	9560/3	Autonomic nervous system, NOS	C47.9	25533176
GSM1365177	GSE56596	Schwannoma	Neurilemoma, malignant	9560/3	Autonomic nervous system, NOS	C47.9	25533176
GSM1365178	GSE56596	Schwannoma	Neurilemoma, malignant	9560/3	Autonomic nervous system, NOS	C47.9	25533176
GSM1365179	GSE56596	Schwannoma	Neurilemoma, malignant	9560/3	Autonomic nervous system, NOS	C47.9	25533176
GSM1365180	GSE56596	Schwannoma	Neurilemoma, malignant	9560/3	Autonomic nervous system, NOS	C47.9	25533176
GSM1365181	GSE56596	Schwannoma	Neurilemoma, malignant	9560/3	Autonomic nervous system, NOS	C47.9	25533176
GSM1365182	GSE56596	Schwannoma	Neurilemoma, malignant	9560/3	Autonomic nervous system, NOS	C47.9	25533176
GSM1365183	GSE56596	Schwannoma	Neurilemoma, malignant	9560/3	Autonomic nervous system, NOS	C47.9	25533176
GSM1365184	GSE56596	Schwannoma	Neurilemoma, malignant	9560/3	Autonomic nervous system, NOS	C47.9	25533176
GSM1365185	GSE56596	Schwannoma	Neurilemoma, malignant	9560/3	Autonomic nervous system, NOS	C47.9	25533176
GSM1365186	GSE56596	Schwannoma	Neurilemoma, malignant	9560/3	Autonomic nervous system, NOS	C47.9	25533176
GSM1365187	GSE56596	Schwannoma	Neurilemoma, malignant	9560/3	Autonomic nervous system, NOS	C47.9	25533176
GSM1365188	GSE56596	Schwannoma	Neurilemoma, malignant	9560/3	Autonomic nervous system, NOS	C47.9	25533176
GSM1365189	GSE56596	Schwannoma	Neurilemoma, malignant	9560/3	Autonomic nervous system, NOS	C47.9	25533176
GSM1466940	GSE60185	Breast invasive carcinoma	Infiltrating duct carcinoma, NOS	8500/3	Breast, NOS	C50.9	21364938
GSM1466941	GSE60185	Breast invasive carcinoma	Infiltrating duct carcinoma, NOS	8500/3	Breast, NOS	C50.9	21364938
GSM1466942	GSE60185	Breast invasive carcinoma	Infiltrating duct carcinoma, NOS	8500/3	Breast, NOS	C50.9	21364938
GSM1466943	GSE60185	Breast invasive carcinoma	Infiltrating duct carcinoma, NOS	8500/3	Breast, NOS	C50.9	21364938
GSM1466944	GSE60185	Breast invasive carcinoma	Infiltrating duct carcinoma, NOS	8500/3	Breast, NOS	C50.9	21364938
GSM1466945	GSE60185	Breast invasive carcinoma	Infiltrating duct carcinoma, NOS	8500/3	Breast, NOS	C50.9	21364938
GSM1466946	GSE60185	Breast invasive carcinoma	Infiltrating duct carcinoma, NOS	8500/3	Breast, NOS	C50.9	21364938
GSM1466947	GSE60185	Breast invasive carcinoma	Infiltrating duct carcinoma, NOS	8500/3	Breast, NOS	C50.9	21364938
GSM1466948	GSE60185	Breast invasive carcinoma	Infiltrating duct carcinoma, NOS	8500/3	Breast, NOS	C50.9	21364938
GSM1466949	GSE60185	Breast invasive carcinoma	Infiltrating duct carcinoma, NOS	8500/3	Breast, NOS	C50.9	21364938
GSM1466950	GSE60185	Breast invasive carcinoma	Infiltrating duct carcinoma, NOS	8500/3	Breast, NOS	C50.9	21364938
GSM1466951	GSE60185	Breast invasive carcinoma	Infiltrating duct carcinoma, NOS	8500/3	Breast, NOS	C50.9	21364938
GSM1466952	GSE60185	Breast invasive carcinoma	Infiltrating duct carcinoma, NOS	8500/3	Breast, NOS	C50.9	21364938
GSM1466953	GSE60185	Breast invasive carcinoma	Infiltrating duct carcinoma, NOS	8500/3	Breast, NOS	C50.9	21364938
GSM1466954	GSE60185	Breast invasive carcinoma	Infiltrating duct carcinoma, NOS	8500/3	Breast, NOS	C50.9	21364938
GSM1466955	GSE60185	Breast invasive carcinoma	Infiltrating duct carcinoma, NOS	8500/3	Breast, NOS	C50.9	21364938
GSM1466956	GSE60185	Breast invasive carcinoma	Infiltrating duct carcinoma, NOS	8500/3	Breast, NOS	C50.9	21364938
GSM1466957	GSE60185	Breast invasive carcinoma	Infiltrating duct carcinoma, NOS	8500/3	Breast, NOS	C50.9	21364938
GSM1466958	GSE60185	Breast invasive carcinoma	Infiltrating duct carcinoma, NOS	8500/3	Breast, NOS	C50.9	21364938
GSM1466959	GSE60185	Breast invasive carcinoma	Infiltrating duct carcinoma, NOS	8500/3	Breast, NOS	C50.9	21364938
GSM1466960	GSE60185	Breast invasive carcinoma	Infiltrating duct carcinoma, NOS	8500/3	Breast, NOS	C50.9	21364938
GSM1466961	GSE60185	Breast invasive carcinoma	Infiltrating duct carcinoma, NOS	8500/3	Breast, NOS	C50.9	21364938
GSM1466962	GSE60185	Breast invasive carcinoma	Infiltrating duct carcinoma, NOS	8500/3	Breast, NOS	C50.9	21364938
GSM1466963	GSE60185	Breast invasive carcinoma	Infiltrating duct carcinoma, NOS	8500/3	Breast, NOS	C50.9	21364938
GSM1466964	GSE60185	Breast invasive carcinoma	Infiltrating duct carcinoma, NOS	8500/3	Breast, NOS	C50.9	21364938
GSM1466965	GSE60185	Breast invasive carcinoma	Infiltrating duct carcinoma, NOS	8500/3	Breast, NOS	C50.9	21364938
GSM1466966	GSE60185	Breast invasive carcinoma	Infiltrating duct carcinoma, NOS	8500/3	Breast, NOS	C50.9	21364938
GSM1466967	GSE60185	Breast invasive carcinoma	Infiltrating duct carcinoma, NOS	8500/3	Breast, NOS	C50.9	21364938
GSM1466968	GSE60185	Breast invasive carcinoma	Infiltrating duct carcinoma, NOS	8500/3	Breast, NOS	C50.9	21364938
GSM1466969	GSE60185	Breast invasive carcinoma	Infiltrating duct carcinoma, NOS	8500/3	Breast, NOS	C50.9	21364938
GSM1466970	GSE60185	Breast invasive carcinoma	Infiltrating duct carcinoma, NOS	8500/3	Breast, NOS	C50.9	21364938
GSM1466971	GSE60185	Breast invasive carcinoma	Infiltrating duct carcinoma, NOS	8500/3	Breast, NOS	C50.9	21364938
GSM1466972	GSE60185	Breast invasive carcinoma	Infiltrating duct carcinoma, NOS	8500/3	Breast, NOS	C50.9	21364938
GSM1466973	GSE60185	Breast invasive carcinoma	Infiltrating duct carcinoma, NOS	8500/3	Breast, NOS	C50.9	21364938
GSM1466974	GSE60185	Breast invasive carcinoma	Infiltrating duct carcinoma, NOS	8500/3	Breast, NOS	C50.9	21364938
GSM1466975	GSE60185	Breast invasive carcinoma	Infiltrating duct carcinoma, NOS	8500/3	Breast, NOS	C50.9	21364938
GSM1466976	GSE60185	Breast invasive carcinoma	Infiltrating duct carcinoma, NOS	8500/3	Breast, NOS	C50.9	21364938
GSM1466977	GSE60185	Breast invasive carcinoma	Infiltrating duct carcinoma, NOS	8500/3	Breast, NOS	C50.9	21364938
GSM1466978	GSE60185	Breast invasive carcinoma	Infiltrating duct carcinoma, NOS	8500/3	Breast, NOS	C50.9	21364938
GSM1466979	GSE60185	Breast invasive carcinoma	Infiltrating duct carcinoma, NOS	8500/3	Breast, NOS	C50.9	21364938
GSM1466980	GSE60185	Breast invasive carcinoma	Infiltrating duct carcinoma, NOS	8500/3	Breast, NOS	C50.9	21364938
GSM1466981	GSE60185	Breast invasive carcinoma	Infiltrating duct carcinoma, NOS	8500/3	Breast, NOS	C50.9	21364938
GSM1466982	GSE60185	Breast invasive carcinoma	Infiltrating duct carcinoma, NOS	8500/3	Breast, NOS	C50.9	21364938
GSM1466983	GSE60185	Breast invasive carcinoma	Infiltrating duct carcinoma, NOS	8500/3	Breast, NOS	C50.9	21364938
GSM1466984	GSE60185	Breast invasive carcinoma	Infiltrating duct carcinoma, NOS	8500/3	Breast, NOS	C50.9	21364938
GSM1466985	GSE60185	Breast invasive carcinoma	Infiltrating duct carcinoma, NOS	8500/3	Breast, NOS	C50.9	21364938
GSM1466986	GSE60185	Breast invasive carcinoma	Infiltrating duct carcinoma, NOS	8500/3	Breast, NOS	C50.9	21364938
GSM1466987	GSE60185	Breast invasive carcinoma	Infiltrating duct carcinoma, NOS	8500/3	Breast, NOS	C50.9	21364938
GSM1466988	GSE60185	Breast invasive carcinoma	Infiltrating duct carcinoma, NOS	8500/3	Breast, NOS	C50.9	21364938
GSM1466989	GSE60185	Breast invasive carcinoma	Infiltrating duct carcinoma, NOS	8500/3	Breast, NOS	C50.9	21364938
GSM1466990	GSE60185	Breast invasive carcinoma	Infiltrating duct carcinoma, NOS	8500/3	Breast, NOS	C50.9	21364938
GSM1466991	GSE60185	Breast invasive carcinoma	Infiltrating duct carcinoma, NOS	8500/3	Breast, NOS	C50.9	21364938
GSM1466992	GSE60185	Breast invasive carcinoma	Infiltrating duct carcinoma, NOS	8500/3	Breast, NOS	C50.9	21364938
GSM1466993	GSE60185	Breast invasive carcinoma	Infiltrating duct carcinoma, NOS	8500/3	Breast, NOS	C50.9	21364938
GSM1466994	GSE60185	Breast invasive carcinoma	Infiltrating duct carcinoma, NOS	8500/3	Breast, NOS	C50.9	21364938
GSM1466995	GSE60185	Breast invasive carcinoma	Infiltrating duct carcinoma, NOS	8500/3	Breast, NOS	C50.9	21364938
GSM1466996	GSE60185	Breast invasive carcinoma	Infiltrating duct carcinoma, NOS	8500/3	Breast, NOS	C50.9	21364938
GSM1466997	GSE60185	Breast invasive carcinoma	Infiltrating duct carcinoma, NOS	8500/3	Breast, NOS	C50.9	21364938
GSM1466998	GSE60185	Breast invasive carcinoma	Infiltrating duct carcinoma, NOS	8500/3	Breast, NOS	C50.9	21364938
GSM1466999	GSE60185	Breast invasive carcinoma	Infiltrating duct carcinoma, NOS	8500/3	Breast, NOS	C50.9	21364938
GSM1467000	GSE60185	Breast invasive carcinoma	Infiltrating duct carcinoma, NOS	8500/3	Breast, NOS	C50.9	21364938
GSM1467001	GSE60185	Breast invasive carcinoma	Infiltrating duct carcinoma, NOS	8500/3	Breast, NOS	C50.9	21364938
GSM1467002	GSE60185	Breast invasive carcinoma	Infiltrating duct carcinoma, NOS	8500/3	Breast, NOS	C50.9	21364938
GSM1467003	GSE60185	Breast invasive carcinoma	Infiltrating duct carcinoma, NOS	8500/3	Breast, NOS	C50.9	21364938
GSM1467004	GSE60185	Breast invasive carcinoma	Infiltrating duct carcinoma, NOS	8500/3	Breast, NOS	C50.9	21364938
GSM1467005	GSE60185	Breast invasive carcinoma	Infiltrating duct carcinoma, NOS	8500/3	Breast, NOS	C50.9	21364938
GSM1467006	GSE60185	Breast invasive carcinoma	Infiltrating duct carcinoma, NOS	8500/3	Breast, NOS	C50.9	21364938
GSM1467007	GSE60185	Breast invasive carcinoma	Infiltrating duct carcinoma, NOS	8500/3	Breast, NOS	C50.9	21364938
GSM1467008	GSE60185	Breast invasive carcinoma	Infiltrating duct carcinoma, NOS	8500/3	Breast, NOS	C50.9	21364938
GSM1467009	GSE60185	Breast invasive carcinoma	Infiltrating duct carcinoma, NOS	8500/3	Breast, NOS	C50.9	21364938
GSM1467010	GSE60185	Breast invasive carcinoma	Infiltrating duct carcinoma, NOS	8500/3	Breast, NOS	C50.9	21364938
GSM1467011	GSE60185	Breast invasive carcinoma	Infiltrating duct carcinoma, NOS	8500/3	Breast, NOS	C50.9	21364938
GSM1467035	GSE60185	Breast invasive carcinoma	Infiltrating duct carcinoma, NOS	8500/3	Breast, NOS	C50.9	21364938
GSM1467036	GSE60185	Breast invasive carcinoma	Infiltrating duct carcinoma, NOS	8500/3	Breast, NOS	C50.9	21364938
GSM1467037	GSE60185	Breast invasive carcinoma	Infiltrating duct carcinoma, NOS	8500/3	Breast, NOS	C50.9	21364938
GSM1467038	GSE60185	Breast invasive carcinoma	Infiltrating duct carcinoma, NOS	8500/3	Breast, NOS	C50.9	21364938
GSM1467039	GSE60185	Breast invasive carcinoma	Infiltrating duct carcinoma, NOS	8500/3	Breast, NOS	C50.9	21364938
GSM1467040	GSE60185	Breast invasive carcinoma	Infiltrating duct carcinoma, NOS	8500/3	Breast, NOS	C50.9	21364938
GSM1467041	GSE60185	Breast invasive carcinoma	Infiltrating duct carcinoma, NOS	8500/3	Breast, NOS	C50.9	21364938
GSM1467042	GSE60185	Breast invasive carcinoma	Infiltrating duct carcinoma, NOS	8500/3	Breast, NOS	C50.9	21364938
GSM1467043	GSE60185	Breast invasive carcinoma	Infiltrating duct carcinoma, NOS	8500/3	Breast, NOS	C50.9	21364938
GSM1467044	GSE60185	Breast invasive carcinoma	Infiltrating duct carcinoma, NOS	8500/3	Breast, NOS	C50.9	21364938
GSM1467045	GSE60185	Breast invasive carcinoma	Infiltrating duct carcinoma, NOS	8500/3	Breast, NOS	C50.9	21364938
GSM1467046	GSE60185	Breast invasive carcinoma	Infiltrating duct carcinoma, NOS	8500/3	Breast, NOS	C50.9	21364938
GSM1467047	GSE60185	Breast invasive carcinoma	Infiltrating duct carcinoma, NOS	8500/3	Breast, NOS	C50.9	21364938
GSM1467048	GSE60185	Breast invasive carcinoma	Infiltrating duct carcinoma, NOS	8500/3	Breast, NOS	C50.9	21364938
GSM1467049	GSE60185	Breast invasive carcinoma	Infiltrating duct carcinoma, NOS	8500/3	Breast, NOS	C50.9	21364938
GSM1467050	GSE60185	Breast invasive carcinoma	Infiltrating duct carcinoma, NOS	8500/3	Breast, NOS	C50.9	21364938
GSM1467051	GSE60185	Breast invasive carcinoma	Infiltrating duct carcinoma, NOS	8500/3	Breast, NOS	C50.9	21364938
GSM1467052	GSE60185	Breast invasive carcinoma	Infiltrating duct carcinoma, NOS	8500/3	Breast, NOS	C50.9	21364938
GSM1467053	GSE60185	Breast invasive carcinoma	Infiltrating duct carcinoma, NOS	8500/3	Breast, NOS	C50.9	21364938
GSM1467054	GSE60185	Breast invasive carcinoma	Infiltrating duct carcinoma, NOS	8500/3	Breast, NOS	C50.9	21364938
GSM1467055	GSE60185	Breast invasive carcinoma	Infiltrating duct carcinoma, NOS	8500/3	Breast, NOS	C50.9	21364938
GSM1467056	GSE60185	Breast invasive carcinoma	Infiltrating duct carcinoma, NOS	8500/3	Breast, NOS	C50.9	21364938
GSM1467057	GSE60185	Breast invasive carcinoma	Infiltrating duct carcinoma, NOS	8500/3	Breast, NOS	C50.9	21364938
GSM1467058	GSE60185	Breast invasive carcinoma	Infiltrating duct carcinoma, NOS	8500/3	Breast, NOS	C50.9	21364938
GSM1467059	GSE60185	Breast invasive carcinoma	Infiltrating duct carcinoma, NOS	8500/3	Breast, NOS	C50.9	21364938
GSM1467060	GSE60185	Breast invasive carcinoma	Infiltrating duct carcinoma, NOS	8500/3	Breast, NOS	C50.9	21364938
GSM1467061	GSE60185	Breast invasive carcinoma	Infiltrating duct carcinoma, NOS	8500/3	Breast, NOS	C50.9	21364938
GSM1467062	GSE60185	Breast invasive carcinoma	Infiltrating duct carcinoma, NOS	8500/3	Breast, NOS	C50.9	21364938
GSM1467063	GSE60185	Breast invasive carcinoma	Infiltrating duct carcinoma, NOS	8500/3	Breast, NOS	C50.9	21364938
GSM1467064	GSE60185	Breast invasive carcinoma	Infiltrating duct carcinoma, NOS	8500/3	Breast, NOS	C50.9	21364938
GSM1467065	GSE60185	Breast invasive carcinoma	Infiltrating duct carcinoma, NOS	8500/3	Breast, NOS	C50.9	21364938
GSM1467066	GSE60185	Breast invasive carcinoma	Infiltrating duct carcinoma, NOS	8500/3	Breast, NOS	C50.9	21364938
GSM1467067	GSE60185	Breast invasive carcinoma	Infiltrating duct carcinoma, NOS	8500/3	Breast, NOS	C50.9	21364938
GSM1467068	GSE60185	Breast invasive carcinoma	Infiltrating duct carcinoma, NOS	8500/3	Breast, NOS	C50.9	21364938
GSM1467069	GSE60185	Breast invasive carcinoma	Infiltrating duct carcinoma, NOS	8500/3	Breast, NOS	C50.9	21364938
GSM1467070	GSE60185	Breast invasive carcinoma	Infiltrating duct carcinoma, NOS	8500/3	Breast, NOS	C50.9	21364938
GSM1467071	GSE60185	Breast invasive carcinoma	Infiltrating duct carcinoma, NOS	8500/3	Breast, NOS	C50.9	21364938
GSM1467072	GSE60185	Breast invasive carcinoma	Infiltrating duct carcinoma, NOS	8500/3	Breast, NOS	C50.9	21364938
GSM1467073	GSE60185	Breast invasive carcinoma	Infiltrating duct carcinoma, NOS	8500/3	Breast, NOS	C50.9	21364938
GSM1467074	GSE60185	Breast invasive carcinoma	Infiltrating duct carcinoma, NOS	8500/3	Breast, NOS	C50.9	21364938
GSM1467075	GSE60185	Breast invasive carcinoma	Infiltrating duct carcinoma, NOS	8500/3	Breast, NOS	C50.9	21364938
GSM1467076	GSE60185	Breast invasive carcinoma	Infiltrating duct carcinoma, NOS	8500/3	Breast, NOS	C50.9	21364938
GSM1467077	GSE60185	Breast invasive carcinoma	Infiltrating duct carcinoma, NOS	8500/3	Breast, NOS	C50.9	21364938
GSM1467078	GSE60185	Breast invasive carcinoma	Infiltrating duct carcinoma, NOS	8500/3	Breast, NOS	C50.9	21364938
GSM1467079	GSE60185	Breast invasive carcinoma	Infiltrating duct carcinoma, NOS	8500/3	Breast, NOS	C50.9	21364938
GSM1467080	GSE60185	Breast invasive carcinoma	Infiltrating duct carcinoma, NOS	8500/3	Breast, NOS	C50.9	21364938
GSM1467081	GSE60185	Breast invasive carcinoma	Infiltrating duct carcinoma, NOS	8500/3	Breast, NOS	C50.9	21364938
GSM1467082	GSE60185	Breast invasive carcinoma	Infiltrating duct carcinoma, NOS	8500/3	Breast, NOS	C50.9	21364938
GSM1467083	GSE60185	Breast invasive carcinoma	Infiltrating duct carcinoma, NOS	8500/3	Breast, NOS	C50.9	21364938
GSM1467084	GSE60185	Breast invasive carcinoma	Infiltrating duct carcinoma, NOS	8500/3	Breast, NOS	C50.9	21364938
GSM1467085	GSE60185	Breast invasive carcinoma	Infiltrating duct carcinoma, NOS	8500/3	Breast, NOS	C50.9	21364938
GSM1467086	GSE60185	Breast invasive carcinoma	Infiltrating duct carcinoma, NOS	8500/3	Breast, NOS	C50.9	21364938
GSM1467087	GSE60185	Breast invasive carcinoma	Infiltrating duct carcinoma, NOS	8500/3	Breast, NOS	C50.9	21364938
GSM1467088	GSE60185	Breast invasive carcinoma	Infiltrating duct carcinoma, NOS	8500/3	Breast, NOS	C50.9	21364938
GSM1467089	GSE60185	Breast invasive carcinoma	Infiltrating duct carcinoma, NOS	8500/3	Breast, NOS	C50.9	21364938
GSM1467090	GSE60185	Breast invasive carcinoma	Infiltrating duct carcinoma, NOS	8500/3	Breast, NOS	C50.9	21364938
GSM1467091	GSE60185	Breast invasive carcinoma	Infiltrating duct carcinoma, NOS	8500/3	Breast, NOS	C50.9	21364938
GSM1467092	GSE60185	Breast invasive carcinoma	Infiltrating duct carcinoma, NOS	8500/3	Breast, NOS	C50.9	21364938
GSM1467093	GSE60185	Breast invasive carcinoma	Infiltrating duct carcinoma, NOS	8500/3	Breast, NOS	C50.9	21364938
GSM1467094	GSE60185	Breast invasive carcinoma	Infiltrating duct carcinoma, NOS	8500/3	Breast, NOS	C50.9	21364938
GSM1467095	GSE60185	Breast invasive carcinoma	Infiltrating duct carcinoma, NOS	8500/3	Breast, NOS	C50.9	21364938
GSM1467096	GSE60185	Breast invasive carcinoma	Infiltrating duct carcinoma, NOS	8500/3	Breast, NOS	C50.9	21364938
GSM1467097	GSE60185	Breast invasive carcinoma	Infiltrating duct carcinoma, NOS	8500/3	Breast, NOS	C50.9	21364938
GSM1467098	GSE60185	Breast invasive carcinoma	Infiltrating duct carcinoma, NOS	8500/3	Breast, NOS	C50.9	21364938
GSM1467099	GSE60185	Breast invasive carcinoma	Infiltrating duct carcinoma, NOS	8500/3	Breast, NOS	C50.9	21364938
GSM1467100	GSE60185	Breast invasive carcinoma	Infiltrating duct carcinoma, NOS	8500/3	Breast, NOS	C50.9	21364938
GSM1467101	GSE60185	Breast invasive carcinoma	Infiltrating duct carcinoma, NOS	8500/3	Breast, NOS	C50.9	21364938
GSM1467102	GSE60185	Breast invasive carcinoma	Infiltrating duct carcinoma, NOS	8500/3	Breast, NOS	C50.9	21364938
GSM1467103	GSE60185	Breast invasive carcinoma	Infiltrating duct carcinoma, NOS	8500/3	Breast, NOS	C50.9	21364938
GSM1467104	GSE60185	Breast invasive carcinoma	Infiltrating duct carcinoma, NOS	8500/3	Breast, NOS	C50.9	21364938
GSM1467105	GSE60185	Breast invasive carcinoma	Infiltrating duct carcinoma, NOS	8500/3	Breast, NOS	C50.9	21364938
GSM1467106	GSE60185	Breast invasive carcinoma	Infiltrating duct carcinoma, NOS	8500/3	Breast, NOS	C50.9	21364938
GSM1467107	GSE60185	Breast invasive carcinoma	Infiltrating duct carcinoma, NOS	8500/3	Breast, NOS	C50.9	21364938
GSM1467108	GSE60185	Breast invasive carcinoma	Infiltrating duct carcinoma, NOS	8500/3	Breast, NOS	C50.9	21364938
GSM1467109	GSE60185	Breast invasive carcinoma	Infiltrating duct carcinoma, NOS	8500/3	Breast, NOS	C50.9	21364938
GSM1467110	GSE60185	Breast invasive carcinoma	Infiltrating duct carcinoma, NOS	8500/3	Breast, NOS	C50.9	21364938
GSM1467111	GSE60185	Breast invasive carcinoma	Infiltrating duct carcinoma, NOS	8500/3	Breast, NOS	C50.9	21364938
GSM1467112	GSE60185	Breast invasive carcinoma	Infiltrating duct carcinoma, NOS	8500/3	Breast, NOS	C50.9	21364938
GSM1467113	GSE60185	Breast invasive carcinoma	Infiltrating duct carcinoma, NOS	8500/3	Breast, NOS	C50.9	21364938
GSM1467114	GSE60185	Breast invasive carcinoma	Infiltrating duct carcinoma, NOS	8500/3	Breast, NOS	C50.9	21364938
GSM1467115	GSE60185	Breast invasive carcinoma	Infiltrating duct carcinoma, NOS	8500/3	Breast, NOS	C50.9	21364938
GSM1467116	GSE60185	Breast invasive carcinoma	Infiltrating duct carcinoma, NOS	8500/3	Breast, NOS	C50.9	21364938
GSM1467117	GSE60185	Breast invasive carcinoma	Infiltrating duct carcinoma, NOS	8500/3	Breast, NOS	C50.9	21364938
GSM1467118	GSE60185	Breast invasive carcinoma	Infiltrating duct carcinoma, NOS	8500/3	Breast, NOS	C50.9	21364938
GSM1467119	GSE60185	Breast invasive carcinoma	Infiltrating duct carcinoma, NOS	8500/3	Breast, NOS	C50.9	21364938
GSM1467120	GSE60185	Breast invasive carcinoma	Infiltrating duct carcinoma, NOS	8500/3	Breast, NOS	C50.9	21364938
GSM1467121	GSE60185	Breast invasive carcinoma	Infiltrating duct carcinoma, NOS	8500/3	Breast, NOS	C50.9	21364938
GSM1467122	GSE60185	Breast invasive carcinoma	Infiltrating duct carcinoma, NOS	8500/3	Breast, NOS	C50.9	21364938
GSM1467123	GSE60185	Breast invasive carcinoma	Infiltrating duct carcinoma, NOS	8500/3	Breast, NOS	C50.9	21364938
GSM1467124	GSE60185	Breast invasive carcinoma	Infiltrating duct carcinoma, NOS	8500/3	Breast, NOS	C50.9	21364938
GSM1467125	GSE60185	Breast invasive carcinoma	Infiltrating duct carcinoma, NOS	8500/3	Breast, NOS	C50.9	21364938
GSM1467126	GSE60185	Breast invasive carcinoma	Infiltrating duct carcinoma, NOS	8500/3	Breast, NOS	C50.9	21364938
GSM1467127	GSE60185	Breast invasive carcinoma	Infiltrating duct carcinoma, NOS	8500/3	Breast, NOS	C50.9	21364938
GSM1467128	GSE60185	Breast invasive carcinoma	Infiltrating duct carcinoma, NOS	8500/3	Breast, NOS	C50.9	21364938
GSM1467129	GSE60185	Breast invasive carcinoma	Infiltrating duct carcinoma, NOS	8500/3	Breast, NOS	C50.9	21364938
GSM1467130	GSE60185	Breast invasive carcinoma	Infiltrating duct carcinoma, NOS	8500/3	Breast, NOS	C50.9	21364938
GSM1467131	GSE60185	Breast invasive carcinoma	Infiltrating duct carcinoma, NOS	8500/3	Breast, NOS	C50.9	21364938
GSM1467132	GSE60185	Breast invasive carcinoma	Infiltrating duct carcinoma, NOS	8500/3	Breast, NOS	C50.9	21364938
GSM1467133	GSE60185	Breast invasive carcinoma	Infiltrating duct carcinoma, NOS	8500/3	Breast, NOS	C50.9	21364938
GSM1467134	GSE60185	Breast invasive carcinoma	Infiltrating duct carcinoma, NOS	8500/3	Breast, NOS	C50.9	21364938
GSM1467135	GSE60185	Breast invasive carcinoma	Infiltrating duct carcinoma, NOS	8500/3	Breast, NOS	C50.9	21364938
GSM1467136	GSE60185	Breast invasive carcinoma	Infiltrating duct carcinoma, NOS	8500/3	Breast, NOS	C50.9	21364938
GSM1467137	GSE60185	Breast invasive carcinoma	Infiltrating duct carcinoma, NOS	8500/3	Breast, NOS	C50.9	21364938
GSM1467138	GSE60185	Breast invasive carcinoma	Infiltrating duct carcinoma, NOS	8500/3	Breast, NOS	C50.9	21364938
GSM1467153	GSE60185	Breast invasive carcinoma	Infiltrating duct carcinoma, NOS	8500/3	Breast, NOS	C50.9	21364938
GSM1467154	GSE60185	Breast invasive carcinoma	Infiltrating duct carcinoma, NOS	8500/3	Breast, NOS	C50.9	21364938
GSM1467155	GSE60185	Breast invasive carcinoma	Infiltrating duct carcinoma, NOS	8500/3	Breast, NOS	C50.9	21364938
GSM1467156	GSE60185	Breast invasive carcinoma	Infiltrating duct carcinoma, NOS	8500/3	Breast, NOS	C50.9	21364938
GSM1467157	GSE60185	Breast invasive carcinoma	Infiltrating duct carcinoma, NOS	8500/3	Breast, NOS	C50.9	21364938
GSM1467158	GSE60185	Breast invasive carcinoma	Infiltrating duct carcinoma, NOS	8500/3	Breast, NOS	C50.9	21364938
GSM1467159	GSE60185	Breast invasive carcinoma	Infiltrating duct carcinoma, NOS	8500/3	Breast, NOS	C50.9	21364938
GSM1467160	GSE60185	Breast invasive carcinoma	Infiltrating duct carcinoma, NOS	8500/3	Breast, NOS	C50.9	21364938
GSM1467161	GSE60185	Breast invasive carcinoma	Infiltrating duct carcinoma, NOS	8500/3	Breast, NOS	C50.9	21364938
GSM1467162	GSE60185	Breast invasive carcinoma	Infiltrating duct carcinoma, NOS	8500/3	Breast, NOS	C50.9	21364938
GSM1467163	GSE60185	Breast invasive carcinoma	Infiltrating duct carcinoma, NOS	8500/3	Breast, NOS	C50.9	21364938
GSM1467164	GSE60185	Breast invasive carcinoma	Infiltrating duct carcinoma, NOS	8500/3	Breast, NOS	C50.9	21364938
GSM1467165	GSE60185	Breast invasive carcinoma	Infiltrating duct carcinoma, NOS	8500/3	Breast, NOS	C50.9	21364938
GSM1467166	GSE60185	Breast invasive carcinoma	Infiltrating duct carcinoma, NOS	8500/3	Breast, NOS	C50.9	21364938
GSM1467167	GSE60185	Breast invasive carcinoma	Infiltrating duct carcinoma, NOS	8500/3	Breast, NOS	C50.9	21364938
GSM1467168	GSE60185	Breast invasive carcinoma	Infiltrating duct carcinoma, NOS	8500/3	Breast, NOS	C50.9	21364938
GSM1467169	GSE60185	Breast invasive carcinoma	Infiltrating duct carcinoma, NOS	8500/3	Breast, NOS	C50.9	21364938
GSM1467170	GSE60185	Breast invasive carcinoma	Infiltrating duct carcinoma, NOS	8500/3	Breast, NOS	C50.9	21364938
GSM1467171	GSE60185	Breast invasive carcinoma	Infiltrating duct carcinoma, NOS	8500/3	Breast, NOS	C50.9	21364938
GSM1467172	GSE60185	Breast invasive carcinoma	Infiltrating duct carcinoma, NOS	8500/3	Breast, NOS	C50.9	21364938
GSM1467173	GSE60185	Breast invasive carcinoma	Infiltrating duct carcinoma, NOS	8500/3	Breast, NOS	C50.9	21364938
GSM1467174	GSE60185	Breast invasive carcinoma	Infiltrating duct carcinoma, NOS	8500/3	Breast, NOS	C50.9	21364938
GSM1467175	GSE60185	Breast invasive carcinoma	Infiltrating duct carcinoma, NOS	8500/3	Breast, NOS	C50.9	21364938
GSM1467176	GSE60185	Breast invasive carcinoma	Infiltrating duct carcinoma, NOS	8500/3	Breast, NOS	C50.9	21364938
GSM1467177	GSE60185	Breast invasive carcinoma	Infiltrating duct carcinoma, NOS	8500/3	Breast, NOS	C50.9	21364938
GSM1467178	GSE60185	Breast invasive carcinoma	Infiltrating duct carcinoma, NOS	8500/3	Breast, NOS	C50.9	21364938
GSM1467179	GSE60185	Breast invasive carcinoma	Infiltrating duct carcinoma, NOS	8500/3	Breast, NOS	C50.9	21364938
GSM1467180	GSE60185	Breast invasive carcinoma	Infiltrating duct carcinoma, NOS	8500/3	Breast, NOS	C50.9	21364938
GSM1467181	GSE60185	Breast invasive carcinoma	Infiltrating duct carcinoma, NOS	8500/3	Breast, NOS	C50.9	21364938
GSM1467182	GSE60185	Breast invasive carcinoma	Infiltrating duct carcinoma, NOS	8500/3	Breast, NOS	C50.9	21364938
GSM1467183	GSE60185	Breast invasive carcinoma	Infiltrating duct carcinoma, NOS	8500/3	Breast, NOS	C50.9	21364938
GSM1467184	GSE60185	Breast invasive carcinoma	Infiltrating duct carcinoma, NOS	8500/3	Breast, NOS	C50.9	21364938
GSM1467185	GSE60185	Breast invasive carcinoma	Infiltrating duct carcinoma, NOS	8500/3	Breast, NOS	C50.9	21364938
GSM1467186	GSE60185	Breast invasive carcinoma	Infiltrating duct carcinoma, NOS	8500/3	Breast, NOS	C50.9	21364938
GSM1467187	GSE60185	Breast invasive carcinoma	Infiltrating duct carcinoma, NOS	8500/3	Breast, NOS	C50.9	21364938
GSM1467188	GSE60185	Breast invasive carcinoma	Infiltrating duct carcinoma, NOS	8500/3	Breast, NOS	C50.9	21364938
GSM1467189	GSE60185	Breast invasive carcinoma	Infiltrating duct carcinoma, NOS	8500/3	Breast, NOS	C50.9	21364938
GSM1467190	GSE60185	Breast invasive carcinoma	Infiltrating duct carcinoma, NOS	8500/3	Breast, NOS	C50.9	21364938
GSM1467191	GSE60185	Breast invasive carcinoma	Infiltrating duct carcinoma, NOS	8500/3	Breast, NOS	C50.9	21364938
GSM1467192	GSE60185	Breast invasive carcinoma	Infiltrating duct carcinoma, NOS	8500/3	Breast, NOS	C50.9	21364938
GSM1467193	GSE60185	Breast invasive carcinoma	Infiltrating duct carcinoma, NOS	8500/3	Breast, NOS	C50.9	21364938
GSM1467194	GSE60185	Breast invasive carcinoma	Infiltrating duct carcinoma, NOS	8500/3	Breast, NOS	C50.9	21364938
GSM1467195	GSE60185	Breast invasive carcinoma	Infiltrating duct carcinoma, NOS	8500/3	Breast, NOS	C50.9	21364938
GSM1467196	GSE60185	Breast invasive carcinoma	Infiltrating duct carcinoma, NOS	8500/3	Breast, NOS	C50.9	21364938
GSM1467197	GSE60185	Breast invasive carcinoma	Infiltrating duct carcinoma, NOS	8500/3	Breast, NOS	C50.9	21364938
GSM1467198	GSE60185	Breast invasive carcinoma	Infiltrating duct carcinoma, NOS	8500/3	Breast, NOS	C50.9	21364938
GSM1467199	GSE60185	Breast invasive carcinoma	Infiltrating duct carcinoma, NOS	8500/3	Breast, NOS	C50.9	21364938
GSM1467200	GSE60185	Breast invasive carcinoma	Infiltrating duct carcinoma, NOS	8500/3	Breast, NOS	C50.9	21364938
GSM1467201	GSE60185	Breast invasive carcinoma	Infiltrating duct carcinoma, NOS	8500/3	Breast, NOS	C50.9	21364938
GSM1467202	GSE60185	Breast invasive carcinoma	Infiltrating duct carcinoma, NOS	8500/3	Breast, NOS	C50.9	21364938
GSM1467203	GSE60185	Breast invasive carcinoma	Infiltrating duct carcinoma, NOS	8500/3	Breast, NOS	C50.9	21364938
GSM1467204	GSE60185	Breast invasive carcinoma	Infiltrating duct carcinoma, NOS	8500/3	Breast, NOS	C50.9	21364938
GSM1467205	GSE60185	Breast invasive carcinoma	Infiltrating duct carcinoma, NOS	8500/3	Breast, NOS	C50.9	21364938
GSM1467206	GSE60185	Breast invasive carcinoma	Infiltrating duct carcinoma, NOS	8500/3	Breast, NOS	C50.9	21364938
GSM1467207	GSE60185	Breast invasive carcinoma	Infiltrating duct carcinoma, NOS	8500/3	Breast, NOS	C50.9	21364938
GSM1467208	GSE60185	Breast invasive carcinoma	Infiltrating duct carcinoma, NOS	8500/3	Breast, NOS	C50.9	21364938
GSM1467209	GSE60185	Breast invasive carcinoma	Infiltrating duct carcinoma, NOS	8500/3	Breast, NOS	C50.9	21364938
GSM1467210	GSE60185	Breast invasive carcinoma	Infiltrating duct carcinoma, NOS	8500/3	Breast, NOS	C50.9	21364938
GSM1467211	GSE60185	Breast invasive carcinoma	Infiltrating duct carcinoma, NOS	8500/3	Breast, NOS	C50.9	21364938
GSM1467212	GSE60185	Breast invasive carcinoma	Infiltrating duct carcinoma, NOS	8500/3	Breast, NOS	C50.9	21364938
GSM1467213	GSE60185	Breast invasive carcinoma	Infiltrating duct carcinoma, NOS	8500/3	Breast, NOS	C50.9	21364938
GSM1467214	GSE60185	Breast invasive carcinoma	Infiltrating duct carcinoma, NOS	8500/3	Breast, NOS	C50.9	21364938
GSM1467215	GSE60185	Breast invasive carcinoma	Infiltrating duct carcinoma, NOS	8500/3	Breast, NOS	C50.9	21364938
GSM1467216	GSE60185	Breast invasive carcinoma	Infiltrating duct carcinoma, NOS	8500/3	Breast, NOS	C50.9	21364938
GSM1467217	GSE60185	Breast invasive carcinoma	Infiltrating duct carcinoma, NOS	8500/3	Breast, NOS	C50.9	21364938
GSM1467218	GSE60185	Breast invasive carcinoma	Infiltrating duct carcinoma, NOS	8500/3	Breast, NOS	C50.9	21364938
GSM1467219	GSE60185	Breast invasive carcinoma	Infiltrating duct carcinoma, NOS	8500/3	Breast, NOS	C50.9	21364938
GSM1467220	GSE60185	Breast invasive carcinoma	Infiltrating duct carcinoma, NOS	8500/3	Breast, NOS	C50.9	21364938
GSM1467221	GSE60185	Breast invasive carcinoma	Infiltrating duct carcinoma, NOS	8500/3	Breast, NOS	C50.9	21364938
GSM1467222	GSE60185	Breast invasive carcinoma	Infiltrating duct carcinoma, NOS	8500/3	Breast, NOS	C50.9	21364938
GSM1467223	GSE60185	Breast invasive carcinoma	Infiltrating duct carcinoma, NOS	8500/3	Breast, NOS	C50.9	21364938
GSM1467224	GSE60185	Breast invasive carcinoma	Infiltrating duct carcinoma, NOS	8500/3	Breast, NOS	C50.9	21364938
GSM1467225	GSE60185	Breast invasive carcinoma	Infiltrating duct carcinoma, NOS	8500/3	Breast, NOS	C50.9	21364938
GSM1467226	GSE60185	Breast invasive carcinoma	Infiltrating duct carcinoma, NOS	8500/3	Breast, NOS	C50.9	21364938
GSM1467227	GSE60185	Breast invasive carcinoma	Infiltrating duct carcinoma, NOS	8500/3	Breast, NOS	C50.9	21364938
GSM1467228	GSE60185	Breast invasive carcinoma	Infiltrating duct carcinoma, NOS	8500/3	Breast, NOS	C50.9	21364938
GSM1467229	GSE60185	Breast invasive carcinoma	Infiltrating duct carcinoma, NOS	8500/3	Breast, NOS	C50.9	21364938
GSM1467230	GSE60185	Breast invasive carcinoma	Infiltrating duct carcinoma, NOS	8500/3	Breast, NOS	C50.9	21364938
GSM1467231	GSE60185	Breast invasive carcinoma	Infiltrating duct carcinoma, NOS	8500/3	Breast, NOS	C50.9	21364938
GSM1467232	GSE60185	Breast invasive carcinoma	Infiltrating duct carcinoma, NOS	8500/3	Breast, NOS	C50.9	21364938
GSM1467233	GSE60185	Breast invasive carcinoma	Infiltrating duct carcinoma, NOS	8500/3	Breast, NOS	C50.9	21364938
GSM1467234	GSE60185	Breast invasive carcinoma	Infiltrating duct carcinoma, NOS	8500/3	Breast, NOS	C50.9	21364938
GSM1467235	GSE60185	Breast invasive carcinoma	Infiltrating duct carcinoma, NOS	8500/3	Breast, NOS	C50.9	21364938
GSM1467236	GSE60185	Breast invasive carcinoma	Infiltrating duct carcinoma, NOS	8500/3	Breast, NOS	C50.9	21364938
GSM1467237	GSE60185	Breast invasive carcinoma	Infiltrating duct carcinoma, NOS	8500/3	Breast, NOS	C50.9	21364938
GSM1467238	GSE60185	Breast invasive carcinoma	Infiltrating duct carcinoma, NOS	8500/3	Breast, NOS	C50.9	21364938
GSM1467239	GSE60185	Breast invasive carcinoma	Infiltrating duct carcinoma, NOS	8500/3	Breast, NOS	C50.9	21364938
GSM1467240	GSE60185	Breast invasive carcinoma	Infiltrating duct carcinoma, NOS	8500/3	Breast, NOS	C50.9	21364938
GSM1467241	GSE60185	Breast invasive carcinoma	Infiltrating duct carcinoma, NOS	8500/3	Breast, NOS	C50.9	21364938
GSM1467242	GSE60185	Breast invasive carcinoma	Infiltrating duct carcinoma, NOS	8500/3	Breast, NOS	C50.9	21364938
GSM1467243	GSE60185	Breast invasive carcinoma	Infiltrating duct carcinoma, NOS	8500/3	Breast, NOS	C50.9	21364938
GSM1467244	GSE60185	Breast invasive carcinoma	Infiltrating duct carcinoma, NOS	8500/3	Breast, NOS	C50.9	21364938
GSM1468969	GSE60274	Glioblastoma multiforme	Glioblastoma,NOS	9440/3	Brain, NOS	C71.9	25622821
GSM1468970	GSE60274	Glioblastoma multiforme	Glioblastoma,NOS	9440/3	Brain, NOS	C71.9	25622821
GSM1468971	GSE60274	Glioblastoma multiforme	Glioblastoma,NOS	9440/3	Brain, NOS	C71.9	25622821
GSM1468972	GSE60274	Glioblastoma multiforme	Glioblastoma,NOS	9440/3	Brain, NOS	C71.9	25622821
GSM1468973	GSE60274	Glioblastoma multiforme	Glioblastoma,NOS	9440/3	Brain, NOS	C71.9	25622821
GSM1468974	GSE60274	Glioblastoma multiforme	Glioblastoma,NOS	9440/3	Brain, NOS	C71.9	25622821
GSM1468975	GSE60274	Glioblastoma multiforme	Glioblastoma,NOS	9440/3	Brain, NOS	C71.9	25622821
GSM1468976	GSE60274	Glioblastoma multiforme	Glioblastoma,NOS	9440/3	Brain, NOS	C71.9	25622821
GSM1468977	GSE60274	Glioblastoma multiforme	Glioblastoma,NOS	9440/3	Brain, NOS	C71.9	25622821
GSM1468978	GSE60274	Glioblastoma multiforme	Glioblastoma,NOS	9440/3	Brain, NOS	C71.9	25622821
GSM1468979	GSE60274	Glioblastoma multiforme	Glioblastoma,NOS	9440/3	Brain, NOS	C71.9	25622821
GSM1468980	GSE60274	Glioblastoma multiforme	Glioblastoma,NOS	9440/3	Brain, NOS	C71.9	25622821
GSM1468981	GSE60274	Glioblastoma multiforme	Glioblastoma,NOS	9440/3	Brain, NOS	C71.9	25622821
GSM1468982	GSE60274	Glioblastoma multiforme	Glioblastoma,NOS	9440/3	Brain, NOS	C71.9	25622821
GSM1468983	GSE60274	Glioblastoma multiforme	Glioblastoma,NOS	9440/3	Brain, NOS	C71.9	25622821
GSM1468984	GSE60274	Glioblastoma multiforme	Glioblastoma,NOS	9440/3	Brain, NOS	C71.9	25622821
GSM1468985	GSE60274	Glioblastoma multiforme	Glioblastoma,NOS	9440/3	Brain, NOS	C71.9	25622821
GSM1468986	GSE60274	Glioblastoma multiforme	Glioblastoma,NOS	9440/3	Brain, NOS	C71.9	25622821
GSM1468987	GSE60274	Glioblastoma multiforme	Glioblastoma,NOS	9440/3	Brain, NOS	C71.9	25622821
GSM1468988	GSE60274	Glioblastoma multiforme	Glioblastoma,NOS	9440/3	Brain, NOS	C71.9	25622821
GSM1468989	GSE60274	Glioblastoma multiforme	Glioblastoma,NOS	9440/3	Brain, NOS	C71.9	25622821
GSM1468990	GSE60274	Glioblastoma multiforme	Glioblastoma,NOS	9440/3	Brain, NOS	C71.9	25622821
GSM1468991	GSE60274	Glioblastoma multiforme	Glioblastoma,NOS	9440/3	Brain, NOS	C71.9	25622821
GSM1468992	GSE60274	Glioblastoma multiforme	Glioblastoma,NOS	9440/3	Brain, NOS	C71.9	25622821
GSM1468993	GSE60274	Glioblastoma multiforme	Glioblastoma,NOS	9440/3	Brain, NOS	C71.9	25622821
GSM1468994	GSE60274	Glioblastoma multiforme	Glioblastoma,NOS	9440/3	Brain, NOS	C71.9	25622821
GSM1468995	GSE60274	Glioblastoma multiforme	Glioblastoma,NOS	9440/3	Brain, NOS	C71.9	25622821
GSM1468996	GSE60274	Glioblastoma multiforme	Glioblastoma,NOS	9440/3	Brain, NOS	C71.9	25622821
GSM1468997	GSE60274	Glioblastoma multiforme	Glioblastoma,NOS	9440/3	Brain, NOS	C71.9	25622821
GSM1468998	GSE60274	Glioblastoma multiforme	Glioblastoma,NOS	9440/3	Brain, NOS	C71.9	25622821
GSM1468999	GSE60274	Glioblastoma multiforme	Glioblastoma,NOS	9440/3	Brain, NOS	C71.9	25622821
GSM1469000	GSE60274	Glioblastoma multiforme	Glioblastoma,NOS	9440/3	Brain, NOS	C71.9	25622821
GSM1469001	GSE60274	Glioblastoma multiforme	Glioblastoma,NOS	9440/3	Brain, NOS	C71.9	25622821
GSM1469002	GSE60274	Glioblastoma multiforme	Glioblastoma,NOS	9440/3	Brain, NOS	C71.9	25622821
GSM1469003	GSE60274	Glioblastoma multiforme	Glioblastoma,NOS	9440/3	Brain, NOS	C71.9	25622821
GSM1469004	GSE60274	Glioblastoma multiforme	Glioblastoma,NOS	9440/3	Brain, NOS	C71.9	25622821
GSM1469005	GSE60274	Glioblastoma multiforme	Glioblastoma,NOS	9440/3	Brain, NOS	C71.9	25622821
GSM1469006	GSE60274	Glioblastoma multiforme	Glioblastoma,NOS	9440/3	Brain, NOS	C71.9	25622821
GSM1469007	GSE60274	Glioblastoma multiforme	Glioblastoma,NOS	9440/3	Brain, NOS	C71.9	25622821
GSM1469008	GSE60274	Glioblastoma multiforme	Glioblastoma,NOS	9440/3	Brain, NOS	C71.9	25622821
GSM1469009	GSE60274	Glioblastoma multiforme	Glioblastoma,NOS	9440/3	Brain, NOS	C71.9	25622821
GSM1469010	GSE60274	Glioblastoma multiforme	Glioblastoma,NOS	9440/3	Brain, NOS	C71.9	25622821
GSM1469011	GSE60274	Glioblastoma multiforme	Glioblastoma,NOS	9440/3	Brain, NOS	C71.9	25622821
GSM1469012	GSE60274	Glioblastoma multiforme	Glioblastoma,NOS	9440/3	Brain, NOS	C71.9	25622821
GSM1469013	GSE60274	Glioblastoma multiforme	Glioblastoma,NOS	9440/3	Brain, NOS	C71.9	25622821
GSM1469014	GSE60274	Glioblastoma multiforme	Glioblastoma,NOS	9440/3	Brain, NOS	C71.9	25622821
GSM1469015	GSE60274	Glioblastoma multiforme	Glioblastoma,NOS	9440/3	Brain, NOS	C71.9	25622821
GSM1469016	GSE60274	Glioblastoma multiforme	Glioblastoma,NOS	9440/3	Brain, NOS	C71.9	25622821
GSM1469017	GSE60274	Glioblastoma multiforme	Glioblastoma,NOS	9440/3	Brain, NOS	C71.9	25622821
GSM1469018	GSE60274	Glioblastoma multiforme	Glioblastoma,NOS	9440/3	Brain, NOS	C71.9	25622821
GSM1469019	GSE60274	Glioblastoma multiforme	Glioblastoma,NOS	9440/3	Brain, NOS	C71.9	25622821
GSM1469020	GSE60274	Glioblastoma multiforme	Glioblastoma,NOS	9440/3	Brain, NOS	C71.9	25622821
GSM1469021	GSE60274	Glioblastoma multiforme	Glioblastoma,NOS	9440/3	Brain, NOS	C71.9	25622821
GSM1469022	GSE60274	Glioblastoma multiforme	Glioblastoma,NOS	9440/3	Brain, NOS	C71.9	25622821
GSM1469023	GSE60274	Glioblastoma multiforme	Glioblastoma,NOS	9440/3	Brain, NOS	C71.9	25622821
GSM1469024	GSE60274	Glioblastoma multiforme	Glioblastoma,NOS	9440/3	Brain, NOS	C71.9	25622821
GSM1469025	GSE60274	Glioblastoma multiforme	Glioblastoma,NOS	9440/3	Brain, NOS	C71.9	25622821
GSM1469026	GSE60274	Glioblastoma multiforme	Glioblastoma,NOS	9440/3	Brain, NOS	C71.9	25622821
GSM1469027	GSE60274	Glioblastoma multiforme	Glioblastoma,NOS	9440/3	Brain, NOS	C71.9	25622821
GSM1469028	GSE60274	Glioblastoma multiforme	Glioblastoma,NOS	9440/3	Brain, NOS	C71.9	25622821
GSM1469029	GSE60274	Glioblastoma multiforme	Glioblastoma,NOS	9440/3	Brain, NOS	C71.9	25622821
GSM1469030	GSE60274	Glioblastoma multiforme	Glioblastoma,NOS	9440/3	Brain, NOS	C71.9	25622821
GSM1469031	GSE60274	Glioblastoma multiforme	Glioblastoma,NOS	9440/3	Brain, NOS	C71.9	25622821
GSM1469032	GSE60274	Glioblastoma multiforme	Glioblastoma,NOS	9440/3	Brain, NOS	C71.9	25622821
GSM1469038	GSE60274	Glioblastoma multiforme	Glioblastoma,NOS	9440/3	Brain, NOS	C71.9	25622821
GSM1469039	GSE60274	Glioblastoma multiforme	Glioblastoma,NOS	9440/3	Brain, NOS	C71.9	25622821
GSM1469040	GSE60274	Glioblastoma multiforme	Glioblastoma,NOS	9440/3	Brain, NOS	C71.9	25622821
GSM1469041	GSE60274	Glioblastoma multiforme	Glioblastoma,NOS	9440/3	Brain, NOS	C71.9	25622821
GSM1469042	GSE60274	Glioblastoma multiforme	Glioblastoma,NOS	9440/3	Brain, NOS	C71.9	25622821
GSM1469043	GSE60274	Glioblastoma multiforme	Glioblastoma,NOS	9440/3	Brain, NOS	C71.9	25622821
GSM1469044	GSE60274	Glioblastoma multiforme	Glioblastoma,NOS	9440/3	Brain, NOS	C71.9	25622821
GSM1469045	GSE60274	Glioblastoma multiforme	Glioblastoma,NOS	9440/3	Brain, NOS	C71.9	25622821
GSM1498735	GSE61160	Oligodendroglioma	Oligodendroglioma, NOS	9450/3	Brain, NOS	C71.9	23689617
GSM1498736	GSE61160	Oligodendroglioma	Oligodendroglioma, NOS	9450/3	Brain, NOS	C71.9	23689617
GSM1498737	GSE61160	Oligodendroglioma	Oligodendroglioma, NOS	9450/3	Brain, NOS	C71.9	23689617
GSM1498738	GSE61160	Oligodendroglioma	Oligodendroglioma, NOS	9450/3	Brain, NOS	C71.9	23689617
GSM1498739	GSE61160	Oligodendroglioma	Oligodendroglioma, NOS	9450/3	Brain, NOS	C71.9	23689617
GSM1498740	GSE61160	Oligodendroglioma	Oligodendroglioma, NOS	9450/3	Brain, NOS	C71.9	23689617
GSM1498741	GSE61160	Oligodendroglioma	Oligodendroglioma, NOS	9450/3	Brain, NOS	C71.9	23689617
GSM1498742	GSE61160	Oligodendroglioma	Oligodendroglioma, NOS	9450/3	Brain, NOS	C71.9	23689617
GSM1498743	GSE61160	Oligodendroglioma	Oligodendroglioma, NOS	9450/3	Brain, NOS	C71.9	23689617
GSM1498744	GSE61160	Oligodendroglioma	Oligodendroglioma, NOS	9450/3	Brain, NOS	C71.9	23689617
GSM1498745	GSE61160	Oligodendroglioma	Oligodendroglioma, NOS	9450/3	Brain, NOS	C71.9	23689617
GSM1498746	GSE61160	Oligodendroglioma	Oligodendroglioma, NOS	9450/3	Brain, NOS	C71.9	23689617
GSM1498747	GSE61160	Oligodendroglioma	Oligodendroglioma, NOS	9450/3	Brain, NOS	C71.9	23689617
GSM1498748	GSE61160	Oligodendroglioma	Oligodendroglioma, NOS	9450/3	Brain, NOS	C71.9	23689617
GSM1498749	GSE61160	Oligodendroglioma	Oligodendroglioma, NOS	9450/3	Brain, NOS	C71.9	23689617
GSM1498750	GSE61160	Oligodendroglioma	Oligodendroglioma, NOS	9450/3	Brain, NOS	C71.9	23689617
GSM1498751	GSE61160	Oligodendroglioma	Oligodendroglioma, NOS	9450/3	Brain, NOS	C71.9	23689617
GSM1498752	GSE61160	Oligodendroglioma	Oligodendroglioma, NOS	9450/3	Brain, NOS	C71.9	23689617
GSM1498753	GSE61160	Oligodendroglioma	Oligodendroglioma, NOS	9450/3	Brain, NOS	C71.9	23689617
GSM1498754	GSE61160	Oligodendroglioma	Oligodendroglioma, NOS	9450/3	Brain, NOS	C71.9	23689617
GSM1498755	GSE61160	Oligodendroglioma	Oligodendroglioma, NOS	9450/3	Brain, NOS	C71.9	23689617
GSM1498756	GSE61160	Oligodendroglioma	Oligodendroglioma, NOS	9450/3	Brain, NOS	C71.9	23689617
GSM1498757	GSE61160	Oligodendroglioma	Oligodendroglioma, NOS	9450/3	Brain, NOS	C71.9	23689617
GSM1498758	GSE61160	Oligodendroglioma	Oligodendroglioma, NOS	9450/3	Brain, NOS	C71.9	23689617
GSM1498759	GSE61160	Oligodendroglioma	Oligodendroglioma, NOS	9450/3	Brain, NOS	C71.9	23689617
GSM1498760	GSE61160	Oligodendroglioma	Oligodendroglioma, NOS	9450/3	Brain, NOS	C71.9	23689617
GSM1498761	GSE61160	Oligodendroglioma	Oligodendroglioma, NOS	9450/3	Brain, NOS	C71.9	23689617
GSM1498762	GSE61160	Oligodendroglioma	Oligodendroglioma, NOS	9450/3	Brain, NOS	C71.9	23689617
GSM1498763	GSE61160	Oligodendroglioma	Oligodendroglioma, NOS	9450/3	Brain, NOS	C71.9	23689617
GSM1498764	GSE61160	Oligodendroglioma	Oligodendroglioma, NOS	9450/3	Brain, NOS	C71.9	23689617
GSM1498765	GSE61160	Oligodendroglioma	Oligodendroglioma, NOS	9450/3	Brain, NOS	C71.9	23689617
GSM1498766	GSE61160	Oligodendroglioma	Oligodendroglioma, NOS	9450/3	Brain, NOS	C71.9	23689617
GSM1498767	GSE61160	Oligodendroglioma	Oligodendroglioma, NOS	9450/3	Brain, NOS	C71.9	23689617
GSM1498768	GSE61160	Oligodendroglioma	Oligodendroglioma, NOS	9450/3	Brain, NOS	C71.9	23689617
GSM1498769	GSE61160	Oligodendroglioma	Oligodendroglioma, NOS	9450/3	Brain, NOS	C71.9	23689617
GSM1498770	GSE61160	Oligodendroglioma	Oligodendroglioma, NOS	9450/3	Brain, NOS	C71.9	23689617
GSM1498771	GSE61160	Oligodendroglioma	Oligodendroglioma, NOS	9450/3	Brain, NOS	C71.9	23689617
GSM1498772	GSE61160	Oligodendroglioma	Oligodendroglioma, NOS	9450/3	Brain, NOS	C71.9	23689617
GSM1498773	GSE61160	Oligodendroglioma	Oligodendroglioma, NOS	9450/3	Brain, NOS	C71.9	23689617
GSM1498774	GSE61160	Oligodendroglioma	Oligodendroglioma, NOS	9450/3	Brain, NOS	C71.9	23689617
GSM1498775	GSE61160	Oligodendroglioma	Oligodendroglioma, NOS	9450/3	Brain, NOS	C71.9	23689617
GSM1498776	GSE61160	Oligodendroglioma	Oligodendroglioma, NOS	9450/3	Brain, NOS	C71.9	23689617
GSM1498777	GSE61160	Oligodendroglioma	Oligodendroglioma, NOS	9450/3	Brain, NOS	C71.9	23689617
GSM1498778	GSE61160	Oligodendroglioma	Oligodendroglioma, NOS	9450/3	Brain, NOS	C71.9	23689617
GSM1498779	GSE61160	Oligodendroglioma	Oligodendroglioma, NOS	9450/3	Brain, NOS	C71.9	23689617
GSM1498780	GSE61160	Oligodendroglioma	Oligodendroglioma, NOS	9450/3	Brain, NOS	C71.9	23689617
GSM1504808	GSE61441	Kidney renal clear cell carcinoma	Renal cell carcinoma, NOS	8312/3	Kidney, NOS	C64.9	26515236
GSM1504810	GSE61441	Kidney renal clear cell carcinoma	Renal cell carcinoma, NOS	8312/3	Kidney, NOS	C64.9	26515236
GSM1504812	GSE61441	Kidney renal clear cell carcinoma	Renal cell carcinoma, NOS	8312/3	Kidney, NOS	C64.9	26515236
GSM1504814	GSE61441	Kidney renal clear cell carcinoma	Renal cell carcinoma, NOS	8312/3	Kidney, NOS	C64.9	26515236
GSM1504816	GSE61441	Kidney renal clear cell carcinoma	Renal cell carcinoma, NOS	8312/3	Kidney, NOS	C64.9	26515236
GSM1504818	GSE61441	Kidney renal clear cell carcinoma	Renal cell carcinoma, NOS	8312/3	Kidney, NOS	C64.9	26515236
GSM1504820	GSE61441	Kidney renal clear cell carcinoma	Renal cell carcinoma, NOS	8312/3	Kidney, NOS	C64.9	26515236
GSM1504822	GSE61441	Kidney renal clear cell carcinoma	Renal cell carcinoma, NOS	8312/3	Kidney, NOS	C64.9	26515236
GSM1504824	GSE61441	Kidney renal clear cell carcinoma	Renal cell carcinoma, NOS	8312/3	Kidney, NOS	C64.9	26515236
GSM1504826	GSE61441	Kidney renal clear cell carcinoma	Renal cell carcinoma, NOS	8312/3	Kidney, NOS	C64.9	26515236
GSM1504828	GSE61441	Kidney renal clear cell carcinoma	Renal cell carcinoma, NOS	8312/3	Kidney, NOS	C64.9	26515236
GSM1504830	GSE61441	Kidney renal clear cell carcinoma	Renal cell carcinoma, NOS	8312/3	Kidney, NOS	C64.9	26515236
GSM1504832	GSE61441	Kidney renal clear cell carcinoma	Renal cell carcinoma, NOS	8312/3	Kidney, NOS	C64.9	26515236
GSM1504834	GSE61441	Kidney renal clear cell carcinoma	Renal cell carcinoma, NOS	8312/3	Kidney, NOS	C64.9	26515236
GSM1504836	GSE61441	Kidney renal clear cell carcinoma	Renal cell carcinoma, NOS	8312/3	Kidney, NOS	C64.9	26515236
GSM1504838	GSE61441	Kidney renal clear cell carcinoma	Renal cell carcinoma, NOS	8312/3	Kidney, NOS	C64.9	26515236
GSM1504840	GSE61441	Kidney renal clear cell carcinoma	Renal cell carcinoma, NOS	8312/3	Kidney, NOS	C64.9	26515236
GSM1504842	GSE61441	Kidney renal clear cell carcinoma	Renal cell carcinoma, NOS	8312/3	Kidney, NOS	C64.9	26515236
GSM1504844	GSE61441	Kidney renal clear cell carcinoma	Renal cell carcinoma, NOS	8312/3	Kidney, NOS	C64.9	26515236
GSM1504846	GSE61441	Kidney renal clear cell carcinoma	Renal cell carcinoma, NOS	8312/3	Kidney, NOS	C64.9	26515236
GSM1504848	GSE61441	Kidney renal clear cell carcinoma	Renal cell carcinoma, NOS	8312/3	Kidney, NOS	C64.9	26515236
GSM1504850	GSE61441	Kidney renal clear cell carcinoma	Renal cell carcinoma, NOS	8312/3	Kidney, NOS	C64.9	26515236
GSM1504852	GSE61441	Kidney renal clear cell carcinoma	Renal cell carcinoma, NOS	8312/3	Kidney, NOS	C64.9	26515236
GSM1504854	GSE61441	Kidney renal clear cell carcinoma	Renal cell carcinoma, NOS	8312/3	Kidney, NOS	C64.9	26515236
GSM1504856	GSE61441	Kidney renal clear cell carcinoma	Renal cell carcinoma, NOS	8312/3	Kidney, NOS	C64.9	26515236
GSM1504858	GSE61441	Kidney renal clear cell carcinoma	Renal cell carcinoma, NOS	8312/3	Kidney, NOS	C64.9	26515236
GSM1504860	GSE61441	Kidney renal clear cell carcinoma	Renal cell carcinoma, NOS	8312/3	Kidney, NOS	C64.9	26515236
GSM1504862	GSE61441	Kidney renal clear cell carcinoma	Renal cell carcinoma, NOS	8312/3	Kidney, NOS	C64.9	26515236
GSM1504864	GSE61441	Kidney renal clear cell carcinoma	Renal cell carcinoma, NOS	8312/3	Kidney, NOS	C64.9	26515236
GSM1504866	GSE61441	Kidney renal clear cell carcinoma	Renal cell carcinoma, NOS	8312/3	Kidney, NOS	C64.9	26515236
GSM1504868	GSE61441	Kidney renal clear cell carcinoma	Renal cell carcinoma, NOS	8312/3	Kidney, NOS	C64.9	26515236
GSM1504870	GSE61441	Kidney renal clear cell carcinoma	Renal cell carcinoma, NOS	8312/3	Kidney, NOS	C64.9	26515236
GSM1504872	GSE61441	Kidney renal clear cell carcinoma	Renal cell carcinoma, NOS	8312/3	Kidney, NOS	C64.9	26515236
GSM1504874	GSE61441	Kidney renal clear cell carcinoma	Renal cell carcinoma, NOS	8312/3	Kidney, NOS	C64.9	26515236
GSM1504876	GSE61441	Kidney renal clear cell carcinoma	Renal cell carcinoma, NOS	8312/3	Kidney, NOS	C64.9	26515236
GSM1504878	GSE61441	Kidney renal clear cell carcinoma	Renal cell carcinoma, NOS	8312/3	Kidney, NOS	C64.9	26515236
GSM1504880	GSE61441	Kidney renal clear cell carcinoma	Renal cell carcinoma, NOS	8312/3	Kidney, NOS	C64.9	26515236
GSM1504882	GSE61441	Kidney renal clear cell carcinoma	Renal cell carcinoma, NOS	8312/3	Kidney, NOS	C64.9	26515236
GSM1504884	GSE61441	Kidney renal clear cell carcinoma	Renal cell carcinoma, NOS	8312/3	Kidney, NOS	C64.9	26515236
GSM1504886	GSE61441	Kidney renal clear cell carcinoma	Renal cell carcinoma, NOS	8312/3	Kidney, NOS	C64.9	26515236
GSM1504888	GSE61441	Kidney renal clear cell carcinoma	Renal cell carcinoma, NOS	8312/3	Kidney, NOS	C64.9	26515236
GSM1504890	GSE61441	Kidney renal clear cell carcinoma	Renal cell carcinoma, NOS	8312/3	Kidney, NOS	C64.9	26515236
GSM1504892	GSE61441	Kidney renal clear cell carcinoma	Renal cell carcinoma, NOS	8312/3	Kidney, NOS	C64.9	26515236
GSM1504894	GSE61441	Kidney renal clear cell carcinoma	Renal cell carcinoma, NOS	8312/3	Kidney, NOS	C64.9	26515236
GSM1504896	GSE61441	Kidney renal clear cell carcinoma	Renal cell carcinoma, NOS	8312/3	Kidney, NOS	C64.9	26515236
GSM1504898	GSE61441	Kidney renal clear cell carcinoma	Renal cell carcinoma, NOS	8312/3	Kidney, NOS	C64.9	26515236
GSM1519011	GSE62053	Prostate adenocarcinoma	Adenocarcinoma, NOS	8140/3	Prostate gland	C61.9	25631332
GSM1519012	GSE62053	Prostate adenocarcinoma	Adenocarcinoma, NOS	8140/3	Prostate gland	C61.9	25631332
GSM1519013	GSE62053	Prostate adenocarcinoma	Adenocarcinoma, NOS	8140/3	Prostate gland	C61.9	25631332
GSM1519014	GSE62053	Prostate adenocarcinoma	Adenocarcinoma, NOS	8140/3	Prostate gland	C61.9	25631332
GSM1519015	GSE62053	Prostate adenocarcinoma	Adenocarcinoma, NOS	8140/3	Prostate gland	C61.9	25631332
GSM1519016	GSE62053	Prostate adenocarcinoma	Adenocarcinoma, NOS	8140/3	Prostate gland	C61.9	25631332
GSM1519017	GSE62053	Prostate adenocarcinoma	Adenocarcinoma, NOS	8140/3	Prostate gland	C61.9	25631332
GSM1519018	GSE62053	Prostate adenocarcinoma	Adenocarcinoma, NOS	8140/3	Prostate gland	C61.9	25631332
GSM1536414	GSE62929	Acute myeloid leukemia	Acute myeloid leukemia, NOS	9861/3	Hematopoietic system, NOS	C42.4	25398938
GSM1536415	GSE62929	Acute myeloid leukemia	Acute myeloid leukemia, NOS	9861/3	Hematopoietic system, NOS	C42.4	25398938
GSM1536416	GSE62929	Acute myeloid leukemia	Acute myeloid leukemia, NOS	9861/3	Hematopoietic system, NOS	C42.4	25398938
GSM1536417	GSE62929	Acute myeloid leukemia	Acute myeloid leukemia, NOS	9861/3	Hematopoietic system, NOS	C42.4	25398938
GSM1536418	GSE62929	Acute myeloid leukemia	Acute myeloid leukemia, NOS	9861/3	Hematopoietic system, NOS	C42.4	25398938
GSM1536419	GSE62929	Acute myeloid leukemia	Acute myeloid leukemia, NOS	9861/3	Hematopoietic system, NOS	C42.4	25398938
GSM1536420	GSE62929	Acute myeloid leukemia	Acute myeloid leukemia, NOS	9861/3	Hematopoietic system, NOS	C42.4	25398938
GSM1536421	GSE62929	Acute myeloid leukemia	Acute myeloid leukemia, NOS	9861/3	Hematopoietic system, NOS	C42.4	25398938
GSM1536422	GSE62929	Acute myeloid leukemia	Acute myeloid leukemia, NOS	9861/3	Hematopoietic system, NOS	C42.4	25398938
GSM1536426	GSE62929	Acute myeloid leukemia	Acute myeloid leukemia, NOS	9861/3	Hematopoietic system, NOS	C42.4	25398938
GSM1536427	GSE62929	Acute myeloid leukemia	Acute myeloid leukemia, NOS	9861/3	Hematopoietic system, NOS	C42.4	25398938
GSM1536428	GSE62929	Acute myeloid leukemia	Acute myeloid leukemia, NOS	9861/3	Hematopoietic system, NOS	C42.4	25398938
GSM1548180	GSE63409	Acute myeloid leukemia	Acute myeloid leukemia, NOS	9861/3	Hematopoietic system, NOS	C42.4	26444494
GSM1548181	GSE63409	Acute myeloid leukemia	Acute myeloid leukemia, NOS	9861/3	Hematopoietic system, NOS	C42.4	26444494
GSM1548182	GSE63409	Acute myeloid leukemia	Acute myeloid leukemia, NOS	9861/3	Hematopoietic system, NOS	C42.4	26444494
GSM1548183	GSE63409	Acute myeloid leukemia	Acute myeloid leukemia, NOS	9861/3	Hematopoietic system, NOS	C42.4	26444494
GSM1548184	GSE63409	Acute myeloid leukemia	Acute myeloid leukemia, NOS	9861/3	Hematopoietic system, NOS	C42.4	26444494
GSM1548185	GSE63409	Acute myeloid leukemia	Acute myeloid leukemia, NOS	9861/3	Hematopoietic system, NOS	C42.4	26444494
GSM1548186	GSE63409	Acute myeloid leukemia	Acute myeloid leukemia, NOS	9861/3	Hematopoietic system, NOS	C42.4	26444494
GSM1548187	GSE63409	Acute myeloid leukemia	Acute myeloid leukemia, NOS	9861/3	Hematopoietic system, NOS	C42.4	26444494
GSM1548188	GSE63409	Acute myeloid leukemia	Acute myeloid leukemia, NOS	9861/3	Hematopoietic system, NOS	C42.4	26444494
GSM1548189	GSE63409	Acute myeloid leukemia	Acute myeloid leukemia, NOS	9861/3	Hematopoietic system, NOS	C42.4	26444494
GSM1548190	GSE63409	Acute myeloid leukemia	Acute myeloid leukemia, NOS	9861/3	Hematopoietic system, NOS	C42.4	26444494
GSM1548191	GSE63409	Acute myeloid leukemia	Acute myeloid leukemia, NOS	9861/3	Hematopoietic system, NOS	C42.4	26444494
GSM1548192	GSE63409	Acute myeloid leukemia	Acute myeloid leukemia, NOS	9861/3	Hematopoietic system, NOS	C42.4	26444494
GSM1548193	GSE63409	Acute myeloid leukemia	Acute myeloid leukemia, NOS	9861/3	Hematopoietic system, NOS	C42.4	26444494
GSM1548194	GSE63409	Acute myeloid leukemia	Acute myeloid leukemia, NOS	9861/3	Hematopoietic system, NOS	C42.4	26444494
GSM1548195	GSE63409	Acute myeloid leukemia	Acute myeloid leukemia, NOS	9861/3	Hematopoietic system, NOS	C42.4	26444494
GSM1548196	GSE63409	Acute myeloid leukemia	Acute myeloid leukemia, NOS	9861/3	Hematopoietic system, NOS	C42.4	26444494
GSM1548197	GSE63409	Acute myeloid leukemia	Acute myeloid leukemia, NOS	9861/3	Hematopoietic system, NOS	C42.4	26444494
GSM1548198	GSE63409	Acute myeloid leukemia	Acute myeloid leukemia, NOS	9861/3	Hematopoietic system, NOS	C42.4	26444494
GSM1548199	GSE63409	Acute myeloid leukemia	Acute myeloid leukemia, NOS	9861/3	Hematopoietic system, NOS	C42.4	26444494
GSM1548200	GSE63409	Acute myeloid leukemia	Acute myeloid leukemia, NOS	9861/3	Hematopoietic system, NOS	C42.4	26444494
GSM1548201	GSE63409	Acute myeloid leukemia	Acute myeloid leukemia, NOS	9861/3	Hematopoietic system, NOS	C42.4	26444494
GSM1548202	GSE63409	Acute myeloid leukemia	Acute myeloid leukemia, NOS	9861/3	Hematopoietic system, NOS	C42.4	26444494
GSM1548203	GSE63409	Acute myeloid leukemia	Acute myeloid leukemia, NOS	9861/3	Hematopoietic system, NOS	C42.4	26444494
GSM1548204	GSE63409	Acute myeloid leukemia	Acute myeloid leukemia, NOS	9861/3	Hematopoietic system, NOS	C42.4	26444494
GSM1548205	GSE63409	Acute myeloid leukemia	Acute myeloid leukemia, NOS	9861/3	Hematopoietic system, NOS	C42.4	26444494
GSM1548206	GSE63409	Acute myeloid leukemia	Acute myeloid leukemia, NOS	9861/3	Hematopoietic system, NOS	C42.4	26444494
GSM1548207	GSE63409	Acute myeloid leukemia	Acute myeloid leukemia, NOS	9861/3	Hematopoietic system, NOS	C42.4	26444494
GSM1548208	GSE63409	Acute myeloid leukemia	Acute myeloid leukemia, NOS	9861/3	Hematopoietic system, NOS	C42.4	26444494
GSM1548209	GSE63409	Acute myeloid leukemia	Acute myeloid leukemia, NOS	9861/3	Hematopoietic system, NOS	C42.4	26444494
GSM1548210	GSE63409	Acute myeloid leukemia	Acute myeloid leukemia, NOS	9861/3	Hematopoietic system, NOS	C42.4	26444494
GSM1548211	GSE63409	Acute myeloid leukemia	Acute myeloid leukemia, NOS	9861/3	Hematopoietic system, NOS	C42.4	26444494
GSM1548212	GSE63409	Acute myeloid leukemia	Acute myeloid leukemia, NOS	9861/3	Hematopoietic system, NOS	C42.4	26444494
GSM1548213	GSE63409	Acute myeloid leukemia	Acute myeloid leukemia, NOS	9861/3	Hematopoietic system, NOS	C42.4	26444494
GSM1548214	GSE63409	Acute myeloid leukemia	Acute myeloid leukemia, NOS	9861/3	Hematopoietic system, NOS	C42.4	26444494
GSM1548215	GSE63409	Acute myeloid leukemia	Acute myeloid leukemia, NOS	9861/3	Hematopoietic system, NOS	C42.4	26444494
GSM1548216	GSE63409	Acute myeloid leukemia	Acute myeloid leukemia, NOS	9861/3	Hematopoietic system, NOS	C42.4	26444494
GSM1548217	GSE63409	Acute myeloid leukemia	Acute myeloid leukemia, NOS	9861/3	Hematopoietic system, NOS	C42.4	26444494
GSM1548218	GSE63409	Acute myeloid leukemia	Acute myeloid leukemia, NOS	9861/3	Hematopoietic system, NOS	C42.4	26444494
GSM1548219	GSE63409	Acute myeloid leukemia	Acute myeloid leukemia, NOS	9861/3	Hematopoietic system, NOS	C42.4	26444494
GSM1548220	GSE63409	Acute myeloid leukemia	Acute myeloid leukemia, NOS	9861/3	Hematopoietic system, NOS	C42.4	26444494
GSM1548221	GSE63409	Acute myeloid leukemia	Acute myeloid leukemia, NOS	9861/3	Hematopoietic system, NOS	C42.4	26444494
GSM1548222	GSE63409	Acute myeloid leukemia	Acute myeloid leukemia, NOS	9861/3	Hematopoietic system, NOS	C42.4	26444494
GSM1548223	GSE63409	Acute myeloid leukemia	Acute myeloid leukemia, NOS	9861/3	Hematopoietic system, NOS	C42.4	26444494
GSM1555011	GSE63669	Medulloblastoma	Medulloblastoma, NOS	9470/3	Cerebellum, NOS	C71.6	25689980
GSM1555012	GSE63669	Medulloblastoma	Medulloblastoma, NOS	9470/3	Cerebellum, NOS	C71.6	25689980
GSM1555013	GSE63669	Medulloblastoma	Medulloblastoma, NOS	9470/3	Cerebellum, NOS	C71.6	25689980
GSM1555014	GSE63669	Medulloblastoma	Medulloblastoma, NOS	9470/3	Cerebellum, NOS	C71.6	25689980
GSM1555015	GSE63669	Medulloblastoma	Medulloblastoma, NOS	9470/3	Cerebellum, NOS	C71.6	25689980
GSM1555016	GSE63669	Medulloblastoma	Medulloblastoma, NOS	9470/3	Cerebellum, NOS	C71.6	25689980
GSM1555017	GSE63669	Medulloblastoma	Medulloblastoma, NOS	9470/3	Cerebellum, NOS	C71.6	25689980
GSM1555018	GSE63669	Medulloblastoma	Medulloblastoma, NOS	9470/3	Cerebellum, NOS	C71.6	25689980
GSM1555019	GSE63669	Medulloblastoma	Medulloblastoma, NOS	9470/3	Cerebellum, NOS	C71.6	25689980
GSM1555020	GSE63669	Medulloblastoma	Medulloblastoma, NOS	9470/3	Cerebellum, NOS	C71.6	25689980
GSM1555021	GSE63669	Medulloblastoma	Medulloblastoma, NOS	9470/3	Cerebellum, NOS	C71.6	25689980
GSM1555022	GSE63669	Medulloblastoma	Medulloblastoma, NOS	9470/3	Cerebellum, NOS	C71.6	25689980
GSM1555023	GSE63669	Medulloblastoma	Medulloblastoma, NOS	9470/3	Cerebellum, NOS	C71.6	25689980
GSM1555024	GSE63669	Medulloblastoma	Medulloblastoma, NOS	9470/3	Cerebellum, NOS	C71.6	25689980
GSM1555025	GSE63669	Medulloblastoma	Medulloblastoma, NOS	9470/3	Cerebellum, NOS	C71.6	25689980
GSM1555026	GSE63669	Medulloblastoma	Medulloblastoma, NOS	9470/3	Cerebellum, NOS	C71.6	25689980
GSM1555027	GSE63669	Medulloblastoma	Medulloblastoma, NOS	9470/3	Cerebellum, NOS	C71.6	25689980
GSM1555028	GSE63669	Medulloblastoma	Medulloblastoma, NOS	9470/3	Cerebellum, NOS	C71.6	25689980
GSM1555029	GSE63669	Medulloblastoma	Medulloblastoma, NOS	9470/3	Cerebellum, NOS	C71.6	25689980
GSM1555030	GSE63669	Medulloblastoma	Medulloblastoma, NOS	9470/3	Cerebellum, NOS	C71.6	25689980
GSM1555031	GSE63669	Medulloblastoma	Medulloblastoma, NOS	9470/3	Cerebellum, NOS	C71.6	25689980
GSM1555032	GSE63669	Medulloblastoma	Medulloblastoma, NOS	9470/3	Cerebellum, NOS	C71.6	25689980
GSM1555033	GSE63669	Medulloblastoma	Medulloblastoma, NOS	9470/3	Cerebellum, NOS	C71.6	25689980
GSM1555034	GSE63669	Medulloblastoma	Medulloblastoma, NOS	9470/3	Cerebellum, NOS	C71.6	25689980
GSM1555035	GSE63669	Medulloblastoma	Medulloblastoma, NOS	9470/3	Cerebellum, NOS	C71.6	25689980
GSM1555036	GSE63669	Medulloblastoma	Medulloblastoma, NOS	9470/3	Cerebellum, NOS	C71.6	25689980
GSM1555037	GSE63669	Medulloblastoma	Medulloblastoma, NOS	9470/3	Cerebellum, NOS	C71.6	25689980
GSM1592146	GSE65306	Neuroblastoma	Neuroblastoma, NOS	9500/3	Brain, NOS	C71.9	26121086
GSM1592147	GSE65306	Neuroblastoma	Neuroblastoma, NOS	9500/3	Brain, NOS	C71.9	26121086
GSM1592148	GSE65306	Neuroblastoma	Neuroblastoma, NOS	9500/3	Brain, NOS	C71.9	26121086
GSM1592149	GSE65306	Neuroblastoma	Neuroblastoma, NOS	9500/3	Brain, NOS	C71.9	26121086
GSM1592150	GSE65306	Neuroblastoma	Neuroblastoma, NOS	9500/3	Brain, NOS	C71.9	26121086
GSM1592151	GSE65306	Neuroblastoma	Neuroblastoma, NOS	9500/3	Brain, NOS	C71.9	26121086
GSM1592152	GSE65306	Neuroblastoma	Neuroblastoma, NOS	9500/3	Brain, NOS	C71.9	26121086
GSM1592153	GSE65306	Neuroblastoma	Neuroblastoma, NOS	9500/3	Brain, NOS	C71.9	26121086
GSM1592154	GSE65306	Neuroblastoma	Neuroblastoma, NOS	9500/3	Brain, NOS	C71.9	26121086
GSM1592155	GSE65306	Neuroblastoma	Neuroblastoma, NOS	9500/3	Brain, NOS	C71.9	26121086
GSM1592156	GSE65306	Neuroblastoma	Neuroblastoma, NOS	9500/3	Brain, NOS	C71.9	26121086
GSM1592160	GSE65306	Neuroblastoma	Neuroblastoma, NOS	9500/3	Brain, NOS	C71.9	26121086
GSM1592164	GSE65306	Neuroblastoma	Neuroblastoma, NOS	9500/3	Brain, NOS	C71.9	26121086
GSM1592165	GSE65306	Neuroblastoma	Neuroblastoma, NOS	9500/3	Brain, NOS	C71.9	26121086
GSM1592166	GSE65306	Neuroblastoma	Neuroblastoma, NOS	9500/3	Brain, NOS	C71.9	26121086
GSM1592167	GSE65306	Neuroblastoma	Neuroblastoma, NOS	9500/3	Brain, NOS	C71.9	26121086
GSM1592168	GSE65306	Neuroblastoma	Neuroblastoma, NOS	9500/3	Brain, NOS	C71.9	26121086
GSM1592169	GSE65306	Neuroblastoma	Neuroblastoma, NOS	9500/3	Brain, NOS	C71.9	26121086
GSM1592170	GSE65306	Neuroblastoma	Neuroblastoma, NOS	9500/3	Brain, NOS	C71.9	26121086
GSM1592171	GSE65306	Neuroblastoma	Neuroblastoma, NOS	9500/3	Brain, NOS	C71.9	26121086
GSM1592172	GSE65306	Neuroblastoma	Neuroblastoma, NOS	9500/3	Brain, NOS	C71.9	26121086
GSM1592173	GSE65306	Neuroblastoma	Neuroblastoma, NOS	9500/3	Brain, NOS	C71.9	26121086
GSM1592174	GSE65306	Neuroblastoma	Neuroblastoma, NOS	9500/3	Brain, NOS	C71.9	26121086
GSM1592175	GSE65306	Neuroblastoma	Neuroblastoma, NOS	9500/3	Brain, NOS	C71.9	26121086
GSM1592176	GSE65306	Neuroblastoma	Neuroblastoma, NOS	9500/3	Brain, NOS	C71.9	26121086
GSM1592177	GSE65306	Neuroblastoma	Neuroblastoma, NOS	9500/3	Brain, NOS	C71.9	26121086
GSM1592178	GSE65306	Neuroblastoma	Neuroblastoma, NOS	9500/3	Brain, NOS	C71.9	26121086
GSM1592179	GSE65306	Neuroblastoma	Neuroblastoma, NOS	9500/3	Brain, NOS	C71.9	26121086
GSM1592180	GSE65306	Neuroblastoma	Neuroblastoma, NOS	9500/3	Brain, NOS	C71.9	26121086
GSM1592181	GSE65306	Neuroblastoma	Neuroblastoma, NOS	9500/3	Brain, NOS	C71.9	26121086
GSM1592182	GSE65306	Neuroblastoma	Neuroblastoma, NOS	9500/3	Brain, NOS	C71.9	26121086
GSM1592183	GSE65306	Neuroblastoma	Neuroblastoma, NOS	9500/3	Brain, NOS	C71.9	26121086
GSM1606855	GSE65820	Ovarian adenocarcinoma	Serous cystadenocarcinoma, NOS	8441/3	Ovary	C56.9	26017449
GSM1606856	GSE65820	Ovarian adenocarcinoma	Serous cystadenocarcinoma, NOS	8441/3	Ovary	C56.9	26017449
GSM1606857	GSE65820	Ovarian adenocarcinoma	Serous cystadenocarcinoma, NOS	8441/3	Ovary	C56.9	26017449
GSM1606858	GSE65820	Ovarian adenocarcinoma	Serous cystadenocarcinoma, NOS	8441/3	Ovary	C56.9	26017449
GSM1606859	GSE65820	Ovarian adenocarcinoma	Serous cystadenocarcinoma, NOS	8441/3	Ovary	C56.9	26017449
GSM1606860	GSE65820	Ovarian adenocarcinoma	Serous cystadenocarcinoma, NOS	8441/3	Ovary	C56.9	26017449
GSM1606861	GSE65820	Ovarian adenocarcinoma	Serous cystadenocarcinoma, NOS	8441/3	Ovary	C56.9	26017449
GSM1606862	GSE65820	Ovarian adenocarcinoma	Serous cystadenocarcinoma, NOS	8441/3	Ovary	C56.9	26017449
GSM1606863	GSE65820	Ovarian adenocarcinoma	Serous cystadenocarcinoma, NOS	8441/3	Ovary	C56.9	26017449
GSM1606864	GSE65820	Ovarian adenocarcinoma	Serous cystadenocarcinoma, NOS	8441/3	Ovary	C56.9	26017449
GSM1606865	GSE65820	Ovarian adenocarcinoma	Serous cystadenocarcinoma, NOS	8441/3	Ovary	C56.9	26017449
GSM1606866	GSE65820	Ovarian adenocarcinoma	Serous cystadenocarcinoma, NOS	8441/3	Ovary	C56.9	26017449
GSM1606867	GSE65820	Ovarian adenocarcinoma	Serous cystadenocarcinoma, NOS	8441/3	Ovary	C56.9	26017449
GSM1606868	GSE65820	Ovarian adenocarcinoma	Serous cystadenocarcinoma, NOS	8441/3	Ovary	C56.9	26017449
GSM1606869	GSE65820	Ovarian adenocarcinoma	Serous cystadenocarcinoma, NOS	8441/3	Ovary	C56.9	26017449
GSM1606870	GSE65820	Ovarian adenocarcinoma	Serous cystadenocarcinoma, NOS	8441/3	Ovary	C56.9	26017449
GSM1606871	GSE65820	Ovarian adenocarcinoma	Serous cystadenocarcinoma, NOS	8441/3	Ovary	C56.9	26017449
GSM1606872	GSE65820	Ovarian adenocarcinoma	Serous cystadenocarcinoma, NOS	8441/3	Ovary	C56.9	26017449
GSM1606873	GSE65820	Ovarian adenocarcinoma	Serous cystadenocarcinoma, NOS	8441/3	Ovary	C56.9	26017449
GSM1606874	GSE65820	Ovarian adenocarcinoma	Serous cystadenocarcinoma, NOS	8441/3	Ovary	C56.9	26017449
GSM1606875	GSE65820	Ovarian adenocarcinoma	Serous cystadenocarcinoma, NOS	8441/3	Ovary	C56.9	26017449
GSM1606876	GSE65820	Ovarian adenocarcinoma	Serous cystadenocarcinoma, NOS	8441/3	Ovary	C56.9	26017449
GSM1606877	GSE65820	Ovarian adenocarcinoma	Serous cystadenocarcinoma, NOS	8441/3	Ovary	C56.9	26017449
GSM1606878	GSE65820	Ovarian adenocarcinoma	Serous cystadenocarcinoma, NOS	8441/3	Ovary	C56.9	26017449
GSM1606879	GSE65820	Ovarian adenocarcinoma	Serous cystadenocarcinoma, NOS	8441/3	Ovary	C56.9	26017449
GSM1606880	GSE65820	Ovarian adenocarcinoma	Serous cystadenocarcinoma, NOS	8441/3	Ovary	C56.9	26017449
GSM1606881	GSE65820	Ovarian adenocarcinoma	Serous cystadenocarcinoma, NOS	8441/3	Ovary	C56.9	26017449
GSM1606882	GSE65820	Ovarian adenocarcinoma	Serous cystadenocarcinoma, NOS	8441/3	Ovary	C56.9	26017449
GSM1606883	GSE65820	Ovarian adenocarcinoma	Serous cystadenocarcinoma, NOS	8441/3	Ovary	C56.9	26017449
GSM1606884	GSE65820	Ovarian adenocarcinoma	Serous cystadenocarcinoma, NOS	8441/3	Ovary	C56.9	26017449
GSM1606885	GSE65820	Ovarian adenocarcinoma	Serous cystadenocarcinoma, NOS	8441/3	Ovary	C56.9	26017449
GSM1606886	GSE65820	Ovarian adenocarcinoma	Serous cystadenocarcinoma, NOS	8441/3	Ovary	C56.9	26017449
GSM1606887	GSE65820	Ovarian adenocarcinoma	Serous cystadenocarcinoma, NOS	8441/3	Ovary	C56.9	26017449
GSM1606888	GSE65820	Ovarian adenocarcinoma	Serous cystadenocarcinoma, NOS	8441/3	Ovary	C56.9	26017449
GSM1606889	GSE65820	Ovarian adenocarcinoma	Serous cystadenocarcinoma, NOS	8441/3	Ovary	C56.9	26017449
GSM1606890	GSE65820	Ovarian adenocarcinoma	Serous cystadenocarcinoma, NOS	8441/3	Ovary	C56.9	26017449
GSM1606891	GSE65820	Ovarian adenocarcinoma	Serous cystadenocarcinoma, NOS	8441/3	Ovary	C56.9	26017449
GSM1606892	GSE65820	Ovarian adenocarcinoma	Serous cystadenocarcinoma, NOS	8441/3	Ovary	C56.9	26017449
GSM1606893	GSE65820	Ovarian adenocarcinoma	Serous cystadenocarcinoma, NOS	8441/3	Ovary	C56.9	26017449
GSM1606894	GSE65820	Ovarian adenocarcinoma	Serous cystadenocarcinoma, NOS	8441/3	Ovary	C56.9	26017449
GSM1606895	GSE65820	Ovarian adenocarcinoma	Serous cystadenocarcinoma, NOS	8441/3	Ovary	C56.9	26017449
GSM1606896	GSE65820	Ovarian adenocarcinoma	Serous cystadenocarcinoma, NOS	8441/3	Ovary	C56.9	26017449
GSM1606897	GSE65820	Ovarian adenocarcinoma	Serous cystadenocarcinoma, NOS	8441/3	Ovary	C56.9	26017449
GSM1606898	GSE65820	Ovarian adenocarcinoma	Serous cystadenocarcinoma, NOS	8441/3	Ovary	C56.9	26017449
GSM1606899	GSE65820	Ovarian adenocarcinoma	Serous cystadenocarcinoma, NOS	8441/3	Ovary	C56.9	26017449
GSM1606900	GSE65820	Ovarian adenocarcinoma	Serous cystadenocarcinoma, NOS	8441/3	Ovary	C56.9	26017449
GSM1606901	GSE65820	Ovarian adenocarcinoma	Serous cystadenocarcinoma, NOS	8441/3	Ovary	C56.9	26017449
GSM1606902	GSE65820	Ovarian adenocarcinoma	Serous cystadenocarcinoma, NOS	8441/3	Ovary	C56.9	26017449
GSM1606903	GSE65820	Ovarian adenocarcinoma	Serous cystadenocarcinoma, NOS	8441/3	Ovary	C56.9	26017449
GSM1606904	GSE65820	Ovarian adenocarcinoma	Serous cystadenocarcinoma, NOS	8441/3	Ovary	C56.9	26017449
GSM1606905	GSE65820	Ovarian adenocarcinoma	Serous cystadenocarcinoma, NOS	8441/3	Ovary	C56.9	26017449
GSM1606906	GSE65820	Ovarian adenocarcinoma	Serous cystadenocarcinoma, NOS	8441/3	Ovary	C56.9	26017449
GSM1606907	GSE65820	Ovarian adenocarcinoma	Serous cystadenocarcinoma, NOS	8441/3	Ovary	C56.9	26017449
GSM1606908	GSE65820	Ovarian adenocarcinoma	Serous cystadenocarcinoma, NOS	8441/3	Ovary	C56.9	26017449
GSM1606909	GSE65820	Ovarian adenocarcinoma	Serous cystadenocarcinoma, NOS	8441/3	Ovary	C56.9	26017449
GSM1606910	GSE65820	Ovarian adenocarcinoma	Serous cystadenocarcinoma, NOS	8441/3	Ovary	C56.9	26017449
GSM1606911	GSE65820	Ovarian adenocarcinoma	Serous cystadenocarcinoma, NOS	8441/3	Ovary	C56.9	26017449
GSM1606912	GSE65820	Ovarian adenocarcinoma	Serous cystadenocarcinoma, NOS	8441/3	Ovary	C56.9	26017449
GSM1606913	GSE65820	Ovarian adenocarcinoma	Serous cystadenocarcinoma, NOS	8441/3	Ovary	C56.9	26017449
GSM1606914	GSE65820	Ovarian adenocarcinoma	Serous cystadenocarcinoma, NOS	8441/3	Ovary	C56.9	26017449
GSM1606915	GSE65820	Ovarian adenocarcinoma	Serous cystadenocarcinoma, NOS	8441/3	Ovary	C56.9	26017449
GSM1606916	GSE65820	Ovarian adenocarcinoma	Serous cystadenocarcinoma, NOS	8441/3	Ovary	C56.9	26017449
GSM1606917	GSE65820	Ovarian adenocarcinoma	Serous cystadenocarcinoma, NOS	8441/3	Ovary	C56.9	26017449
GSM1606918	GSE65820	Ovarian adenocarcinoma	Serous cystadenocarcinoma, NOS	8441/3	Ovary	C56.9	26017449
GSM1606919	GSE65820	Ovarian adenocarcinoma	Serous cystadenocarcinoma, NOS	8441/3	Ovary	C56.9	26017449
GSM1606920	GSE65820	Ovarian adenocarcinoma	Serous cystadenocarcinoma, NOS	8441/3	Ovary	C56.9	26017449
GSM1606921	GSE65820	Ovarian adenocarcinoma	Serous cystadenocarcinoma, NOS	8441/3	Ovary	C56.9	26017449
GSM1606922	GSE65820	Ovarian adenocarcinoma	Serous cystadenocarcinoma, NOS	8441/3	Ovary	C56.9	26017449
GSM1606923	GSE65820	Ovarian adenocarcinoma	Serous cystadenocarcinoma, NOS	8441/3	Ovary	C56.9	26017449
GSM1606924	GSE65820	Ovarian adenocarcinoma	Serous cystadenocarcinoma, NOS	8441/3	Ovary	C56.9	26017449
GSM1606925	GSE65820	Ovarian adenocarcinoma	Serous cystadenocarcinoma, NOS	8441/3	Ovary	C56.9	26017449
GSM1606926	GSE65820	Ovarian adenocarcinoma	Serous cystadenocarcinoma, NOS	8441/3	Ovary	C56.9	26017449
GSM1606927	GSE65820	Ovarian adenocarcinoma	Serous cystadenocarcinoma, NOS	8441/3	Ovary	C56.9	26017449
GSM1606928	GSE65820	Ovarian adenocarcinoma	Serous cystadenocarcinoma, NOS	8441/3	Ovary	C56.9	26017449
GSM1606929	GSE65820	Ovarian adenocarcinoma	Serous cystadenocarcinoma, NOS	8441/3	Ovary	C56.9	26017449
GSM1606930	GSE65820	Ovarian adenocarcinoma	Serous cystadenocarcinoma, NOS	8441/3	Ovary	C56.9	26017449
GSM1606931	GSE65820	Ovarian adenocarcinoma	Serous cystadenocarcinoma, NOS	8441/3	Ovary	C56.9	26017449
GSM1606932	GSE65820	Ovarian adenocarcinoma	Serous cystadenocarcinoma, NOS	8441/3	Ovary	C56.9	26017449
GSM1606933	GSE65820	Ovarian adenocarcinoma	Serous cystadenocarcinoma, NOS	8441/3	Ovary	C56.9	26017449
GSM1606934	GSE65820	Ovarian adenocarcinoma	Serous cystadenocarcinoma, NOS	8441/3	Ovary	C56.9	26017449
GSM1606935	GSE65820	Ovarian adenocarcinoma	Serous cystadenocarcinoma, NOS	8441/3	Ovary	C56.9	26017449
GSM1606936	GSE65820	Ovarian adenocarcinoma	Serous cystadenocarcinoma, NOS	8441/3	Ovary	C56.9	26017449
GSM1606937	GSE65820	Ovarian adenocarcinoma	Serous cystadenocarcinoma, NOS	8441/3	Ovary	C56.9	26017449
GSM1606938	GSE65820	Ovarian adenocarcinoma	Serous cystadenocarcinoma, NOS	8441/3	Ovary	C56.9	26017449
GSM1606939	GSE65820	Ovarian adenocarcinoma	Serous cystadenocarcinoma, NOS	8441/3	Ovary	C56.9	26017449
GSM1606940	GSE65820	Ovarian adenocarcinoma	Serous cystadenocarcinoma, NOS	8441/3	Ovary	C56.9	26017449
GSM1606941	GSE65820	Ovarian adenocarcinoma	Serous cystadenocarcinoma, NOS	8441/3	Ovary	C56.9	26017449
GSM1606942	GSE65820	Ovarian adenocarcinoma	Serous cystadenocarcinoma, NOS	8441/3	Ovary	C56.9	26017449
GSM1606943	GSE65820	Ovarian adenocarcinoma	Serous cystadenocarcinoma, NOS	8441/3	Ovary	C56.9	26017449
GSM1606944	GSE65820	Ovarian adenocarcinoma	Serous cystadenocarcinoma, NOS	8441/3	Ovary	C56.9	26017449
GSM1606945	GSE65820	Ovarian adenocarcinoma	Serous cystadenocarcinoma, NOS	8441/3	Ovary	C56.9	26017449
GSM1606946	GSE65820	Ovarian adenocarcinoma	Serous cystadenocarcinoma, NOS	8441/3	Ovary	C56.9	26017449
GSM1606947	GSE65820	Ovarian adenocarcinoma	Serous cystadenocarcinoma, NOS	8441/3	Ovary	C56.9	26017449
GSM1606948	GSE65820	Ovarian adenocarcinoma	Serous cystadenocarcinoma, NOS	8441/3	Ovary	C56.9	26017449
GSM1606949	GSE65820	Ovarian adenocarcinoma	Serous cystadenocarcinoma, NOS	8441/3	Ovary	C56.9	26017449
GSM1606950	GSE65820	Ovarian adenocarcinoma	Serous cystadenocarcinoma, NOS	8441/3	Ovary	C56.9	26017449
GSM1606951	GSE65820	Ovarian adenocarcinoma	Serous cystadenocarcinoma, NOS	8441/3	Ovary	C56.9	26017449
GSM1606952	GSE65820	Ovarian adenocarcinoma	Serous cystadenocarcinoma, NOS	8441/3	Ovary	C56.9	26017449
GSM1606953	GSE65820	Ovarian adenocarcinoma	Serous cystadenocarcinoma, NOS	8441/3	Ovary	C56.9	26017449
GSM1606954	GSE65820	Ovarian adenocarcinoma	Serous cystadenocarcinoma, NOS	8441/3	Ovary	C56.9	26017449
GSM1606955	GSE65820	Ovarian adenocarcinoma	Serous cystadenocarcinoma, NOS	8441/3	Ovary	C56.9	26017449
GSM1606956	GSE65820	Ovarian adenocarcinoma	Serous cystadenocarcinoma, NOS	8441/3	Ovary	C56.9	26017449
GSM1606957	GSE65820	Ovarian adenocarcinoma	Serous cystadenocarcinoma, NOS	8441/3	Ovary	C56.9	26017449
GSM1606958	GSE65820	Ovarian adenocarcinoma	Serous cystadenocarcinoma, NOS	8441/3	Ovary	C56.9	26017449
GSM1606959	GSE65820	Ovarian adenocarcinoma	Serous cystadenocarcinoma, NOS	8441/3	Ovary	C56.9	26017449
GSM1606960	GSE65820	Ovarian adenocarcinoma	Serous cystadenocarcinoma, NOS	8441/3	Ovary	C56.9	26017449
GSM1606961	GSE65820	Ovarian adenocarcinoma	Serous cystadenocarcinoma, NOS	8441/3	Ovary	C56.9	26017449
GSM1606962	GSE65820	Ovarian adenocarcinoma	Serous cystadenocarcinoma, NOS	8441/3	Ovary	C56.9	26017449
GSM1606963	GSE65820	Ovarian adenocarcinoma	Serous cystadenocarcinoma, NOS	8441/3	Ovary	C56.9	26017449
GSM1606964	GSE65820	Ovarian adenocarcinoma	Serous cystadenocarcinoma, NOS	8441/3	Ovary	C56.9	26017449
GSM1606965	GSE65820	Ovarian adenocarcinoma	Serous cystadenocarcinoma, NOS	8441/3	Ovary	C56.9	26017449
GSM1606966	GSE65820	Ovarian adenocarcinoma	Serous cystadenocarcinoma, NOS	8441/3	Ovary	C56.9	26017449
GSM1606967	GSE65820	Ovarian adenocarcinoma	Serous cystadenocarcinoma, NOS	8441/3	Ovary	C56.9	26017449
GSM1606968	GSE65820	Ovarian adenocarcinoma	Serous cystadenocarcinoma, NOS	8441/3	Ovary	C56.9	26017449
GSM1619029	GSE66295	Small cell lung carcinoma	Small cell carcinoma, NOS	8041/3	Lung, NOS	C34.9	26175415
GSM1619030	GSE66295	Small cell lung carcinoma	Small cell carcinoma, NOS	8041/3	Lung, NOS	C34.9	26175415
GSM1619031	GSE66295	Small cell lung carcinoma	Small cell carcinoma, NOS	8041/3	Lung, NOS	C34.9	26175415
GSM1619032	GSE66295	Small cell lung carcinoma	Small cell carcinoma, NOS	8041/3	Lung, NOS	C34.9	26175415
GSM1619033	GSE66295	Small cell lung carcinoma	Small cell carcinoma, NOS	8041/3	Lung, NOS	C34.9	26175415
GSM1619034	GSE66295	Small cell lung carcinoma	Small cell carcinoma, NOS	8041/3	Lung, NOS	C34.9	26175415
GSM1619035	GSE66295	Small cell lung carcinoma	Small cell carcinoma, NOS	8041/3	Lung, NOS	C34.9	26175415
GSM1619036	GSE66295	Small cell lung carcinoma	Small cell carcinoma, NOS	8041/3	Lung, NOS	C34.9	26175415
GSM1619037	GSE66295	Small cell lung carcinoma	Small cell carcinoma, NOS	8041/3	Lung, NOS	C34.9	26175415
GSM1619038	GSE66295	Small cell lung carcinoma	Small cell carcinoma, NOS	8041/3	Lung, NOS	C34.9	26175415
GSM1619039	GSE66295	Small cell lung carcinoma	Small cell carcinoma, NOS	8041/3	Lung, NOS	C34.9	26175415
GSM1619610	GSE66313	Breast invasive carcinoma	Infiltrating duct carcinoma, NOS	8500/3	Breast, NOS	C50.9	26213588
GSM1619611	GSE66313	Breast invasive carcinoma	Infiltrating duct carcinoma, NOS	8500/3	Breast, NOS	C50.9	26213588
GSM1619612	GSE66313	Breast invasive carcinoma	Infiltrating duct carcinoma, NOS	8500/3	Breast, NOS	C50.9	26213588
GSM1619613	GSE66313	Breast invasive carcinoma	Infiltrating duct carcinoma, NOS	8500/3	Breast, NOS	C50.9	26213588
GSM1619614	GSE66313	Breast invasive carcinoma	Infiltrating duct carcinoma, NOS	8500/3	Breast, NOS	C50.9	26213588
GSM1619616	GSE66313	Breast invasive carcinoma	Infiltrating duct carcinoma, NOS	8500/3	Breast, NOS	C50.9	26213588
GSM1619617	GSE66313	Breast invasive carcinoma	Infiltrating duct carcinoma, NOS	8500/3	Breast, NOS	C50.9	26213588
GSM1619618	GSE66313	Breast invasive carcinoma	Infiltrating duct carcinoma, NOS	8500/3	Breast, NOS	C50.9	26213588
GSM1619619	GSE66313	Breast invasive carcinoma	Infiltrating duct carcinoma, NOS	8500/3	Breast, NOS	C50.9	26213588
GSM1619621	GSE66313	Breast invasive carcinoma	Infiltrating duct carcinoma, NOS	8500/3	Breast, NOS	C50.9	26213588
GSM1619623	GSE66313	Breast invasive carcinoma	Infiltrating duct carcinoma, NOS	8500/3	Breast, NOS	C50.9	26213588
GSM1619624	GSE66313	Breast invasive carcinoma	Infiltrating duct carcinoma, NOS	8500/3	Breast, NOS	C50.9	26213588
GSM1619625	GSE66313	Breast invasive carcinoma	Infiltrating duct carcinoma, NOS	8500/3	Breast, NOS	C50.9	26213588
GSM1619626	GSE66313	Breast invasive carcinoma	Infiltrating duct carcinoma, NOS	8500/3	Breast, NOS	C50.9	26213588
GSM1619627	GSE66313	Breast invasive carcinoma	Infiltrating duct carcinoma, NOS	8500/3	Breast, NOS	C50.9	26213588
GSM1619630	GSE66313	Breast invasive carcinoma	Infiltrating duct carcinoma, NOS	8500/3	Breast, NOS	C50.9	26213588
GSM1619631	GSE66313	Breast invasive carcinoma	Infiltrating duct carcinoma, NOS	8500/3	Breast, NOS	C50.9	26213588
GSM1619633	GSE66313	Breast invasive carcinoma	Infiltrating duct carcinoma, NOS	8500/3	Breast, NOS	C50.9	26213588
GSM1619634	GSE66313	Breast invasive carcinoma	Infiltrating duct carcinoma, NOS	8500/3	Breast, NOS	C50.9	26213588
GSM1619635	GSE66313	Breast invasive carcinoma	Infiltrating duct carcinoma, NOS	8500/3	Breast, NOS	C50.9	26213588
GSM1619637	GSE66313	Breast invasive carcinoma	Infiltrating duct carcinoma, NOS	8500/3	Breast, NOS	C50.9	26213588
GSM1619639	GSE66313	Breast invasive carcinoma	Infiltrating duct carcinoma, NOS	8500/3	Breast, NOS	C50.9	26213588
GSM1619640	GSE66313	Breast invasive carcinoma	Infiltrating duct carcinoma, NOS	8500/3	Breast, NOS	C50.9	26213588
GSM1619641	GSE66313	Breast invasive carcinoma	Infiltrating duct carcinoma, NOS	8500/3	Breast, NOS	C50.9	26213588
GSM1619643	GSE66313	Breast invasive carcinoma	Infiltrating duct carcinoma, NOS	8500/3	Breast, NOS	C50.9	26213588
GSM1619644	GSE66313	Breast invasive carcinoma	Infiltrating duct carcinoma, NOS	8500/3	Breast, NOS	C50.9	26213588
GSM1619645	GSE66313	Breast invasive carcinoma	Infiltrating duct carcinoma, NOS	8500/3	Breast, NOS	C50.9	26213588
GSM1619646	GSE66313	Breast invasive carcinoma	Infiltrating duct carcinoma, NOS	8500/3	Breast, NOS	C50.9	26213588
GSM1619648	GSE66313	Breast invasive carcinoma	Infiltrating duct carcinoma, NOS	8500/3	Breast, NOS	C50.9	26213588
GSM1619650	GSE66313	Breast invasive carcinoma	Infiltrating duct carcinoma, NOS	8500/3	Breast, NOS	C50.9	26213588
GSM1619651	GSE66313	Breast invasive carcinoma	Infiltrating duct carcinoma, NOS	8500/3	Breast, NOS	C50.9	26213588
GSM1619652	GSE66313	Breast invasive carcinoma	Infiltrating duct carcinoma, NOS	8500/3	Breast, NOS	C50.9	26213588
GSM1619654	GSE66313	Breast invasive carcinoma	Infiltrating duct carcinoma, NOS	8500/3	Breast, NOS	C50.9	26213588
GSM1619655	GSE66313	Breast invasive carcinoma	Infiltrating duct carcinoma, NOS	8500/3	Breast, NOS	C50.9	26213588
GSM1619656	GSE66313	Breast invasive carcinoma	Infiltrating duct carcinoma, NOS	8500/3	Breast, NOS	C50.9	26213588
GSM1619658	GSE66313	Breast invasive carcinoma	Infiltrating duct carcinoma, NOS	8500/3	Breast, NOS	C50.9	26213588
GSM1619660	GSE66313	Breast invasive carcinoma	Infiltrating duct carcinoma, NOS	8500/3	Breast, NOS	C50.9	26213588
GSM1619662	GSE66313	Breast invasive carcinoma	Infiltrating duct carcinoma, NOS	8500/3	Breast, NOS	C50.9	26213588
GSM1619663	GSE66313	Breast invasive carcinoma	Infiltrating duct carcinoma, NOS	8500/3	Breast, NOS	C50.9	26213588
GSM1619664	GSE66313	Breast invasive carcinoma	Infiltrating duct carcinoma, NOS	8500/3	Breast, NOS	C50.9	26213588
GSM1632880	GSE66836	Lung adenocarcinoma	Adenocarcinoma, NOS	8140/3	Lung, NOS	C34.9	26601720
GSM1632882	GSE66836	Lung adenocarcinoma	Adenocarcinoma, NOS	8140/3	Lung, NOS	C34.9	26601720
GSM1632883	GSE66836	Lung adenocarcinoma	Adenocarcinoma, NOS	8140/3	Lung, NOS	C34.9	26601720
GSM1632885	GSE66836	Lung adenocarcinoma	Adenocarcinoma, NOS	8140/3	Lung, NOS	C34.9	26601720
GSM1632886	GSE66836	Lung adenocarcinoma	Adenocarcinoma, NOS	8140/3	Lung, NOS	C34.9	26601720
GSM1632887	GSE66836	Lung adenocarcinoma	Adenocarcinoma, NOS	8140/3	Lung, NOS	C34.9	26601720
GSM1632888	GSE66836	Lung adenocarcinoma	Adenocarcinoma, NOS	8140/3	Lung, NOS	C34.9	26601720
GSM1632889	GSE66836	Lung adenocarcinoma	Adenocarcinoma, NOS	8140/3	Lung, NOS	C34.9	26601720
GSM1632890	GSE66836	Lung adenocarcinoma	Adenocarcinoma, NOS	8140/3	Lung, NOS	C34.9	26601720
GSM1632891	GSE66836	Lung adenocarcinoma	Adenocarcinoma, NOS	8140/3	Lung, NOS	C34.9	26601720
GSM1632892	GSE66836	Lung adenocarcinoma	Adenocarcinoma, NOS	8140/3	Lung, NOS	C34.9	26601720
GSM1632893	GSE66836	Lung adenocarcinoma	Adenocarcinoma, NOS	8140/3	Lung, NOS	C34.9	26601720
GSM1632894	GSE66836	Lung adenocarcinoma	Adenocarcinoma, NOS	8140/3	Lung, NOS	C34.9	26601720
GSM1632895	GSE66836	Lung adenocarcinoma	Adenocarcinoma, NOS	8140/3	Lung, NOS	C34.9	26601720
GSM1632896	GSE66836	Lung adenocarcinoma	Adenocarcinoma, NOS	8140/3	Lung, NOS	C34.9	26601720
GSM1632897	GSE66836	Lung adenocarcinoma	Adenocarcinoma, NOS	8140/3	Lung, NOS	C34.9	26601720
GSM1632898	GSE66836	Lung adenocarcinoma	Adenocarcinoma, NOS	8140/3	Lung, NOS	C34.9	26601720
GSM1632899	GSE66836	Lung adenocarcinoma	Adenocarcinoma, NOS	8140/3	Lung, NOS	C34.9	26601720
GSM1632900	GSE66836	Lung adenocarcinoma	Adenocarcinoma, NOS	8140/3	Lung, NOS	C34.9	26601720
GSM1632901	GSE66836	Lung adenocarcinoma	Adenocarcinoma, NOS	8140/3	Lung, NOS	C34.9	26601720
GSM1632902	GSE66836	Lung adenocarcinoma	Adenocarcinoma, NOS	8140/3	Lung, NOS	C34.9	26601720
GSM1632903	GSE66836	Lung adenocarcinoma	Adenocarcinoma, NOS	8140/3	Lung, NOS	C34.9	26601720
GSM1632904	GSE66836	Lung adenocarcinoma	Adenocarcinoma, NOS	8140/3	Lung, NOS	C34.9	26601720
GSM1632905	GSE66836	Lung adenocarcinoma	Adenocarcinoma, NOS	8140/3	Lung, NOS	C34.9	26601720
GSM1632906	GSE66836	Lung adenocarcinoma	Adenocarcinoma, NOS	8140/3	Lung, NOS	C34.9	26601720
GSM1632907	GSE66836	Lung adenocarcinoma	Adenocarcinoma, NOS	8140/3	Lung, NOS	C34.9	26601720
GSM1632908	GSE66836	Lung adenocarcinoma	Adenocarcinoma, NOS	8140/3	Lung, NOS	C34.9	26601720
GSM1632909	GSE66836	Lung adenocarcinoma	Adenocarcinoma, NOS	8140/3	Lung, NOS	C34.9	26601720
GSM1632910	GSE66836	Lung adenocarcinoma	Adenocarcinoma, NOS	8140/3	Lung, NOS	C34.9	26601720
GSM1632911	GSE66836	Lung adenocarcinoma	Adenocarcinoma, NOS	8140/3	Lung, NOS	C34.9	26601720
GSM1632912	GSE66836	Lung adenocarcinoma	Adenocarcinoma, NOS	8140/3	Lung, NOS	C34.9	26601720
GSM1632913	GSE66836	Lung adenocarcinoma	Adenocarcinoma, NOS	8140/3	Lung, NOS	C34.9	26601720
GSM1632914	GSE66836	Lung adenocarcinoma	Adenocarcinoma, NOS	8140/3	Lung, NOS	C34.9	26601720
GSM1632915	GSE66836	Lung adenocarcinoma	Adenocarcinoma, NOS	8140/3	Lung, NOS	C34.9	26601720
GSM1632916	GSE66836	Lung adenocarcinoma	Adenocarcinoma, NOS	8140/3	Lung, NOS	C34.9	26601720
GSM1632917	GSE66836	Lung adenocarcinoma	Adenocarcinoma, NOS	8140/3	Lung, NOS	C34.9	26601720
GSM1632918	GSE66836	Lung adenocarcinoma	Adenocarcinoma, NOS	8140/3	Lung, NOS	C34.9	26601720
GSM1632919	GSE66836	Lung adenocarcinoma	Adenocarcinoma, NOS	8140/3	Lung, NOS	C34.9	26601720
GSM1632920	GSE66836	Lung adenocarcinoma	Adenocarcinoma, NOS	8140/3	Lung, NOS	C34.9	26601720
GSM1632921	GSE66836	Lung adenocarcinoma	Adenocarcinoma, NOS	8140/3	Lung, NOS	C34.9	26601720
GSM1632922	GSE66836	Lung adenocarcinoma	Adenocarcinoma, NOS	8140/3	Lung, NOS	C34.9	26601720
GSM1632923	GSE66836	Lung adenocarcinoma	Adenocarcinoma, NOS	8140/3	Lung, NOS	C34.9	26601720
GSM1632924	GSE66836	Lung adenocarcinoma	Adenocarcinoma, NOS	8140/3	Lung, NOS	C34.9	26601720
GSM1632925	GSE66836	Lung adenocarcinoma	Adenocarcinoma, NOS	8140/3	Lung, NOS	C34.9	26601720
GSM1632926	GSE66836	Lung adenocarcinoma	Adenocarcinoma, NOS	8140/3	Lung, NOS	C34.9	26601720
GSM1632927	GSE66836	Lung adenocarcinoma	Adenocarcinoma, NOS	8140/3	Lung, NOS	C34.9	26601720
GSM1632928	GSE66836	Lung adenocarcinoma	Adenocarcinoma, NOS	8140/3	Lung, NOS	C34.9	26601720
GSM1632929	GSE66836	Lung adenocarcinoma	Adenocarcinoma, NOS	8140/3	Lung, NOS	C34.9	26601720
GSM1632930	GSE66836	Lung adenocarcinoma	Adenocarcinoma, NOS	8140/3	Lung, NOS	C34.9	26601720
GSM1632931	GSE66836	Lung adenocarcinoma	Adenocarcinoma, NOS	8140/3	Lung, NOS	C34.9	26601720
GSM1632932	GSE66836	Lung adenocarcinoma	Adenocarcinoma, NOS	8140/3	Lung, NOS	C34.9	26601720
GSM1632933	GSE66836	Lung adenocarcinoma	Adenocarcinoma, NOS	8140/3	Lung, NOS	C34.9	26601720
GSM1632934	GSE66836	Lung adenocarcinoma	Adenocarcinoma, NOS	8140/3	Lung, NOS	C34.9	26601720
GSM1632935	GSE66836	Lung adenocarcinoma	Adenocarcinoma, NOS	8140/3	Lung, NOS	C34.9	26601720
GSM1632936	GSE66836	Lung adenocarcinoma	Adenocarcinoma, NOS	8140/3	Lung, NOS	C34.9	26601720
GSM1632937	GSE66836	Lung adenocarcinoma	Adenocarcinoma, NOS	8140/3	Lung, NOS	C34.9	26601720
GSM1632938	GSE66836	Lung adenocarcinoma	Adenocarcinoma, NOS	8140/3	Lung, NOS	C34.9	26601720
GSM1632939	GSE66836	Lung adenocarcinoma	Adenocarcinoma, NOS	8140/3	Lung, NOS	C34.9	26601720
GSM1632940	GSE66836	Lung adenocarcinoma	Adenocarcinoma, NOS	8140/3	Lung, NOS	C34.9	26601720
GSM1632941	GSE66836	Lung adenocarcinoma	Adenocarcinoma, NOS	8140/3	Lung, NOS	C34.9	26601720
GSM1632942	GSE66836	Lung adenocarcinoma	Adenocarcinoma, NOS	8140/3	Lung, NOS	C34.9	26601720
GSM1632943	GSE66836	Lung adenocarcinoma	Adenocarcinoma, NOS	8140/3	Lung, NOS	C34.9	26601720
GSM1632944	GSE66836	Lung adenocarcinoma	Adenocarcinoma, NOS	8140/3	Lung, NOS	C34.9	26601720
GSM1632945	GSE66836	Lung adenocarcinoma	Adenocarcinoma, NOS	8140/3	Lung, NOS	C34.9	26601720
GSM1632946	GSE66836	Lung adenocarcinoma	Adenocarcinoma, NOS	8140/3	Lung, NOS	C34.9	26601720
GSM1632947	GSE66836	Lung adenocarcinoma	Adenocarcinoma, NOS	8140/3	Lung, NOS	C34.9	26601720
GSM1632948	GSE66836	Lung adenocarcinoma	Adenocarcinoma, NOS	8140/3	Lung, NOS	C34.9	26601720
GSM1632949	GSE66836	Lung adenocarcinoma	Adenocarcinoma, NOS	8140/3	Lung, NOS	C34.9	26601720
GSM1632950	GSE66836	Lung adenocarcinoma	Adenocarcinoma, NOS	8140/3	Lung, NOS	C34.9	26601720
GSM1632951	GSE66836	Lung adenocarcinoma	Adenocarcinoma, NOS	8140/3	Lung, NOS	C34.9	26601720
GSM1632952	GSE66836	Lung adenocarcinoma	Adenocarcinoma, NOS	8140/3	Lung, NOS	C34.9	26601720
GSM1632953	GSE66836	Lung adenocarcinoma	Adenocarcinoma, NOS	8140/3	Lung, NOS	C34.9	26601720
GSM1632954	GSE66836	Lung adenocarcinoma	Adenocarcinoma, NOS	8140/3	Lung, NOS	C34.9	26601720
GSM1632955	GSE66836	Lung adenocarcinoma	Adenocarcinoma, NOS	8140/3	Lung, NOS	C34.9	26601720
GSM1632956	GSE66836	Lung adenocarcinoma	Adenocarcinoma, NOS	8140/3	Lung, NOS	C34.9	26601720
GSM1632957	GSE66836	Lung adenocarcinoma	Adenocarcinoma, NOS	8140/3	Lung, NOS	C34.9	26601720
GSM1632958	GSE66836	Lung adenocarcinoma	Adenocarcinoma, NOS	8140/3	Lung, NOS	C34.9	26601720
GSM1632959	GSE66836	Lung adenocarcinoma	Adenocarcinoma, NOS	8140/3	Lung, NOS	C34.9	26601720
GSM1632960	GSE66836	Lung adenocarcinoma	Adenocarcinoma, NOS	8140/3	Lung, NOS	C34.9	26601720
GSM1632961	GSE66836	Lung adenocarcinoma	Adenocarcinoma, NOS	8140/3	Lung, NOS	C34.9	26601720
GSM1632962	GSE66836	Lung adenocarcinoma	Adenocarcinoma, NOS	8140/3	Lung, NOS	C34.9	26601720
GSM1632963	GSE66836	Lung adenocarcinoma	Adenocarcinoma, NOS	8140/3	Lung, NOS	C34.9	26601720
GSM1632964	GSE66836	Lung adenocarcinoma	Adenocarcinoma, NOS	8140/3	Lung, NOS	C34.9	26601720
GSM1632965	GSE66836	Lung adenocarcinoma	Adenocarcinoma, NOS	8140/3	Lung, NOS	C34.9	26601720
GSM1632966	GSE66836	Lung adenocarcinoma	Adenocarcinoma, NOS	8140/3	Lung, NOS	C34.9	26601720
GSM1632967	GSE66836	Lung adenocarcinoma	Adenocarcinoma, NOS	8140/3	Lung, NOS	C34.9	26601720
GSM1632968	GSE66836	Lung adenocarcinoma	Adenocarcinoma, NOS	8140/3	Lung, NOS	C34.9	26601720
GSM1632969	GSE66836	Lung adenocarcinoma	Adenocarcinoma, NOS	8140/3	Lung, NOS	C34.9	26601720
GSM1632970	GSE66836	Lung adenocarcinoma	Adenocarcinoma, NOS	8140/3	Lung, NOS	C34.9	26601720
GSM1632971	GSE66836	Lung adenocarcinoma	Adenocarcinoma, NOS	8140/3	Lung, NOS	C34.9	26601720
GSM1632972	GSE66836	Lung adenocarcinoma	Adenocarcinoma, NOS	8140/3	Lung, NOS	C34.9	26601720
GSM1632974	GSE66836	Lung adenocarcinoma	Adenocarcinoma, NOS	8140/3	Lung, NOS	C34.9	26601720
GSM1632976	GSE66836	Lung adenocarcinoma	Adenocarcinoma, NOS	8140/3	Lung, NOS	C34.9	26601720
GSM1632978	GSE66836	Lung adenocarcinoma	Adenocarcinoma, NOS	8140/3	Lung, NOS	C34.9	26601720
GSM1632979	GSE66836	Lung adenocarcinoma	Adenocarcinoma, NOS	8140/3	Lung, NOS	C34.9	26601720
GSM1632980	GSE66836	Lung adenocarcinoma	Adenocarcinoma, NOS	8140/3	Lung, NOS	C34.9	26601720
GSM1632982	GSE66836	Lung adenocarcinoma	Adenocarcinoma, NOS	8140/3	Lung, NOS	C34.9	26601720
GSM1632984	GSE66836	Lung adenocarcinoma	Adenocarcinoma, NOS	8140/3	Lung, NOS	C34.9	26601720
GSM1632986	GSE66836	Lung adenocarcinoma	Adenocarcinoma, NOS	8140/3	Lung, NOS	C34.9	26601720
GSM1632988	GSE66836	Lung adenocarcinoma	Adenocarcinoma, NOS	8140/3	Lung, NOS	C34.9	26601720
GSM1632990	GSE66836	Lung adenocarcinoma	Adenocarcinoma, NOS	8140/3	Lung, NOS	C34.9	26601720
GSM1632992	GSE66836	Lung adenocarcinoma	Adenocarcinoma, NOS	8140/3	Lung, NOS	C34.9	26601720
GSM1632994	GSE66836	Lung adenocarcinoma	Adenocarcinoma, NOS	8140/3	Lung, NOS	C34.9	26601720
GSM1632995	GSE66836	Lung adenocarcinoma	Adenocarcinoma, NOS	8140/3	Lung, NOS	C34.9	26601720
GSM1632997	GSE66836	Lung adenocarcinoma	Adenocarcinoma, NOS	8140/3	Lung, NOS	C34.9	26601720
GSM1632999	GSE66836	Lung adenocarcinoma	Adenocarcinoma, NOS	8140/3	Lung, NOS	C34.9	26601720
GSM1633000	GSE66836	Lung adenocarcinoma	Adenocarcinoma, NOS	8140/3	Lung, NOS	C34.9	26601720
GSM1633002	GSE66836	Lung adenocarcinoma	Adenocarcinoma, NOS	8140/3	Lung, NOS	C34.9	26601720
GSM1633003	GSE66836	Lung adenocarcinoma	Adenocarcinoma, NOS	8140/3	Lung, NOS	C34.9	26601720
GSM1633005	GSE66836	Lung adenocarcinoma	Adenocarcinoma, NOS	8140/3	Lung, NOS	C34.9	26601720
GSM1633006	GSE66836	Lung adenocarcinoma	Adenocarcinoma, NOS	8140/3	Lung, NOS	C34.9	26601720
GSM1633007	GSE66836	Lung adenocarcinoma	Adenocarcinoma, NOS	8140/3	Lung, NOS	C34.9	26601720
GSM1633008	GSE66836	Lung adenocarcinoma	Adenocarcinoma, NOS	8140/3	Lung, NOS	C34.9	26601720
GSM1633009	GSE66836	Lung adenocarcinoma	Adenocarcinoma, NOS	8140/3	Lung, NOS	C34.9	26601720
GSM1633011	GSE66836	Lung adenocarcinoma	Adenocarcinoma, NOS	8140/3	Lung, NOS	C34.9	26601720
GSM1633012	GSE66836	Lung adenocarcinoma	Adenocarcinoma, NOS	8140/3	Lung, NOS	C34.9	26601720
GSM1633013	GSE66836	Lung adenocarcinoma	Adenocarcinoma, NOS	8140/3	Lung, NOS	C34.9	26601720
GSM1633014	GSE66836	Lung adenocarcinoma	Adenocarcinoma, NOS	8140/3	Lung, NOS	C34.9	26601720
GSM1633016	GSE66836	Lung adenocarcinoma	Adenocarcinoma, NOS	8140/3	Lung, NOS	C34.9	26601720
GSM1633017	GSE66836	Lung adenocarcinoma	Adenocarcinoma, NOS	8140/3	Lung, NOS	C34.9	26601720
GSM1633018	GSE66836	Lung adenocarcinoma	Adenocarcinoma, NOS	8140/3	Lung, NOS	C34.9	26601720
GSM1633019	GSE66836	Lung adenocarcinoma	Adenocarcinoma, NOS	8140/3	Lung, NOS	C34.9	26601720
GSM1633020	GSE66836	Lung adenocarcinoma	Adenocarcinoma, NOS	8140/3	Lung, NOS	C34.9	26601720
GSM1633021	GSE66836	Lung adenocarcinoma	Adenocarcinoma, NOS	8140/3	Lung, NOS	C34.9	26601720
GSM1633022	GSE66836	Lung adenocarcinoma	Adenocarcinoma, NOS	8140/3	Lung, NOS	C34.9	26601720
GSM1633023	GSE66836	Lung adenocarcinoma	Adenocarcinoma, NOS	8140/3	Lung, NOS	C34.9	26601720
GSM1633024	GSE66836	Lung adenocarcinoma	Adenocarcinoma, NOS	8140/3	Lung, NOS	C34.9	26601720
GSM1633025	GSE66836	Lung adenocarcinoma	Adenocarcinoma, NOS	8140/3	Lung, NOS	C34.9	26601720
GSM1633026	GSE66836	Lung adenocarcinoma	Adenocarcinoma, NOS	8140/3	Lung, NOS	C34.9	26601720
GSM1633027	GSE66836	Lung adenocarcinoma	Adenocarcinoma, NOS	8140/3	Lung, NOS	C34.9	26601720
GSM1633028	GSE66836	Lung adenocarcinoma	Adenocarcinoma, NOS	8140/3	Lung, NOS	C34.9	26601720
GSM1633029	GSE66836	Lung adenocarcinoma	Adenocarcinoma, NOS	8140/3	Lung, NOS	C34.9	26601720
GSM1633030	GSE66836	Lung adenocarcinoma	Adenocarcinoma, NOS	8140/3	Lung, NOS	C34.9	26601720
GSM1633031	GSE66836	Lung adenocarcinoma	Adenocarcinoma, NOS	8140/3	Lung, NOS	C34.9	26601720
GSM1633032	GSE66836	Lung adenocarcinoma	Adenocarcinoma, NOS	8140/3	Lung, NOS	C34.9	26601720
GSM1633033	GSE66836	Lung adenocarcinoma	Adenocarcinoma, NOS	8140/3	Lung, NOS	C34.9	26601720
GSM1633034	GSE66836	Lung adenocarcinoma	Adenocarcinoma, NOS	8140/3	Lung, NOS	C34.9	26601720
GSM1633035	GSE66836	Lung adenocarcinoma	Adenocarcinoma, NOS	8140/3	Lung, NOS	C34.9	26601720
GSM1633036	GSE66836	Lung adenocarcinoma	Adenocarcinoma, NOS	8140/3	Lung, NOS	C34.9	26601720
GSM1633037	GSE66836	Lung adenocarcinoma	Adenocarcinoma, NOS	8140/3	Lung, NOS	C34.9	26601720
GSM1633038	GSE66836	Lung adenocarcinoma	Adenocarcinoma, NOS	8140/3	Lung, NOS	C34.9	26601720
GSM1633039	GSE66836	Lung adenocarcinoma	Adenocarcinoma, NOS	8140/3	Lung, NOS	C34.9	26601720
GSM1633040	GSE66836	Lung adenocarcinoma	Adenocarcinoma, NOS	8140/3	Lung, NOS	C34.9	26601720
GSM1633041	GSE66836	Lung adenocarcinoma	Adenocarcinoma, NOS	8140/3	Lung, NOS	C34.9	26601720
GSM1633042	GSE66836	Lung adenocarcinoma	Adenocarcinoma, NOS	8140/3	Lung, NOS	C34.9	26601720
GSM1633043	GSE66836	Lung adenocarcinoma	Adenocarcinoma, NOS	8140/3	Lung, NOS	C34.9	26601720
GSM1633044	GSE66836	Lung adenocarcinoma	Adenocarcinoma, NOS	8140/3	Lung, NOS	C34.9	26601720
GSM1633045	GSE66836	Lung adenocarcinoma	Adenocarcinoma, NOS	8140/3	Lung, NOS	C34.9	26601720
GSM1633046	GSE66836	Lung adenocarcinoma	Adenocarcinoma, NOS	8140/3	Lung, NOS	C34.9	26601720
GSM1633047	GSE66836	Lung adenocarcinoma	Adenocarcinoma, NOS	8140/3	Lung, NOS	C34.9	26601720
GSM1633048	GSE66836	Lung adenocarcinoma	Adenocarcinoma, NOS	8140/3	Lung, NOS	C34.9	26601720
GSM1633049	GSE66836	Lung adenocarcinoma	Adenocarcinoma, NOS	8140/3	Lung, NOS	C34.9	26601720
GSM1633050	GSE66836	Lung adenocarcinoma	Adenocarcinoma, NOS	8140/3	Lung, NOS	C34.9	26601720
GSM1633051	GSE66836	Lung adenocarcinoma	Adenocarcinoma, NOS	8140/3	Lung, NOS	C34.9	26601720
GSM1633052	GSE66836	Lung adenocarcinoma	Adenocarcinoma, NOS	8140/3	Lung, NOS	C34.9	26601720
GSM1633053	GSE66836	Lung adenocarcinoma	Adenocarcinoma, NOS	8140/3	Lung, NOS	C34.9	26601720
GSM1633054	GSE66836	Lung adenocarcinoma	Adenocarcinoma, NOS	8140/3	Lung, NOS	C34.9	26601720
GSM1633055	GSE66836	Lung adenocarcinoma	Adenocarcinoma, NOS	8140/3	Lung, NOS	C34.9	26601720
GSM1633056	GSE66836	Lung adenocarcinoma	Adenocarcinoma, NOS	8140/3	Lung, NOS	C34.9	26601720
GSM1633058	GSE66836	Lung adenocarcinoma	Adenocarcinoma, NOS	8140/3	Lung, NOS	C34.9	26601720
GSM1633059	GSE66836	Lung adenocarcinoma	Adenocarcinoma, NOS	8140/3	Lung, NOS	C34.9	26601720
GSM1633060	GSE66836	Lung adenocarcinoma	Adenocarcinoma, NOS	8140/3	Lung, NOS	C34.9	26601720
GSM1633061	GSE66836	Lung adenocarcinoma	Adenocarcinoma, NOS	8140/3	Lung, NOS	C34.9	26601720
GSM1633062	GSE66836	Lung adenocarcinoma	Adenocarcinoma, NOS	8140/3	Lung, NOS	C34.9	26601720
GSM1638770	GSE67097	Squamous cell skin carcinoma	Squamous cell carcinoma, NOS	8070/3	Skin of lip, NOS	C44.0	25886480
GSM1638772	GSE67097	Squamous cell skin carcinoma	Squamous cell carcinoma, NOS	8070/3	Skin of lower limb and hip	C44.7	25886480
GSM1638773	GSE67097	Squamous cell skin carcinoma	Squamous cell carcinoma, NOS	8070/3	Skin of lower limb and hip	C44.7	25886480
GSM1638774	GSE67097	Squamous cell skin carcinoma	Squamous cell carcinoma, NOS	8070/3	Skin of upper limb and shoulder	C44.6	25886480
GSM1638776	GSE67097	Squamous cell skin carcinoma	Squamous cell carcinoma, NOS	8070/3	Skin of scalp and neck	C44.4	25886480
GSM1638778	GSE67097	Squamous cell skin carcinoma	Squamous cell carcinoma, NOS	8070/3	Skin of lower limb and hip	C44.7	25886480
GSM1638781	GSE67097	Squamous cell skin carcinoma	Squamous cell carcinoma, NOS	8070/3	Skin of scalp and neck	C44.4	25886480
GSM1662009	GSE68060	Colon adenocarcinoma	Serrated adenocarcinoma	8213/3	Colon, NOS	C18.9	26388956
GSM1662010	GSE68060	Colon adenocarcinoma	Serrated adenocarcinoma	8213/3	Colon, NOS	C18.9	26388956
GSM1662011	GSE68060	Colon adenocarcinoma	Serrated adenocarcinoma	8213/3	Colon, NOS	C18.9	26388956
GSM1662012	GSE68060	Colon adenocarcinoma	Serrated adenocarcinoma	8213/3	Colon, NOS	C18.9	26388956
GSM1662013	GSE68060	Colon adenocarcinoma	Serrated adenocarcinoma	8213/3	Colon, NOS	C18.9	26388956
GSM1662014	GSE68060	Colon adenocarcinoma	Serrated adenocarcinoma	8213/3	Colon, NOS	C18.9	26388956
GSM1662016	GSE68060	Colon adenocarcinoma	Serrated adenocarcinoma	8213/3	Colon, NOS	C18.9	26388956
GSM1662017	GSE68060	Colon adenocarcinoma	Serrated adenocarcinoma	8213/3	Colon, NOS	C18.9	26388956
GSM1662019	GSE68060	Colon adenocarcinoma	Serrated adenocarcinoma	8213/3	Colon, NOS	C18.9	26388956
GSM1662020	GSE68060	Colon adenocarcinoma	Serrated adenocarcinoma	8213/3	Colon, NOS	C18.9	26388956
GSM1662021	GSE68060	Colon adenocarcinoma	Serrated adenocarcinoma	8213/3	Colon, NOS	C18.9	26388956
GSM1662023	GSE68060	Colon adenocarcinoma	Serrated adenocarcinoma	8213/3	Colon, NOS	C18.9	26388956
GSM1662026	GSE68060	Colon adenocarcinoma	Serrated adenocarcinoma	8213/3	Colon, NOS	C18.9	26388956
GSM1662027	GSE68060	Colon adenocarcinoma	Serrated adenocarcinoma	8213/3	Colon, NOS	C18.9	26388956
GSM1662028	GSE68060	Colon adenocarcinoma	Serrated adenocarcinoma	8213/3	Colon, NOS	C18.9	26388956
GSM1662029	GSE68060	Colon adenocarcinoma	Serrated adenocarcinoma	8213/3	Colon, NOS	C18.9	26388956
GSM1662030	GSE68060	Colon adenocarcinoma	Serrated adenocarcinoma	8213/3	Colon, NOS	C18.9	26388956
GSM1662032	GSE68060	Colon adenocarcinoma	Serrated adenocarcinoma	8213/3	Colon, NOS	C18.9	26388956
GSM1662034	GSE68060	Colon adenocarcinoma	Serrated adenocarcinoma	8213/3	Colon, NOS	C18.9	26388956
GSM1662035	GSE68060	Colon adenocarcinoma	Serrated adenocarcinoma	8213/3	Colon, NOS	C18.9	26388956
GSM1662037	GSE68060	Colon adenocarcinoma	Serrated adenocarcinoma	8213/3	Colon, NOS	C18.9	26388956
GSM1662038	GSE68060	Colon adenocarcinoma	Serrated adenocarcinoma	8213/3	Colon, NOS	C18.9	26388956
GSM1662039	GSE68060	Colon adenocarcinoma	Serrated adenocarcinoma	8213/3	Colon, NOS	C18.9	26388956
GSM1662040	GSE68060	Colon adenocarcinoma	Serrated adenocarcinoma	8213/3	Colon, NOS	C18.9	26388956
GSM1662043	GSE68060	Colon adenocarcinoma	Serrated adenocarcinoma	8213/3	Colon, NOS	C18.9	26388956
GSM1662044	GSE68060	Colon adenocarcinoma	Serrated adenocarcinoma	8213/3	Colon, NOS	C18.9	26388956
GSM1662045	GSE68060	Colon adenocarcinoma	Serrated adenocarcinoma	8213/3	Colon, NOS	C18.9	26388956
GSM1662047	GSE68060	Colon adenocarcinoma	Serrated adenocarcinoma	8213/3	Colon, NOS	C18.9	26388956
GSM1662048	GSE68060	Colon adenocarcinoma	Serrated adenocarcinoma	8213/3	Colon, NOS	C18.9	26388956
GSM1662053	GSE68060	Colon adenocarcinoma	Serrated adenocarcinoma	8213/3	Colon, NOS	C18.9	26388956
GSM1662054	GSE68060	Colon adenocarcinoma	Serrated adenocarcinoma	8213/3	Colon, NOS	C18.9	26388956
GSM1662055	GSE68060	Colon adenocarcinoma	Serrated adenocarcinoma	8213/3	Colon, NOS	C18.9	26388956
GSM1662058	GSE68060	Colon adenocarcinoma	Serrated adenocarcinoma	8213/3	Colon, NOS	C18.9	26388956
GSM1662059	GSE68060	Colon adenocarcinoma	Serrated adenocarcinoma	8213/3	Colon, NOS	C18.9	26388956
GSM1662060	GSE68060	Colon adenocarcinoma	Serrated adenocarcinoma	8213/3	Colon, NOS	C18.9	26388956
GSM1662061	GSE68060	Colon adenocarcinoma	Serrated adenocarcinoma	8213/3	Colon, NOS	C18.9	26388956
GSM1662062	GSE68060	Colon adenocarcinoma	Serrated adenocarcinoma	8213/3	Colon, NOS	C18.9	26388956
GSM1662063	GSE68060	Colon adenocarcinoma	Serrated adenocarcinoma	8213/3	Colon, NOS	C18.9	26388956
GSM1662064	GSE68060	Colon adenocarcinoma	Serrated adenocarcinoma	8213/3	Colon, NOS	C18.9	26388956
GSM1662065	GSE68060	Colon adenocarcinoma	Serrated adenocarcinoma	8213/3	Colon, NOS	C18.9	26388956
GSM1662067	GSE68060	Colon adenocarcinoma	Serrated adenocarcinoma	8213/3	Colon, NOS	C18.9	26388956
GSM1662068	GSE68060	Colon adenocarcinoma	Serrated adenocarcinoma	8213/3	Colon, NOS	C18.9	26388956
GSM1662069	GSE68060	Colon adenocarcinoma	Serrated adenocarcinoma	8213/3	Colon, NOS	C18.9	26388956
GSM1662070	GSE68060	Colon adenocarcinoma	Serrated adenocarcinoma	8213/3	Colon, NOS	C18.9	26388956
GSM1662071	GSE68060	Colon adenocarcinoma	Serrated adenocarcinoma	8213/3	Colon, NOS	C18.9	26388956
GSM1662074	GSE68060	Colon adenocarcinoma	Serrated adenocarcinoma	8213/3	Colon, NOS	C18.9	26388956
GSM1662075	GSE68060	Colon adenocarcinoma	Serrated adenocarcinoma	8213/3	Colon, NOS	C18.9	26388956
GSM1662076	GSE68060	Colon adenocarcinoma	Serrated adenocarcinoma	8213/3	Colon, NOS	C18.9	26388956
GSM1662077	GSE68060	Colon adenocarcinoma	Serrated adenocarcinoma	8213/3	Colon, NOS	C18.9	26388956
GSM1662078	GSE68060	Colon adenocarcinoma	Serrated adenocarcinoma	8213/3	Colon, NOS	C18.9	26388956
GSM1662080	GSE68060	Colon adenocarcinoma	Serrated adenocarcinoma	8213/3	Colon, NOS	C18.9	26388956
GSM1662082	GSE68060	Colon adenocarcinoma	Serrated adenocarcinoma	8213/3	Colon, NOS	C18.9	26388956
GSM1662083	GSE68060	Colon adenocarcinoma	Serrated adenocarcinoma	8213/3	Colon, NOS	C18.9	26388956
GSM1662084	GSE68060	Colon adenocarcinoma	Serrated adenocarcinoma	8213/3	Colon, NOS	C18.9	26388956
GSM1662085	GSE68060	Colon adenocarcinoma	Serrated adenocarcinoma	8213/3	Colon, NOS	C18.9	26388956
GSM1662087	GSE68060	Colon adenocarcinoma	Serrated adenocarcinoma	8213/3	Colon, NOS	C18.9	26388956
GSM1662088	GSE68060	Colon adenocarcinoma	Serrated adenocarcinoma	8213/3	Colon, NOS	C18.9	26388956
GSM1662090	GSE68060	Colon adenocarcinoma	Serrated adenocarcinoma	8213/3	Colon, NOS	C18.9	26388956
GSM1662091	GSE68060	Colon adenocarcinoma	Serrated adenocarcinoma	8213/3	Colon, NOS	C18.9	26388956
GSM1662092	GSE68060	Colon adenocarcinoma	Serrated adenocarcinoma	8213/3	Colon, NOS	C18.9	26388956
GSM1662093	GSE68060	Colon adenocarcinoma	Serrated adenocarcinoma	8213/3	Colon, NOS	C18.9	26388956
GSM1662094	GSE68060	Colon adenocarcinoma	Serrated adenocarcinoma	8213/3	Colon, NOS	C18.9	26388956
GSM1662095	GSE68060	Colon adenocarcinoma	Serrated adenocarcinoma	8213/3	Colon, NOS	C18.9	26388956
GSM1662098	GSE68060	Colon adenocarcinoma	Serrated adenocarcinoma	8213/3	Colon, NOS	C18.9	26388956
GSM1662099	GSE68060	Colon adenocarcinoma	Serrated adenocarcinoma	8213/3	Colon, NOS	C18.9	26388956
GSM1662100	GSE68060	Colon adenocarcinoma	Serrated adenocarcinoma	8213/3	Colon, NOS	C18.9	26388956
GSM1662101	GSE68060	Colon adenocarcinoma	Serrated adenocarcinoma	8213/3	Colon, NOS	C18.9	26388956
GSM1662105	GSE68060	Colon adenocarcinoma	Serrated adenocarcinoma	8213/3	Colon, NOS	C18.9	26388956
GSM1662107	GSE68060	Colon adenocarcinoma	Serrated adenocarcinoma	8213/3	Colon, NOS	C18.9	26388956
GSM1662108	GSE68060	Colon adenocarcinoma	Serrated adenocarcinoma	8213/3	Colon, NOS	C18.9	26388956
GSM1662110	GSE68060	Colon adenocarcinoma	Serrated adenocarcinoma	8213/3	Colon, NOS	C18.9	26388956
GSM1662111	GSE68060	Colon adenocarcinoma	Serrated adenocarcinoma	8213/3	Colon, NOS	C18.9	26388956
GSM1662113	GSE68060	Colon adenocarcinoma	Serrated adenocarcinoma	8213/3	Colon, NOS	C18.9	26388956
GSM1662114	GSE68060	Colon adenocarcinoma	Serrated adenocarcinoma	8213/3	Colon, NOS	C18.9	26388956
GSM1662116	GSE68060	Colon adenocarcinoma	Serrated adenocarcinoma	8213/3	Colon, NOS	C18.9	26388956
GSM1662117	GSE68060	Colon adenocarcinoma	Serrated adenocarcinoma	8213/3	Colon, NOS	C18.9	26388956
GSM1662119	GSE68060	Colon adenocarcinoma	Serrated adenocarcinoma	8213/3	Colon, NOS	C18.9	26388956
GSM1662120	GSE68060	Colon adenocarcinoma	Serrated adenocarcinoma	8213/3	Colon, NOS	C18.9	26388956
GSM1662122	GSE68060	Colon adenocarcinoma	Serrated adenocarcinoma	8213/3	Colon, NOS	C18.9	26388956
GSM1662123	GSE68060	Colon adenocarcinoma	Serrated adenocarcinoma	8213/3	Colon, NOS	C18.9	26388956
GSM1662125	GSE68060	Colon adenocarcinoma	Serrated adenocarcinoma	8213/3	Colon, NOS	C18.9	26388956
GSM1662126	GSE68060	Colon adenocarcinoma	Serrated adenocarcinoma	8213/3	Colon, NOS	C18.9	26388956
GSM1693089	GSE69118	Breast invasive carcinoma	Infiltrating duct carcinoma, NOS	8500/3	Breast, NOS	C50.9	26169690
GSM1693090	GSE69118	Breast invasive carcinoma	Infiltrating duct carcinoma, NOS	8500/3	Breast, NOS	C50.9	26169690
GSM1693091	GSE69118	Breast invasive carcinoma	Infiltrating duct carcinoma, NOS	8500/3	Breast, NOS	C50.9	26169690
GSM1693092	GSE69118	Breast invasive carcinoma	Infiltrating duct carcinoma, NOS	8500/3	Breast, NOS	C50.9	26169690
GSM1693093	GSE69118	Breast invasive carcinoma	Infiltrating duct carcinoma, NOS	8500/3	Breast, NOS	C50.9	26169690
GSM1693094	GSE69118	Breast invasive carcinoma	Infiltrating duct carcinoma, NOS	8500/3	Breast, NOS	C50.9	26169690
GSM1693095	GSE69118	Breast invasive carcinoma	Infiltrating duct carcinoma, NOS	8500/3	Breast, NOS	C50.9	26169690
GSM1693096	GSE69118	Breast invasive carcinoma	Infiltrating duct carcinoma, NOS	8500/3	Breast, NOS	C50.9	26169690
GSM1755170	GSE70460	Atypical teratoid rhabdoid tumor	Atypical teratoid/rhabdoid tumor	9508/3	Brain, NOS	C71.9	26923874
GSM1755171	GSE70460	Atypical teratoid rhabdoid tumor	Atypical teratoid/rhabdoid tumor	9508/3	Brain, NOS	C71.9	26923874
GSM1755172	GSE70460	Atypical teratoid rhabdoid tumor	Atypical teratoid/rhabdoid tumor	9508/3	Brain, NOS	C71.9	26923874
GSM1755173	GSE70460	Atypical teratoid rhabdoid tumor	Atypical teratoid/rhabdoid tumor	9508/3	Brain, NOS	C71.9	26923874
GSM1755174	GSE70460	Atypical teratoid rhabdoid tumor	Atypical teratoid/rhabdoid tumor	9508/3	Brain, NOS	C71.9	26923874
GSM1755175	GSE70460	Atypical teratoid rhabdoid tumor	Atypical teratoid/rhabdoid tumor	9508/3	Brain, NOS	C71.9	26923874
GSM1755176	GSE70460	Atypical teratoid rhabdoid tumor	Atypical teratoid/rhabdoid tumor	9508/3	Brain, NOS	C71.9	26923874
GSM1755177	GSE70460	Atypical teratoid rhabdoid tumor	Atypical teratoid/rhabdoid tumor	9508/3	Brain, NOS	C71.9	26923874
GSM1755178	GSE70460	Atypical teratoid rhabdoid tumor	Atypical teratoid/rhabdoid tumor	9508/3	Brain, NOS	C71.9	26923874
GSM1755179	GSE70460	Atypical teratoid rhabdoid tumor	Atypical teratoid/rhabdoid tumor	9508/3	Brain, NOS	C71.9	26923874
GSM1755180	GSE70460	Atypical teratoid rhabdoid tumor	Atypical teratoid/rhabdoid tumor	9508/3	Brain, NOS	C71.9	26923874
GSM1755181	GSE70460	Atypical teratoid rhabdoid tumor	Atypical teratoid/rhabdoid tumor	9508/3	Brain, NOS	C71.9	26923874
GSM1755182	GSE70460	Atypical teratoid rhabdoid tumor	Atypical teratoid/rhabdoid tumor	9508/3	Brain, NOS	C71.9	26923874
GSM1755183	GSE70460	Atypical teratoid rhabdoid tumor	Atypical teratoid/rhabdoid tumor	9508/3	Brain, NOS	C71.9	26923874
GSM1755184	GSE70460	Atypical teratoid rhabdoid tumor	Atypical teratoid/rhabdoid tumor	9508/3	Brain, NOS	C71.9	26923874
GSM1755185	GSE70460	Atypical teratoid rhabdoid tumor	Atypical teratoid/rhabdoid tumor	9508/3	Brain, NOS	C71.9	26923874
GSM1755186	GSE70460	Atypical teratoid rhabdoid tumor	Atypical teratoid/rhabdoid tumor	9508/3	Brain, NOS	C71.9	26923874
GSM1755187	GSE70460	Atypical teratoid rhabdoid tumor	Atypical teratoid/rhabdoid tumor	9508/3	Brain, NOS	C71.9	26923874
GSM1755188	GSE70460	Atypical teratoid rhabdoid tumor	Atypical teratoid/rhabdoid tumor	9508/3	Brain, NOS	C71.9	26923874
GSM1755189	GSE70460	Atypical teratoid rhabdoid tumor	Atypical teratoid/rhabdoid tumor	9508/3	Brain, NOS	C71.9	26923874
GSM1755190	GSE70460	Atypical teratoid rhabdoid tumor	Atypical teratoid/rhabdoid tumor	9508/3	Brain, NOS	C71.9	26923874
GSM1755191	GSE70460	Atypical teratoid rhabdoid tumor	Atypical teratoid/rhabdoid tumor	9508/3	Brain, NOS	C71.9	26923874
GSM1755192	GSE70460	Atypical teratoid rhabdoid tumor	Atypical teratoid/rhabdoid tumor	9508/3	Brain, NOS	C71.9	26923874
GSM1755193	GSE70460	Atypical teratoid rhabdoid tumor	Atypical teratoid/rhabdoid tumor	9508/3	Brain, NOS	C71.9	26923874
GSM1755194	GSE70460	Atypical teratoid rhabdoid tumor	Atypical teratoid/rhabdoid tumor	9508/3	Brain, NOS	C71.9	26923874
GSM1755195	GSE70460	Atypical teratoid rhabdoid tumor	Atypical teratoid/rhabdoid tumor	9508/3	Brain, NOS	C71.9	26923874
GSM1755196	GSE70460	Atypical teratoid rhabdoid tumor	Atypical teratoid/rhabdoid tumor	9508/3	Brain, NOS	C71.9	26923874
GSM1755197	GSE70460	Atypical teratoid rhabdoid tumor	Atypical teratoid/rhabdoid tumor	9508/3	Brain, NOS	C71.9	26923874
GSM1755198	GSE70460	Atypical teratoid rhabdoid tumor	Atypical teratoid/rhabdoid tumor	9508/3	Brain, NOS	C71.9	26923874
GSM1755199	GSE70460	Atypical teratoid rhabdoid tumor	Atypical teratoid/rhabdoid tumor	9508/3	Brain, NOS	C71.9	26923874
GSM1755200	GSE70460	Atypical teratoid rhabdoid tumor	Atypical teratoid/rhabdoid tumor	9508/3	Brain, NOS	C71.9	26923874
GSM1755201	GSE70460	Atypical teratoid rhabdoid tumor	Atypical teratoid/rhabdoid tumor	9508/3	Brain, NOS	C71.9	26923874
GSM1755202	GSE70460	Atypical teratoid rhabdoid tumor	Atypical teratoid/rhabdoid tumor	9508/3	Brain, NOS	C71.9	26923874
GSM1755203	GSE70460	Atypical teratoid rhabdoid tumor	Atypical teratoid/rhabdoid tumor	9508/3	Brain, NOS	C71.9	26923874
GSM1755204	GSE70460	Atypical teratoid rhabdoid tumor	Atypical teratoid/rhabdoid tumor	9508/3	Brain, NOS	C71.9	26923874
GSM1755205	GSE70460	Atypical teratoid rhabdoid tumor	Atypical teratoid/rhabdoid tumor	9508/3	Brain, NOS	C71.9	26923874
GSM1755206	GSE70460	Atypical teratoid rhabdoid tumor	Atypical teratoid/rhabdoid tumor	9508/3	Brain, NOS	C71.9	26923874
GSM1755208	GSE70460	Atypical teratoid rhabdoid tumor	Atypical teratoid/rhabdoid tumor	9508/3	Brain, NOS	C71.9	26923874
GSM1755209	GSE70460	Atypical teratoid rhabdoid tumor	Atypical teratoid/rhabdoid tumor	9508/3	Brain, NOS	C71.9	26923874
GSM1755210	GSE70460	Atypical teratoid rhabdoid tumor	Atypical teratoid/rhabdoid tumor	9508/3	Brain, NOS	C71.9	26923874
GSM1755211	GSE70460	Atypical teratoid rhabdoid tumor	Atypical teratoid/rhabdoid tumor	9508/3	Brain, NOS	C71.9	26923874
GSM1755212	GSE70460	Atypical teratoid rhabdoid tumor	Atypical teratoid/rhabdoid tumor	9508/3	Brain, NOS	C71.9	26923874
GSM1755213	GSE70460	Atypical teratoid rhabdoid tumor	Atypical teratoid/rhabdoid tumor	9508/3	Brain, NOS	C71.9	26923874
GSM1755214	GSE70460	Atypical teratoid rhabdoid tumor	Atypical teratoid/rhabdoid tumor	9508/3	Brain, NOS	C71.9	26923874
GSM1755215	GSE70460	Atypical teratoid rhabdoid tumor	Atypical teratoid/rhabdoid tumor	9508/3	Brain, NOS	C71.9	26923874
GSM1755216	GSE70460	Atypical teratoid rhabdoid tumor	Atypical teratoid/rhabdoid tumor	9508/3	Brain, NOS	C71.9	26923874
GSM1755217	GSE70460	Atypical teratoid rhabdoid tumor	Atypical teratoid/rhabdoid tumor	9508/3	Brain, NOS	C71.9	26923874
GSM1755218	GSE70460	Atypical teratoid rhabdoid tumor	Atypical teratoid/rhabdoid tumor	9508/3	Brain, NOS	C71.9	26923874
GSM1755220	GSE70460	Atypical teratoid rhabdoid tumor	Atypical teratoid/rhabdoid tumor	9508/3	Brain, NOS	C71.9	26923874
GSM1755221	GSE70460	Atypical teratoid rhabdoid tumor	Atypical teratoid/rhabdoid tumor	9508/3	Brain, NOS	C71.9	26923874
GSM1755222	GSE70460	Atypical teratoid rhabdoid tumor	Atypical teratoid/rhabdoid tumor	9508/3	Brain, NOS	C71.9	26923874
GSM1755223	GSE70460	Atypical teratoid rhabdoid tumor	Atypical teratoid/rhabdoid tumor	9508/3	Brain, NOS	C71.9	26923874
GSM1755224	GSE70460	Atypical teratoid rhabdoid tumor	Atypical teratoid/rhabdoid tumor	9508/3	Brain, NOS	C71.9	26923874
GSM1755225	GSE70460	Atypical teratoid rhabdoid tumor	Atypical teratoid/rhabdoid tumor	9508/3	Brain, NOS	C71.9	26923874
GSM1755226	GSE70460	Atypical teratoid rhabdoid tumor	Atypical teratoid/rhabdoid tumor	9508/3	Brain, NOS	C71.9	26923874
GSM1755227	GSE70460	Atypical teratoid rhabdoid tumor	Atypical teratoid/rhabdoid tumor	9508/3	Brain, NOS	C71.9	26923874
GSM1755228	GSE70460	Atypical teratoid rhabdoid tumor	Atypical teratoid/rhabdoid tumor	9508/3	Brain, NOS	C71.9	26923874
GSM1755229	GSE70460	Atypical teratoid rhabdoid tumor	Atypical teratoid/rhabdoid tumor	9508/3	Brain, NOS	C71.9	26923874
GSM1755230	GSE70460	Atypical teratoid rhabdoid tumor	Atypical teratoid/rhabdoid tumor	9508/3	Brain, NOS	C71.9	26923874
GSM1755231	GSE70460	Atypical teratoid rhabdoid tumor	Atypical teratoid/rhabdoid tumor	9508/3	Brain, NOS	C71.9	26923874
GSM1755232	GSE70460	Atypical teratoid rhabdoid tumor	Atypical teratoid/rhabdoid tumor	9508/3	Brain, NOS	C71.9	26923874
GSM1755233	GSE70460	Atypical teratoid rhabdoid tumor	Atypical teratoid/rhabdoid tumor	9508/3	Brain, NOS	C71.9	26923874
GSM1755234	GSE70460	Atypical teratoid rhabdoid tumor	Atypical teratoid/rhabdoid tumor	9508/3	Brain, NOS	C71.9	26923874
GSM1755235	GSE70460	Atypical teratoid rhabdoid tumor	Atypical teratoid/rhabdoid tumor	9508/3	Brain, NOS	C71.9	26923874
GSM1755236	GSE70460	Atypical teratoid rhabdoid tumor	Atypical teratoid/rhabdoid tumor	9508/3	Brain, NOS	C71.9	26923874
GSM1755237	GSE70460	Atypical teratoid rhabdoid tumor	Atypical teratoid/rhabdoid tumor	9508/3	Brain, NOS	C71.9	26923874
GSM1755238	GSE70460	Atypical teratoid rhabdoid tumor	Atypical teratoid/rhabdoid tumor	9508/3	Brain, NOS	C71.9	26923874
GSM1755239	GSE70460	Atypical teratoid rhabdoid tumor	Atypical teratoid/rhabdoid tumor	9508/3	Brain, NOS	C71.9	26923874
GSM1755240	GSE70460	Atypical teratoid rhabdoid tumor	Atypical teratoid/rhabdoid tumor	9508/3	Brain, NOS	C71.9	26923874
GSM1755241	GSE70460	Atypical teratoid rhabdoid tumor	Atypical teratoid/rhabdoid tumor	9508/3	Brain, NOS	C71.9	26923874
GSM1755242	GSE70460	Atypical teratoid rhabdoid tumor	Atypical teratoid/rhabdoid tumor	9508/3	Brain, NOS	C71.9	26923874
GSM1755243	GSE70460	Atypical teratoid rhabdoid tumor	Atypical teratoid/rhabdoid tumor	9508/3	Brain, NOS	C71.9	26923874
GSM1755244	GSE70460	Atypical teratoid rhabdoid tumor	Atypical teratoid/rhabdoid tumor	9508/3	Brain, NOS	C71.9	26923874
GSM1755245	GSE70460	Atypical teratoid rhabdoid tumor	Atypical teratoid/rhabdoid tumor	9508/3	Brain, NOS	C71.9	26923874
GSM1755246	GSE70460	Atypical teratoid rhabdoid tumor	Atypical teratoid/rhabdoid tumor	9508/3	Brain, NOS	C71.9	26923874
GSM1755247	GSE70460	Atypical teratoid rhabdoid tumor	Atypical teratoid/rhabdoid tumor	9508/3	Brain, NOS	C71.9	26923874
GSM1755248	GSE70460	Atypical teratoid rhabdoid tumor	Atypical teratoid/rhabdoid tumor	9508/3	Brain, NOS	C71.9	26923874
GSM1755249	GSE70460	Atypical teratoid rhabdoid tumor	Atypical teratoid/rhabdoid tumor	9508/3	Brain, NOS	C71.9	26923874
GSM1755250	GSE70460	Atypical teratoid rhabdoid tumor	Atypical teratoid/rhabdoid tumor	9508/3	Brain, NOS	C71.9	26923874
GSM1755251	GSE70460	Atypical teratoid rhabdoid tumor	Atypical teratoid/rhabdoid tumor	9508/3	Brain, NOS	C71.9	26923874
GSM1755252	GSE70460	Atypical teratoid rhabdoid tumor	Atypical teratoid/rhabdoid tumor	9508/3	Brain, NOS	C71.9	26923874
GSM1755253	GSE70460	Atypical teratoid rhabdoid tumor	Atypical teratoid/rhabdoid tumor	9508/3	Brain, NOS	C71.9	26923874
GSM1755254	GSE70460	Atypical teratoid rhabdoid tumor	Atypical teratoid/rhabdoid tumor	9508/3	Brain, NOS	C71.9	26923874
GSM1755255	GSE70460	Atypical teratoid rhabdoid tumor	Atypical teratoid/rhabdoid tumor	9508/3	Brain, NOS	C71.9	26923874
GSM1755256	GSE70460	Atypical teratoid rhabdoid tumor	Atypical teratoid/rhabdoid tumor	9508/3	Brain, NOS	C71.9	26923874
GSM1755257	GSE70460	Atypical teratoid rhabdoid tumor	Atypical teratoid/rhabdoid tumor	9508/3	Brain, NOS	C71.9	26923874
GSM1755259	GSE70460	Atypical teratoid rhabdoid tumor	Atypical teratoid/rhabdoid tumor	9508/3	Brain, NOS	C71.9	26923874
GSM1755261	GSE70460	Atypical teratoid rhabdoid tumor	Atypical teratoid/rhabdoid tumor	9508/3	Brain, NOS	C71.9	26923874
GSM1755265	GSE70460	Atypical teratoid rhabdoid tumor	Atypical teratoid/rhabdoid tumor	9508/3	Brain, NOS	C71.9	26923874
GSM1755269	GSE70460	Atypical teratoid rhabdoid tumor	Atypical teratoid/rhabdoid tumor	9508/3	Brain, NOS	C71.9	26923874
GSM1755273	GSE70460	Atypical teratoid rhabdoid tumor	Atypical teratoid/rhabdoid tumor	9508/3	Brain, NOS	C71.9	26923874
GSM1755276	GSE70460	Atypical teratoid rhabdoid tumor	Atypical teratoid/rhabdoid tumor	9508/3	Brain, NOS	C71.9	26923874
GSM1755279	GSE70460	Atypical teratoid rhabdoid tumor	Atypical teratoid/rhabdoid tumor	9508/3	Brain, NOS	C71.9	26923874
GSM1755283	GSE70460	Atypical teratoid rhabdoid tumor	Atypical teratoid/rhabdoid tumor	9508/3	Brain, NOS	C71.9	26923874
GSM1755287	GSE70460	Atypical teratoid rhabdoid tumor	Atypical teratoid/rhabdoid tumor	9508/3	Brain, NOS	C71.9	26923874
GSM1755290	GSE70460	Atypical teratoid rhabdoid tumor	Atypical teratoid/rhabdoid tumor	9508/3	Brain, NOS	C71.9	26923874
GSM1755294	GSE70460	Atypical teratoid rhabdoid tumor	Atypical teratoid/rhabdoid tumor	9508/3	Brain, NOS	C71.9	26923874
GSM1755298	GSE70460	Atypical teratoid rhabdoid tumor	Atypical teratoid/rhabdoid tumor	9508/3	Brain, NOS	C71.9	26923874
GSM1755302	GSE70460	Atypical teratoid rhabdoid tumor	Atypical teratoid/rhabdoid tumor	9508/3	Brain, NOS	C71.9	26923874
GSM1755306	GSE70460	Atypical teratoid rhabdoid tumor	Atypical teratoid/rhabdoid tumor	9508/3	Brain, NOS	C71.9	26923874
GSM1755310	GSE70460	Atypical teratoid rhabdoid tumor	Atypical teratoid/rhabdoid tumor	9508/3	Brain, NOS	C71.9	26923874
GSM1755318	GSE70460	Atypical teratoid rhabdoid tumor	Atypical teratoid/rhabdoid tumor	9508/3	Brain, NOS	C71.9	26923874
GSM1755326	GSE70460	Atypical teratoid rhabdoid tumor	Atypical teratoid/rhabdoid tumor	9508/3	Brain, NOS	C71.9	26923874
GSM1755330	GSE70460	Atypical teratoid rhabdoid tumor	Atypical teratoid/rhabdoid tumor	9508/3	Brain, NOS	C71.9	26923874
GSM1755338	GSE70460	Atypical teratoid rhabdoid tumor	Atypical teratoid/rhabdoid tumor	9508/3	Brain, NOS	C71.9	26923874
GSM1755342	GSE70460	Atypical teratoid rhabdoid tumor	Atypical teratoid/rhabdoid tumor	9508/3	Brain, NOS	C71.9	26923874
GSM1755348	GSE70460	Atypical teratoid rhabdoid tumor	Atypical teratoid/rhabdoid tumor	9508/3	Brain, NOS	C71.9	26923874
GSM1755352	GSE70460	Atypical teratoid rhabdoid tumor	Atypical teratoid/rhabdoid tumor	9508/3	Brain, NOS	C71.9	26923874
GSM1755356	GSE70460	Atypical teratoid rhabdoid tumor	Atypical teratoid/rhabdoid tumor	9508/3	Brain, NOS	C71.9	26923874
GSM1755360	GSE70460	Atypical teratoid rhabdoid tumor	Atypical teratoid/rhabdoid tumor	9508/3	Brain, NOS	C71.9	26923874
GSM1755367	GSE70460	Atypical teratoid rhabdoid tumor	Atypical teratoid/rhabdoid tumor	9508/3	Brain, NOS	C71.9	26923874
GSM1755371	GSE70460	Atypical teratoid rhabdoid tumor	Atypical teratoid/rhabdoid tumor	9508/3	Brain, NOS	C71.9	26923874
GSM1755375	GSE70460	Atypical teratoid rhabdoid tumor	Atypical teratoid/rhabdoid tumor	9508/3	Brain, NOS	C71.9	26923874
GSM1755378	GSE70460	Atypical teratoid rhabdoid tumor	Atypical teratoid/rhabdoid tumor	9508/3	Brain, NOS	C71.9	26923874
GSM1755382	GSE70460	Atypical teratoid rhabdoid tumor	Atypical teratoid/rhabdoid tumor	9508/3	Brain, NOS	C71.9	26923874
GSM1755385	GSE70460	Atypical teratoid rhabdoid tumor	Atypical teratoid/rhabdoid tumor	9508/3	Brain, NOS	C71.9	26923874
GSM1755388	GSE70460	Atypical teratoid rhabdoid tumor	Atypical teratoid/rhabdoid tumor	9508/3	Brain, NOS	C71.9	26923874
GSM1755392	GSE70460	Atypical teratoid rhabdoid tumor	Atypical teratoid/rhabdoid tumor	9508/3	Brain, NOS	C71.9	26923874
GSM1755395	GSE70460	Atypical teratoid rhabdoid tumor	Atypical teratoid/rhabdoid tumor	9508/3	Brain, NOS	C71.9	26923874
GSM2051672	GSE70460	Atypical teratoid rhabdoid tumor	Atypical teratoid/rhabdoid tumor	9508/3	Brain, NOS	C71.9	26923874
GSM2051673	GSE70460	Atypical teratoid rhabdoid tumor	Atypical teratoid/rhabdoid tumor	9508/3	Brain, NOS	C71.9	26923874
GSM2051674	GSE70460	Atypical teratoid rhabdoid tumor	Atypical teratoid/rhabdoid tumor	9508/3	Brain, NOS	C71.9	26923874
GSM2051675	GSE70460	Atypical teratoid rhabdoid tumor	Atypical teratoid/rhabdoid tumor	9508/3	Brain, NOS	C71.9	26923874
GSM2051676	GSE70460	Atypical teratoid rhabdoid tumor	Atypical teratoid/rhabdoid tumor	9508/3	Brain, NOS	C71.9	26923874
GSM2051677	GSE70460	Atypical teratoid rhabdoid tumor	Atypical teratoid/rhabdoid tumor	9508/3	Brain, NOS	C71.9	26923874
GSM2051678	GSE70460	Atypical teratoid rhabdoid tumor	Atypical teratoid/rhabdoid tumor	9508/3	Brain, NOS	C71.9	26923874
GSM2051679	GSE70460	Atypical teratoid rhabdoid tumor	Atypical teratoid/rhabdoid tumor	9508/3	Brain, NOS	C71.9	26923874
GSM2051680	GSE70460	Atypical teratoid rhabdoid tumor	Atypical teratoid/rhabdoid tumor	9508/3	Brain, NOS	C71.9	26923874
GSM2051681	GSE70460	Atypical teratoid rhabdoid tumor	Atypical teratoid/rhabdoid tumor	9508/3	Brain, NOS	C71.9	26923874
GSM2051682	GSE70460	Atypical teratoid rhabdoid tumor	Atypical teratoid/rhabdoid tumor	9508/3	Brain, NOS	C71.9	26923874
GSM2051683	GSE70460	Atypical teratoid rhabdoid tumor	Atypical teratoid/rhabdoid tumor	9508/3	Brain, NOS	C71.9	26923874
GSM2051684	GSE70460	Atypical teratoid rhabdoid tumor	Atypical teratoid/rhabdoid tumor	9508/3	Brain, NOS	C71.9	26923874
GSM2051685	GSE70460	Atypical teratoid rhabdoid tumor	Atypical teratoid/rhabdoid tumor	9508/3	Brain, NOS	C71.9	26923874
GSM2051686	GSE70460	Atypical teratoid rhabdoid tumor	Atypical teratoid/rhabdoid tumor	9508/3	Brain, NOS	C71.9	26923874
GSM2051687	GSE70460	Atypical teratoid rhabdoid tumor	Atypical teratoid/rhabdoid tumor	9508/3	Brain, NOS	C71.9	26923874
GSM2051688	GSE70460	Atypical teratoid rhabdoid tumor	Atypical teratoid/rhabdoid tumor	9508/3	Brain, NOS	C71.9	26923874
GSM2051689	GSE70460	Atypical teratoid rhabdoid tumor	Atypical teratoid/rhabdoid tumor	9508/3	Brain, NOS	C71.9	26923874
GSM2051690	GSE70460	Atypical teratoid rhabdoid tumor	Atypical teratoid/rhabdoid tumor	9508/3	Brain, NOS	C71.9	26923874
GSM2051691	GSE70460	Atypical teratoid rhabdoid tumor	Atypical teratoid/rhabdoid tumor	9508/3	Brain, NOS	C71.9	26923874
GSM2051692	GSE70460	Atypical teratoid rhabdoid tumor	Atypical teratoid/rhabdoid tumor	9508/3	Brain, NOS	C71.9	26923874
GSM2051693	GSE70460	Atypical teratoid rhabdoid tumor	Atypical teratoid/rhabdoid tumor	9508/3	Brain, NOS	C71.9	26923874
GSM2051694	GSE70460	Atypical teratoid rhabdoid tumor	Atypical teratoid/rhabdoid tumor	9508/3	Brain, NOS	C71.9	26923874
GSM2051695	GSE70460	Atypical teratoid rhabdoid tumor	Atypical teratoid/rhabdoid tumor	9508/3	Brain, NOS	C71.9	26923874
GSM2051696	GSE70460	Atypical teratoid rhabdoid tumor	Atypical teratoid/rhabdoid tumor	9508/3	Brain, NOS	C71.9	26923874
GSM2051697	GSE70460	Atypical teratoid rhabdoid tumor	Atypical teratoid/rhabdoid tumor	9508/3	Brain, NOS	C71.9	26923874
GSM2051698	GSE70460	Atypical teratoid rhabdoid tumor	Atypical teratoid/rhabdoid tumor	9508/3	Brain, NOS	C71.9	26923874
GSM2051699	GSE70460	Atypical teratoid rhabdoid tumor	Atypical teratoid/rhabdoid tumor	9508/3	Brain, NOS	C71.9	26923874
GSM2051700	GSE70460	Atypical teratoid rhabdoid tumor	Atypical teratoid/rhabdoid tumor	9508/3	Brain, NOS	C71.9	26923874
GSM2051701	GSE70460	Atypical teratoid rhabdoid tumor	Atypical teratoid/rhabdoid tumor	9508/3	Brain, NOS	C71.9	26923874
GSM2051702	GSE70460	Atypical teratoid rhabdoid tumor	Atypical teratoid/rhabdoid tumor	9508/3	Brain, NOS	C71.9	26923874
GSM1849962	GSE72021	Ovarian adenocarcinoma	Endometrioid adenocarcinoma, NOS	8380/3	Ovary	C56.9	26629914
GSM1849963	GSE72021	Ovarian adenocarcinoma	Serous cystadenocarcinoma, NOS	8441/3	Ovary	C56.9	26629914
GSM1849964	GSE72021	Ovarian adenocarcinoma	Serous cystadenocarcinoma, NOS	8441/3	Ovary	C56.9	26629914
GSM1849965	GSE72021	Ovarian adenocarcinoma	Serous cystadenocarcinoma, NOS	8441/3	Ovary	C56.9	26629914
GSM1849966	GSE72021	Ovarian adenocarcinoma	Serous cystadenocarcinoma, NOS	8441/3	Ovary	C56.9	26629914
GSM1849967	GSE72021	Ovarian adenocarcinoma	Serous cystadenocarcinoma, NOS	8441/3	Ovary	C56.9	26629914
GSM1849968	GSE72021	Ovarian adenocarcinoma	Serous cystadenocarcinoma, NOS	8441/3	Ovary	C56.9	26629914
GSM1849969	GSE72021	Ovarian adenocarcinoma	Serous cystadenocarcinoma, NOS	8441/3	Ovary	C56.9	26629914
GSM1849970	GSE72021	Ovarian adenocarcinoma	Serous cystadenocarcinoma, NOS	8441/3	Ovary	C56.9	26629914
GSM1849971	GSE72021	Ovarian adenocarcinoma	Serous cystadenocarcinoma, NOS	8441/3	Ovary	C56.9	26629914
GSM1849972	GSE72021	Ovarian adenocarcinoma	Serous cystadenocarcinoma, NOS	8441/3	Ovary	C56.9	26629914
GSM1849973	GSE72021	Ovarian adenocarcinoma	Serous cystadenocarcinoma, NOS	8441/3	Ovary	C56.9	26629914
GSM1849974	GSE72021	Ovarian adenocarcinoma	Serous cystadenocarcinoma, NOS	8441/3	Ovary	C56.9	26629914
GSM1849975	GSE72021	Ovarian adenocarcinoma	Serous cystadenocarcinoma, NOS	8441/3	Ovary	C56.9	26629914
GSM1849976	GSE72021	Ovarian adenocarcinoma	Serous cystadenocarcinoma, NOS	8441/3	Ovary	C56.9	26629914
GSM1849977	GSE72021	Ovarian adenocarcinoma	Serous cystadenocarcinoma, NOS	8441/3	Ovary	C56.9	26629914
GSM1849978	GSE72021	Ovarian adenocarcinoma	Serous cystadenocarcinoma, NOS	8441/3	Ovary	C56.9	26629914
GSM1849979	GSE72021	Ovarian adenocarcinoma	Serous cystadenocarcinoma, NOS	8441/3	Ovary	C56.9	26629914
GSM1849980	GSE72021	Ovarian adenocarcinoma	Serous cystadenocarcinoma, NOS	8441/3	Ovary	C56.9	26629914
GSM1849981	GSE72021	Ovarian adenocarcinoma	Serous cystadenocarcinoma, NOS	8441/3	Ovary	C56.9	26629914
GSM1849982	GSE72021	Ovarian adenocarcinoma	Serous cystadenocarcinoma, NOS	8441/3	Ovary	C56.9	26629914
GSM1849983	GSE72021	Ovarian adenocarcinoma	Serous cystadenocarcinoma, NOS	8441/3	Ovary	C56.9	26629914
GSM1849984	GSE72021	Ovarian adenocarcinoma	Serous cystadenocarcinoma, NOS	8441/3	Ovary	C56.9	26629914
GSM1849985	GSE72021	Ovarian adenocarcinoma	Serous cystadenocarcinoma, NOS	8441/3	Ovary	C56.9	26629914
GSM1849986	GSE72021	Ovarian adenocarcinoma	Clear cell adenocarcinofibroma	8313/3	Ovary	C56.9	26629914
GSM1849987	GSE72021	Ovarian adenocarcinoma	Serous cystadenocarcinoma, NOS	8441/3	Ovary	C56.9	26629914
GSM1849988	GSE72021	Ovarian adenocarcinoma	Serous cystadenocarcinoma, NOS	8441/3	Ovary	C56.9	26629914
GSM1849989	GSE72021	Ovarian adenocarcinoma	Endometrioid adenocarcinoma, NOS	8380/3	Ovary	C56.9	26629914
GSM1849990	GSE72021	Ovarian adenocarcinoma	Serous cystadenocarcinoma, NOS	8441/3	Ovary	C56.9	26629914
GSM1849991	GSE72021	Ovarian adenocarcinoma	Serous cystadenocarcinoma, NOS	8441/3	Ovary	C56.9	26629914
GSM1849992	GSE72021	Ovarian adenocarcinoma	Serous cystadenocarcinoma, NOS	8441/3	Ovary	C56.9	26629914
GSM1849993	GSE72021	Ovarian adenocarcinoma	Serous cystadenocarcinoma, NOS	8441/3	Ovary	C56.9	26629914
GSM1849994	GSE72021	Ovarian adenocarcinoma	Serous cystadenocarcinoma, NOS	8441/3	Ovary	C56.9	26629914
GSM1849995	GSE72021	Ovarian adenocarcinoma	Serous cystadenocarcinoma, NOS	8441/3	Ovary	C56.9	26629914
GSM1849996	GSE72021	Ovarian adenocarcinoma	Serous cystadenocarcinoma, NOS	8441/3	Ovary	C56.9	26629914
GSM1849997	GSE72021	Ovarian adenocarcinoma	Endometrioid adenocarcinoma, NOS	8380/3	Ovary	C56.9	26629914
GSM1849998	GSE72021	Ovarian adenocarcinoma	Serous cystadenocarcinoma, NOS	8441/3	Ovary	C56.9	26629914
GSM1849999	GSE72021	Ovarian adenocarcinoma	Serous cystadenocarcinoma, NOS	8441/3	Ovary	C56.9	26629914
GSM1850000	GSE72021	Ovarian adenocarcinoma	Serous cystadenocarcinoma, NOS	8441/3	Ovary	C56.9	26629914
GSM1850001	GSE72021	Ovarian adenocarcinoma	Serous cystadenocarcinoma, NOS	8441/3	Ovary	C56.9	26629914
GSM1850002	GSE72021	Ovarian adenocarcinoma	Serous cystadenocarcinoma, NOS	8441/3	Ovary	C56.9	26629914
GSM1850003	GSE72021	Ovarian adenocarcinoma	Serous cystadenocarcinoma, NOS	8441/3	Ovary	C56.9	26629914
GSM1850004	GSE72021	Ovarian adenocarcinoma	Serous cystadenocarcinoma, NOS	8441/3	Ovary	C56.9	26629914
GSM1850005	GSE72021	Ovarian adenocarcinoma	Serous cystadenocarcinoma, NOS	8441/3	Ovary	C56.9	26629914
GSM1850006	GSE72021	Ovarian adenocarcinoma	Serous cystadenocarcinoma, NOS	8441/3	Ovary	C56.9	26629914
GSM1850007	GSE72021	Ovarian adenocarcinoma	Serous cystadenocarcinoma, NOS	8441/3	Ovary	C56.9	26629914
GSM1850008	GSE72021	Ovarian adenocarcinoma	Serous cystadenocarcinoma, NOS	8441/3	Ovary	C56.9	26629914
GSM1850009	GSE72021	Ovarian adenocarcinoma	Serous cystadenocarcinoma, NOS	8441/3	Ovary	C56.9	26629914
GSM1850010	GSE72021	Ovarian adenocarcinoma	Serous cystadenocarcinoma, NOS	8441/3	Ovary	C56.9	26629914
GSM1850011	GSE72021	Ovarian adenocarcinoma	Serous cystadenocarcinoma, NOS	8441/3	Ovary	C56.9	26629914
GSM1850012	GSE72021	Ovarian adenocarcinoma	Serous cystadenocarcinoma, NOS	8441/3	Ovary	C56.9	26629914
GSM1850013	GSE72021	Ovarian adenocarcinoma	Serous cystadenocarcinoma, NOS	8441/3	Ovary	C56.9	26629914
GSM1850014	GSE72021	Ovarian adenocarcinoma	Serous cystadenocarcinoma, NOS	8441/3	Ovary	C56.9	26629914
GSM1850015	GSE72021	Ovarian adenocarcinoma	Serous cystadenocarcinoma, NOS	8441/3	Ovary	C56.9	26629914
GSM1850016	GSE72021	Ovarian adenocarcinoma	Serous cystadenocarcinoma, NOS	8441/3	Ovary	C56.9	26629914
GSM1850017	GSE72021	Ovarian adenocarcinoma	Serous cystadenocarcinoma, NOS	8441/3	Ovary	C56.9	26629914
GSM1850018	GSE72021	Ovarian adenocarcinoma	Serous cystadenocarcinoma, NOS	8441/3	Ovary	C56.9	26629914
GSM1850019	GSE72021	Ovarian adenocarcinoma	Serous cystadenocarcinoma, NOS	8441/3	Ovary	C56.9	26629914
GSM1850020	GSE72021	Ovarian adenocarcinoma	Serous cystadenocarcinoma, NOS	8441/3	Ovary	C56.9	26629914
GSM1850021	GSE72021	Ovarian adenocarcinoma	Serous cystadenocarcinoma, NOS	8441/3	Ovary	C56.9	26629914
GSM1850022	GSE72021	Ovarian adenocarcinoma	Serous cystadenocarcinoma, NOS	8441/3	Ovary	C56.9	26629914
GSM1850023	GSE72021	Ovarian adenocarcinoma	Serous cystadenocarcinoma, NOS	8441/3	Ovary	C56.9	26629914
GSM1850024	GSE72021	Ovarian adenocarcinoma	Serous cystadenocarcinoma, NOS	8441/3	Ovary	C56.9	26629914
GSM1850025	GSE72021	Ovarian adenocarcinoma	Serous cystadenocarcinoma, NOS	8441/3	Ovary	C56.9	26629914
GSM1850026	GSE72021	Ovarian adenocarcinoma	Serous cystadenocarcinoma, NOS	8441/3	Ovary	C56.9	26629914
GSM1850027	GSE72021	Ovarian adenocarcinoma	Serous cystadenocarcinoma, NOS	8441/3	Ovary	C56.9	26629914
GSM1850028	GSE72021	Ovarian adenocarcinoma	Serous cystadenocarcinoma, NOS	8441/3	Ovary	C56.9	26629914
GSM1850029	GSE72021	Ovarian adenocarcinoma	Serous cystadenocarcinoma, NOS	8441/3	Ovary	C56.9	26629914
GSM1850030	GSE72021	Ovarian adenocarcinoma	Serous cystadenocarcinoma, NOS	8441/3	Ovary	C56.9	26629914
GSM1850031	GSE72021	Ovarian adenocarcinoma	Serous cystadenocarcinoma, NOS	8441/3	Ovary	C56.9	26629914
GSM1850032	GSE72021	Ovarian adenocarcinoma	Serous cystadenocarcinoma, NOS	8441/3	Ovary	C56.9	26629914
GSM1850033	GSE72021	Ovarian adenocarcinoma	Endometrioid adenocarcinoma, NOS	8380/3	Ovary	C56.9	26629914
GSM1850034	GSE72021	Ovarian adenocarcinoma	Serous cystadenocarcinoma, NOS	8441/3	Ovary	C56.9	26629914
GSM1850035	GSE72021	Ovarian adenocarcinoma	Serous cystadenocarcinoma, NOS	8441/3	Ovary	C56.9	26629914
GSM1850036	GSE72021	Ovarian adenocarcinoma	Serous cystadenocarcinoma, NOS	8441/3	Ovary	C56.9	26629914
GSM1850037	GSE72021	Ovarian adenocarcinoma	Serous cystadenocarcinoma, NOS	8441/3	Ovary	C56.9	26629914
GSM1850038	GSE72021	Ovarian adenocarcinoma	Serous cystadenocarcinoma, NOS	8441/3	Ovary	C56.9	26629914
GSM1850039	GSE72021	Ovarian adenocarcinoma	Serous cystadenocarcinoma, NOS	8441/3	Ovary	C56.9	26629914
GSM1850040	GSE72021	Ovarian adenocarcinoma	Serous cystadenocarcinoma, NOS	8441/3	Ovary	C56.9	26629914
GSM1850041	GSE72021	Ovarian adenocarcinoma	Serous cystadenocarcinoma, NOS	8441/3	Ovary	C56.9	26629914
GSM1850042	GSE72021	Ovarian adenocarcinoma	Serous cystadenocarcinoma, NOS	8441/3	Ovary	C56.9	26629914
GSM1850043	GSE72021	Ovarian adenocarcinoma	Serous cystadenocarcinoma, NOS	8441/3	Ovary	C56.9	26629914
GSM1850044	GSE72021	Ovarian adenocarcinoma	Serous cystadenocarcinoma, NOS	8441/3	Ovary	C56.9	26629914
GSM1850045	GSE72021	Ovarian adenocarcinoma	Serous cystadenocarcinoma, NOS	8441/3	Ovary	C56.9	26629914
GSM1850046	GSE72021	Ovarian adenocarcinoma	Endometrioid adenocarcinoma, NOS	8380/3	Ovary	C56.9	26629914
GSM1850047	GSE72021	Ovarian adenocarcinoma	Serous cystadenocarcinoma, NOS	8441/3	Ovary	C56.9	26629914
GSM1850048	GSE72021	Ovarian adenocarcinoma	Endometrioid adenocarcinoma, NOS	8380/3	Ovary	C56.9	26629914
GSM1850049	GSE72021	Ovarian adenocarcinoma	Serous cystadenocarcinoma, NOS	8441/3	Ovary	C56.9	26629914
GSM1850050	GSE72021	Ovarian adenocarcinoma	Serous cystadenocarcinoma, NOS	8441/3	Ovary	C56.9	26629914
GSM1850051	GSE72021	Ovarian adenocarcinoma	Serous cystadenocarcinoma, NOS	8441/3	Ovary	C56.9	26629914
GSM1850052	GSE72021	Ovarian adenocarcinoma	Serous cystadenocarcinoma, NOS	8441/3	Ovary	C56.9	26629914
GSM1850053	GSE72021	Ovarian adenocarcinoma	Serous cystadenocarcinoma, NOS	8441/3	Ovary	C56.9	26629914
GSM1850054	GSE72021	Ovarian adenocarcinoma	Serous cystadenocarcinoma, NOS	8441/3	Ovary	C56.9	26629914
GSM1850055	GSE72021	Ovarian adenocarcinoma	Serous cystadenocarcinoma, NOS	8441/3	Ovary	C56.9	26629914
GSM1850056	GSE72021	Ovarian adenocarcinoma	Serous cystadenocarcinoma, NOS	8441/3	Ovary	C56.9	26629914
GSM1850057	GSE72021	Ovarian adenocarcinoma	Serous cystadenocarcinoma, NOS	8441/3	Ovary	C56.9	26629914
GSM1850058	GSE72021	Ovarian adenocarcinoma	Serous cystadenocarcinoma, NOS	8441/3	Ovary	C56.9	26629914
GSM1850059	GSE72021	Ovarian adenocarcinoma	Serous cystadenocarcinoma, NOS	8441/3	Ovary	C56.9	26629914
GSM1850060	GSE72021	Ovarian adenocarcinoma	Serous cystadenocarcinoma, NOS	8441/3	Ovary	C56.9	26629914
GSM1850061	GSE72021	Ovarian adenocarcinoma	Serous cystadenocarcinoma, NOS	8441/3	Ovary	C56.9	26629914
GSM1850062	GSE72021	Ovarian adenocarcinoma	Serous cystadenocarcinoma, NOS	8441/3	Ovary	C56.9	26629914
GSM1850063	GSE72021	Ovarian adenocarcinoma	Serous cystadenocarcinoma, NOS	8441/3	Ovary	C56.9	26629914
GSM1850064	GSE72021	Ovarian adenocarcinoma	Serous cystadenocarcinoma, NOS	8441/3	Ovary	C56.9	26629914
GSM1850065	GSE72021	Ovarian adenocarcinoma	Serous cystadenocarcinoma, NOS	8441/3	Ovary	C56.9	26629914
GSM1850066	GSE72021	Ovarian adenocarcinoma	Serous cystadenocarcinoma, NOS	8441/3	Ovary	C56.9	26629914
GSM1850067	GSE72021	Ovarian adenocarcinoma	Serous cystadenocarcinoma, NOS	8441/3	Ovary	C56.9	26629914
GSM1850068	GSE72021	Ovarian adenocarcinoma	Serous cystadenocarcinoma, NOS	8441/3	Ovary	C56.9	26629914
GSM1850069	GSE72021	Ovarian adenocarcinoma	Serous cystadenocarcinoma, NOS	8441/3	Ovary	C56.9	26629914
GSM1850070	GSE72021	Ovarian adenocarcinoma	Serous cystadenocarcinoma, NOS	8441/3	Ovary	C56.9	26629914
GSM1850071	GSE72021	Ovarian adenocarcinoma	Serous cystadenocarcinoma, NOS	8441/3	Ovary	C56.9	26629914
GSM1850072	GSE72021	Ovarian adenocarcinoma	Mucinous cystadenocarcinoma, NOS	8470/3	Ovary	C56.9	26629914
GSM1850073	GSE72021	Ovarian adenocarcinoma	Serous cystadenocarcinoma, NOS	8441/3	Ovary	C56.9	26629914
GSM1850074	GSE72021	Ovarian adenocarcinoma	Endometrioid adenocarcinoma, NOS	8380/3	Ovary	C56.9	26629914
GSM1850075	GSE72021	Ovarian adenocarcinoma	Serous cystadenocarcinoma, NOS	8441/3	Ovary	C56.9	26629914
GSM1850076	GSE72021	Ovarian adenocarcinoma	Serous cystadenocarcinoma, NOS	8441/3	Ovary	C56.9	26629914
GSM1850077	GSE72021	Ovarian adenocarcinoma	Serous cystadenocarcinoma, NOS	8441/3	Ovary	C56.9	26629914
GSM1850078	GSE72021	Ovarian adenocarcinoma	Serous cystadenocarcinoma, NOS	8441/3	Ovary	C56.9	26629914
GSM1850079	GSE72021	Ovarian adenocarcinoma	Serous cystadenocarcinoma, NOS	8441/3	Ovary	C56.9	26629914
GSM1850080	GSE72021	Ovarian adenocarcinoma	Endometrioid adenocarcinoma, NOS	8380/3	Ovary	C56.9	26629914
GSM1850081	GSE72021	Ovarian adenocarcinoma	Endometrioid adenocarcinoma, NOS	8380/3	Ovary	C56.9	26629914
GSM1850082	GSE72021	Ovarian adenocarcinoma	Endometrioid adenocarcinoma, NOS	8380/3	Ovary	C56.9	26629914
GSM1850083	GSE72021	Ovarian adenocarcinoma	Clear cell adenocarcinofibroma	8313/3	Ovary	C56.9	26629914
GSM1850084	GSE72021	Ovarian adenocarcinoma	Mucinous cystadenocarcinoma, NOS	8470/3	Ovary	C56.9	26629914
GSM1850085	GSE72021	Ovarian adenocarcinoma	Serous cystadenocarcinoma, NOS	8441/3	Ovary	C56.9	26629914
GSM1850086	GSE72021	Ovarian adenocarcinoma	Serous cystadenocarcinoma, NOS	8441/3	Ovary	C56.9	26629914
GSM1850087	GSE72021	Ovarian adenocarcinoma	Serous cystadenocarcinoma, NOS	8441/3	Ovary	C56.9	26629914
GSM1850088	GSE72021	Ovarian adenocarcinoma	Serous cystadenocarcinoma, NOS	8441/3	Ovary	C56.9	26629914
GSM1850089	GSE72021	Ovarian adenocarcinoma	Mucinous cystadenocarcinoma, NOS	8470/3	Ovary	C56.9	26629914
GSM1850090	GSE72021	Ovarian adenocarcinoma	Serous cystadenocarcinoma, NOS	8441/3	Ovary	C56.9	26629914
GSM1850091	GSE72021	Ovarian adenocarcinoma	Serous cystadenocarcinoma, NOS	8441/3	Ovary	C56.9	26629914
GSM1850092	GSE72021	Ovarian adenocarcinoma	Serous cystadenocarcinoma, NOS	8441/3	Ovary	C56.9	26629914
GSM1850093	GSE72021	Ovarian adenocarcinoma	Serous cystadenocarcinoma, NOS	8441/3	Ovary	C56.9	26629914
GSM1850094	GSE72021	Ovarian adenocarcinoma	Serous cystadenocarcinoma, NOS	8441/3	Ovary	C56.9	26629914
GSM1850095	GSE72021	Ovarian adenocarcinoma	Serous cystadenocarcinoma, NOS	8441/3	Ovary	C56.9	26629914
GSM1850096	GSE72021	Ovarian adenocarcinoma	Serous cystadenocarcinoma, NOS	8441/3	Ovary	C56.9	26629914
GSM1850097	GSE72021	Ovarian adenocarcinoma	Serous cystadenocarcinoma, NOS	8441/3	Ovary	C56.9	26629914
GSM1850098	GSE72021	Ovarian adenocarcinoma	Serous cystadenocarcinoma, NOS	8441/3	Ovary	C56.9	26629914
GSM1850099	GSE72021	Ovarian adenocarcinoma	Serous cystadenocarcinoma, NOS	8441/3	Ovary	C56.9	26629914
GSM1850100	GSE72021	Ovarian adenocarcinoma	Endometrioid adenocarcinoma, NOS	8380/3	Ovary	C56.9	26629914
GSM1850101	GSE72021	Ovarian adenocarcinoma	Serous cystadenocarcinoma, NOS	8441/3	Ovary	C56.9	26629914
GSM1850102	GSE72021	Ovarian adenocarcinoma	Serous cystadenocarcinoma, NOS	8441/3	Ovary	C56.9	26629914
GSM1850103	GSE72021	Ovarian adenocarcinoma	Serous cystadenocarcinoma, NOS	8441/3	Ovary	C56.9	26629914
GSM1850104	GSE72021	Ovarian adenocarcinoma	Serous cystadenocarcinoma, NOS	8441/3	Ovary	C56.9	26629914
GSM1850105	GSE72021	Ovarian adenocarcinoma	Serous cystadenocarcinoma, NOS	8441/3	Ovary	C56.9	26629914
GSM1850106	GSE72021	Ovarian adenocarcinoma	Serous cystadenocarcinoma, NOS	8441/3	Ovary	C56.9	26629914
GSM1850107	GSE72021	Ovarian adenocarcinoma	Endometrioid adenocarcinoma, NOS	8380/3	Ovary	C56.9	26629914
GSM1850108	GSE72021	Ovarian adenocarcinoma	Serous cystadenocarcinoma, NOS	8441/3	Ovary	C56.9	26629914
GSM1850109	GSE72021	Ovarian adenocarcinoma	Serous cystadenocarcinoma, NOS	8441/3	Ovary	C56.9	26629914
GSM1850110	GSE72021	Ovarian adenocarcinoma	Serous cystadenocarcinoma, NOS	8441/3	Ovary	C56.9	26629914
GSM1850111	GSE72021	Ovarian adenocarcinoma	Serous cystadenocarcinoma, NOS	8441/3	Ovary	C56.9	26629914
GSM1850112	GSE72021	Ovarian adenocarcinoma	Serous cystadenocarcinoma, NOS	8441/3	Ovary	C56.9	26629914
GSM1850113	GSE72021	Ovarian adenocarcinoma	Mucinous cystadenocarcinoma, NOS	8470/3	Ovary	C56.9	26629914
GSM1850114	GSE72021	Ovarian adenocarcinoma	Serous cystadenocarcinoma, NOS	8441/3	Ovary	C56.9	26629914
GSM1850115	GSE72021	Ovarian adenocarcinoma	Serous cystadenocarcinoma, NOS	8441/3	Ovary	C56.9	26629914
GSM1850116	GSE72021	Ovarian adenocarcinoma	Serous cystadenocarcinoma, NOS	8441/3	Ovary	C56.9	26629914
GSM1850117	GSE72021	Ovarian adenocarcinoma	Serous cystadenocarcinoma, NOS	8441/3	Ovary	C56.9	26629914
GSM1850118	GSE72021	Ovarian adenocarcinoma	Endometrioid adenocarcinoma, NOS	8380/3	Ovary	C56.9	26629914
GSM1850119	GSE72021	Ovarian adenocarcinoma	Serous cystadenocarcinoma, NOS	8441/3	Ovary	C56.9	26629914
GSM1850120	GSE72021	Ovarian adenocarcinoma	Serous cystadenocarcinoma, NOS	8441/3	Ovary	C56.9	26629914
GSM1850121	GSE72021	Ovarian adenocarcinoma	Clear cell adenocarcinofibroma	8313/3	Ovary	C56.9	26629914
GSM1850122	GSE72021	Ovarian adenocarcinoma	Serous cystadenocarcinoma, NOS	8441/3	Ovary	C56.9	26629914
GSM1850123	GSE72021	Ovarian adenocarcinoma	Mucinous cystadenocarcinoma, NOS	8470/3	Ovary	C56.9	26629914
GSM1850124	GSE72021	Ovarian adenocarcinoma	Endometrioid adenocarcinoma, NOS	8380/3	Ovary	C56.9	26629914
GSM1850125	GSE72021	Ovarian adenocarcinoma	Serous cystadenocarcinoma, NOS	8441/3	Ovary	C56.9	26629914
GSM1850126	GSE72021	Ovarian adenocarcinoma	Serous cystadenocarcinoma, NOS	8441/3	Ovary	C56.9	26629914
GSM1850127	GSE72021	Ovarian adenocarcinoma	Serous cystadenocarcinoma, NOS	8441/3	Ovary	C56.9	26629914
GSM1850128	GSE72021	Ovarian adenocarcinoma	Serous cystadenocarcinoma, NOS	8441/3	Ovary	C56.9	26629914
GSM1850129	GSE72021	Ovarian adenocarcinoma	Serous cystadenocarcinoma, NOS	8441/3	Ovary	C56.9	26629914
GSM1850130	GSE72021	Ovarian adenocarcinoma	Serous cystadenocarcinoma, NOS	8441/3	Ovary	C56.9	26629914
GSM1850131	GSE72021	Ovarian adenocarcinoma	Clear cell adenocarcinofibroma	8313/3	Ovary	C56.9	26629914
GSM1850132	GSE72021	Ovarian adenocarcinoma	Serous cystadenocarcinoma, NOS	8441/3	Ovary	C56.9	26629914
GSM1850133	GSE72021	Ovarian adenocarcinoma	Serous cystadenocarcinoma, NOS	8441/3	Ovary	C56.9	26629914
GSM1850134	GSE72021	Ovarian adenocarcinoma	Clear cell adenocarcinofibroma	8313/3	Ovary	C56.9	26629914
GSM1850135	GSE72021	Ovarian adenocarcinoma	Serous cystadenocarcinoma, NOS	8441/3	Ovary	C56.9	26629914
GSM1850136	GSE72021	Ovarian adenocarcinoma	Clear cell adenocarcinofibroma	8313/3	Ovary	C56.9	26629914
GSM1850137	GSE72021	Ovarian adenocarcinoma	Clear cell adenocarcinofibroma	8313/3	Ovary	C56.9	26629914
GSM1850138	GSE72021	Ovarian adenocarcinoma	Serous cystadenocarcinoma, NOS	8441/3	Ovary	C56.9	26629914
GSM1850139	GSE72021	Ovarian adenocarcinoma	Serous cystadenocarcinoma, NOS	8441/3	Ovary	C56.9	26629914
GSM1850140	GSE72021	Ovarian adenocarcinoma	Clear cell adenocarcinofibroma	8313/3	Ovary	C56.9	26629914
GSM1850141	GSE72021	Ovarian adenocarcinoma	Clear cell adenocarcinofibroma	8313/3	Ovary	C56.9	26629914
GSM1850142	GSE72021	Ovarian adenocarcinoma	Serous cystadenocarcinoma, NOS	8441/3	Ovary	C56.9	26629914
GSM1850143	GSE72021	Ovarian adenocarcinoma	Endometrioid adenocarcinoma, NOS	8380/3	Ovary	C56.9	26629914
GSM1850144	GSE72021	Ovarian adenocarcinoma	Serous cystadenocarcinoma, NOS	8441/3	Ovary	C56.9	26629914
GSM1850145	GSE72021	Ovarian adenocarcinoma	Serous cystadenocarcinoma, NOS	8441/3	Ovary	C56.9	26629914
GSM1850146	GSE72021	Ovarian adenocarcinoma	Serous cystadenocarcinoma, NOS	8441/3	Ovary	C56.9	26629914
GSM1850147	GSE72021	Ovarian adenocarcinoma	Mucinous cystadenocarcinoma, NOS	8470/3	Ovary	C56.9	26629914
GSM1850148	GSE72021	Ovarian adenocarcinoma	Serous cystadenocarcinoma, NOS	8441/3	Ovary	C56.9	26629914
GSM1850149	GSE72021	Ovarian adenocarcinoma	Serous cystadenocarcinoma, NOS	8441/3	Ovary	C56.9	26629914
GSM1850150	GSE72021	Ovarian adenocarcinoma	Serous cystadenocarcinoma, NOS	8441/3	Ovary	C56.9	26629914
GSM1850151	GSE72021	Ovarian adenocarcinoma	Endometrioid adenocarcinoma, NOS	8380/3	Ovary	C56.9	26629914
GSM1850152	GSE72021	Ovarian adenocarcinoma	Serous cystadenocarcinoma, NOS	8441/3	Ovary	C56.9	26629914
GSM1850153	GSE72021	Ovarian adenocarcinoma	Endometrioid adenocarcinoma, NOS	8380/3	Ovary	C56.9	26629914
GSM1850154	GSE72021	Ovarian adenocarcinoma	Serous cystadenocarcinoma, NOS	8441/3	Ovary	C56.9	26629914
GSM1850155	GSE72021	Ovarian adenocarcinoma	Serous cystadenocarcinoma, NOS	8441/3	Ovary	C56.9	26629914
GSM1850156	GSE72021	Ovarian adenocarcinoma	Clear cell adenocarcinofibroma	8313/3	Ovary	C56.9	26629914
GSM1850157	GSE72021	Ovarian adenocarcinoma	Serous cystadenocarcinoma, NOS	8441/3	Ovary	C56.9	26629914
GSM1850158	GSE72021	Ovarian adenocarcinoma	Serous cystadenocarcinoma, NOS	8441/3	Ovary	C56.9	26629914
GSM1850159	GSE72021	Ovarian adenocarcinoma	Serous cystadenocarcinoma, NOS	8441/3	Ovary	C56.9	26629914
GSM1850160	GSE72021	Ovarian adenocarcinoma	Serous cystadenocarcinoma, NOS	8441/3	Ovary	C56.9	26629914
GSM1850161	GSE72021	Ovarian adenocarcinoma	Serous cystadenocarcinoma, NOS	8441/3	Ovary	C56.9	26629914
GSM1850162	GSE72021	Ovarian adenocarcinoma	Serous cystadenocarcinoma, NOS	8441/3	Ovary	C56.9	26629914
GSM1850163	GSE72021	Ovarian adenocarcinoma	Mucinous cystadenocarcinoma, NOS	8470/3	Ovary	C56.9	26629914
GSM1850164	GSE72021	Ovarian adenocarcinoma	Mucinous cystadenocarcinoma, NOS	8470/3	Ovary	C56.9	26629914
GSM1850165	GSE72021	Ovarian adenocarcinoma	Endometrioid adenocarcinoma, NOS	8380/3	Ovary	C56.9	26629914
GSM1850166	GSE72021	Ovarian adenocarcinoma	Clear cell adenocarcinofibroma	8313/3	Ovary	C56.9	26629914
GSM1850167	GSE72021	Ovarian adenocarcinoma	Clear cell adenocarcinofibroma	8313/3	Ovary	C56.9	26629914
GSM1850168	GSE72021	Ovarian adenocarcinoma	Serous cystadenocarcinoma, NOS	8441/3	Ovary	C56.9	26629914
GSM1850169	GSE72021	Ovarian adenocarcinoma	Mucinous cystadenocarcinoma, NOS	8470/3	Ovary	C56.9	26629914
GSM1850170	GSE72021	Ovarian adenocarcinoma	Serous cystadenocarcinoma, NOS	8441/3	Ovary	C56.9	26629914
GSM1850171	GSE72021	Ovarian adenocarcinoma	Serous cystadenocarcinoma, NOS	8441/3	Ovary	C56.9	26629914
GSM1850172	GSE72021	Ovarian adenocarcinoma	Serous cystadenocarcinoma, NOS	8441/3	Ovary	C56.9	26629914
GSM1850173	GSE72021	Ovarian adenocarcinoma	Serous cystadenocarcinoma, NOS	8441/3	Ovary	C56.9	26629914
GSM1850174	GSE72021	Ovarian adenocarcinoma	Serous cystadenocarcinoma, NOS	8441/3	Ovary	C56.9	26629914
GSM1850175	GSE72021	Ovarian adenocarcinoma	Serous cystadenocarcinoma, NOS	8441/3	Ovary	C56.9	26629914
GSM1850176	GSE72021	Ovarian adenocarcinoma	Serous cystadenocarcinoma, NOS	8441/3	Ovary	C56.9	26629914
GSM1850177	GSE72021	Ovarian adenocarcinoma	Serous cystadenocarcinoma, NOS	8441/3	Ovary	C56.9	26629914
GSM1850178	GSE72021	Ovarian adenocarcinoma	Serous cystadenocarcinoma, NOS	8441/3	Ovary	C56.9	26629914
GSM1850179	GSE72021	Ovarian adenocarcinoma	Clear cell adenocarcinofibroma	8313/3	Ovary	C56.9	26629914
GSM1850180	GSE72021	Ovarian adenocarcinoma	Serous cystadenocarcinoma, NOS	8441/3	Ovary	C56.9	26629914
GSM1850181	GSE72021	Ovarian adenocarcinoma	Serous cystadenocarcinoma, NOS	8441/3	Ovary	C56.9	26629914
GSM1850182	GSE72021	Ovarian adenocarcinoma	Serous cystadenocarcinoma, NOS	8441/3	Ovary	C56.9	26629914
GSM1944130	GSE75153	Medulloblastoma	Medulloblastoma, NOS	9470/3	Cerebellum, NOS	C71.6	NA
GSM1944131	GSE75153	Medulloblastoma	Medulloblastoma, NOS	9470/3	Cerebellum, NOS	C71.6	NA
GSM1944132	GSE75153	Medulloblastoma	Medulloblastoma, NOS	9470/3	Cerebellum, NOS	C71.6	NA
GSM1944133	GSE75153	Medulloblastoma	Medulloblastoma, NOS	9470/3	Cerebellum, NOS	C71.6	NA
GSM1944134	GSE75153	Medulloblastoma	Medulloblastoma, NOS	9470/3	Cerebellum, NOS	C71.6	NA
GSM1944135	GSE75153	Medulloblastoma	Medulloblastoma, NOS	9470/3	Cerebellum, NOS	C71.6	NA
GSM1944136	GSE75153	Medulloblastoma	Medulloblastoma, NOS	9470/3	Cerebellum, NOS	C71.6	NA
GSM1944137	GSE75153	Medulloblastoma	Medulloblastoma, NOS	9470/3	Cerebellum, NOS	C71.6	NA
GSM1944138	GSE75153	Medulloblastoma	Medulloblastoma, NOS	9470/3	Cerebellum, NOS	C71.6	NA
GSM1944139	GSE75153	Medulloblastoma	Medulloblastoma, NOS	9470/3	Cerebellum, NOS	C71.6	NA
GSM1944140	GSE75153	Medulloblastoma	Medulloblastoma, NOS	9470/3	Cerebellum, NOS	C71.6	NA
GSM1944141	GSE75153	Medulloblastoma	Medulloblastoma, NOS	9470/3	Cerebellum, NOS	C71.6	NA
GSM1944142	GSE75153	Medulloblastoma	Medulloblastoma, NOS	9470/3	Cerebellum, NOS	C71.6	NA
GSM1944143	GSE75153	Medulloblastoma	Medulloblastoma, NOS	9470/3	Cerebellum, NOS	C71.6	NA
GSM1944144	GSE75153	Medulloblastoma	Medulloblastoma, NOS	9470/3	Cerebellum, NOS	C71.6	NA
GSM1944145	GSE75153	Medulloblastoma	Medulloblastoma, NOS	9470/3	Cerebellum, NOS	C71.6	NA
GSM1944146	GSE75153	Medulloblastoma	Medulloblastoma, NOS	9470/3	Cerebellum, NOS	C71.6	NA
GSM1944147	GSE75153	Medulloblastoma	Medulloblastoma, NOS	9470/3	Cerebellum, NOS	C71.6	NA
GSM1944148	GSE75153	Medulloblastoma	Medulloblastoma, NOS	9470/3	Cerebellum, NOS	C71.6	NA
GSM1944149	GSE75153	Medulloblastoma	Medulloblastoma, NOS	9470/3	Cerebellum, NOS	C71.6	NA
GSM1944150	GSE75153	Medulloblastoma	Medulloblastoma, NOS	9470/3	Cerebellum, NOS	C71.6	NA
GSM1944151	GSE75153	Medulloblastoma	Medulloblastoma, NOS	9470/3	Cerebellum, NOS	C71.6	NA
GSM1944152	GSE75153	Medulloblastoma	Medulloblastoma, NOS	9470/3	Cerebellum, NOS	C71.6	NA
GSM1944153	GSE75153	Medulloblastoma	Medulloblastoma, NOS	9470/3	Cerebellum, NOS	C71.6	NA
GSM1944154	GSE75153	Medulloblastoma	Medulloblastoma, NOS	9470/3	Cerebellum, NOS	C71.6	NA
GSM1944155	GSE75153	Medulloblastoma	Medulloblastoma, NOS	9470/3	Cerebellum, NOS	C71.6	NA
GSM1944156	GSE75153	Medulloblastoma	Medulloblastoma, NOS	9470/3	Cerebellum, NOS	C71.6	NA
GSM1944157	GSE75153	Medulloblastoma	Medulloblastoma, NOS	9470/3	Cerebellum, NOS	C71.6	NA
GSM1944158	GSE75153	Medulloblastoma	Medulloblastoma, NOS	9470/3	Cerebellum, NOS	C71.6	NA
GSM1944159	GSE75153	Medulloblastoma	Medulloblastoma, NOS	9470/3	Cerebellum, NOS	C71.6	NA
GSM1944160	GSE75153	Medulloblastoma	Medulloblastoma, NOS	9470/3	Cerebellum, NOS	C71.6	NA
GSM1944161	GSE75153	Medulloblastoma	Medulloblastoma, NOS	9470/3	Cerebellum, NOS	C71.6	NA
GSM1944162	GSE75153	Medulloblastoma	Medulloblastoma, NOS	9470/3	Cerebellum, NOS	C71.6	NA
GSM1944163	GSE75153	Medulloblastoma	Medulloblastoma, NOS	9470/3	Cerebellum, NOS	C71.6	NA
GSM1944164	GSE75153	Medulloblastoma	Medulloblastoma, NOS	9470/3	Cerebellum, NOS	C71.6	NA
GSM1944165	GSE75153	Medulloblastoma	Medulloblastoma, NOS	9470/3	Cerebellum, NOS	C71.6	NA
GSM1944166	GSE75153	Medulloblastoma	Medulloblastoma, NOS	9470/3	Cerebellum, NOS	C71.6	NA
GSM1944167	GSE75153	Medulloblastoma	Medulloblastoma, NOS	9470/3	Cerebellum, NOS	C71.6	NA
GSM1944168	GSE75153	Medulloblastoma	Medulloblastoma, NOS	9470/3	Cerebellum, NOS	C71.6	NA
GSM1944169	GSE75153	Medulloblastoma	Medulloblastoma, NOS	9470/3	Cerebellum, NOS	C71.6	NA
GSM1944170	GSE75153	Medulloblastoma	Medulloblastoma, NOS	9470/3	Cerebellum, NOS	C71.6	NA
GSM1944171	GSE75153	Medulloblastoma	Medulloblastoma, NOS	9470/3	Cerebellum, NOS	C71.6	NA
GSM1944172	GSE75153	Medulloblastoma	Medulloblastoma, NOS	9470/3	Cerebellum, NOS	C71.6	NA
GSM1944173	GSE75153	Medulloblastoma	Medulloblastoma, NOS	9470/3	Cerebellum, NOS	C71.6	NA
GSM1944174	GSE75153	Medulloblastoma	Medulloblastoma, NOS	9470/3	Cerebellum, NOS	C71.6	NA
GSM1944175	GSE75153	Medulloblastoma	Medulloblastoma, NOS	9470/3	Cerebellum, NOS	C71.6	NA
GSM1944176	GSE75153	Medulloblastoma	Medulloblastoma, NOS	9470/3	Cerebellum, NOS	C71.6	NA
GSM1944177	GSE75153	Medulloblastoma	Medulloblastoma, NOS	9470/3	Cerebellum, NOS	C71.6	NA
GSM1944178	GSE75153	Medulloblastoma	Medulloblastoma, NOS	9470/3	Cerebellum, NOS	C71.6	NA
GSM1944179	GSE75153	Medulloblastoma	Medulloblastoma, NOS	9470/3	Cerebellum, NOS	C71.6	NA
GSM1944180	GSE75153	Medulloblastoma	Medulloblastoma, NOS	9470/3	Cerebellum, NOS	C71.6	NA
GSM1944181	GSE75153	Medulloblastoma	Medulloblastoma, NOS	9470/3	Cerebellum, NOS	C71.6	NA
GSM1944182	GSE75153	Medulloblastoma	Medulloblastoma, NOS	9470/3	Cerebellum, NOS	C71.6	NA
GSM1944183	GSE75153	Medulloblastoma	Medulloblastoma, NOS	9470/3	Cerebellum, NOS	C71.6	NA
GSM1944184	GSE75153	Medulloblastoma	Medulloblastoma, NOS	9470/3	Cerebellum, NOS	C71.6	NA
GSM1944185	GSE75153	Medulloblastoma	Medulloblastoma, NOS	9470/3	Cerebellum, NOS	C71.6	NA
GSM1944186	GSE75153	Medulloblastoma	Medulloblastoma, NOS	9470/3	Cerebellum, NOS	C71.6	NA
GSM1944187	GSE75153	Medulloblastoma	Medulloblastoma, NOS	9470/3	Cerebellum, NOS	C71.6	NA
GSM1944188	GSE75153	Medulloblastoma	Medulloblastoma, NOS	9470/3	Cerebellum, NOS	C71.6	NA
GSM1944189	GSE75153	Medulloblastoma	Medulloblastoma, NOS	9470/3	Cerebellum, NOS	C71.6	NA
GSM1944190	GSE75153	Medulloblastoma	Medulloblastoma, NOS	9470/3	Cerebellum, NOS	C71.6	NA
GSM1944191	GSE75153	Medulloblastoma	Medulloblastoma, NOS	9470/3	Cerebellum, NOS	C71.6	NA
GSM1944192	GSE75153	Medulloblastoma	Medulloblastoma, NOS	9470/3	Cerebellum, NOS	C71.6	NA
GSM1944193	GSE75153	Medulloblastoma	Medulloblastoma, NOS	9470/3	Cerebellum, NOS	C71.6	NA
GSM1944194	GSE75153	Medulloblastoma	Medulloblastoma, NOS	9470/3	Cerebellum, NOS	C71.6	NA
GSM1944195	GSE75153	Medulloblastoma	Medulloblastoma, NOS	9470/3	Cerebellum, NOS	C71.6	NA
GSM1944196	GSE75153	Medulloblastoma	Medulloblastoma, NOS	9470/3	Cerebellum, NOS	C71.6	NA
GSM1944197	GSE75153	Medulloblastoma	Medulloblastoma, NOS	9470/3	Cerebellum, NOS	C71.6	NA
GSM1944198	GSE75153	Medulloblastoma	Medulloblastoma, NOS	9470/3	Cerebellum, NOS	C71.6	NA
GSM1944199	GSE75153	Medulloblastoma	Medulloblastoma, NOS	9470/3	Cerebellum, NOS	C71.6	NA
GSM1944200	GSE75153	Medulloblastoma	Medulloblastoma, NOS	9470/3	Cerebellum, NOS	C71.6	NA
GSM1944201	GSE75153	Medulloblastoma	Medulloblastoma, NOS	9470/3	Cerebellum, NOS	C71.6	NA
GSM1944202	GSE75153	Medulloblastoma	Medulloblastoma, NOS	9470/3	Cerebellum, NOS	C71.6	NA
GSM1944203	GSE75153	Medulloblastoma	Medulloblastoma, NOS	9470/3	Cerebellum, NOS	C71.6	NA
GSM1944204	GSE75153	Medulloblastoma	Medulloblastoma, NOS	9470/3	Cerebellum, NOS	C71.6	NA
GSM1944205	GSE75153	Medulloblastoma	Medulloblastoma, NOS	9470/3	Cerebellum, NOS	C71.6	NA
GSM1944206	GSE75153	Medulloblastoma	Medulloblastoma, NOS	9470/3	Cerebellum, NOS	C71.6	NA
GSM1944207	GSE75153	Medulloblastoma	Medulloblastoma, NOS	9470/3	Cerebellum, NOS	C71.6	NA
GSM1944208	GSE75153	Medulloblastoma	Medulloblastoma, NOS	9470/3	Cerebellum, NOS	C71.6	NA
GSM1944209	GSE75153	Medulloblastoma	Medulloblastoma, NOS	9470/3	Cerebellum, NOS	C71.6	NA
GSM1944210	GSE75153	Medulloblastoma	Medulloblastoma, NOS	9470/3	Cerebellum, NOS	C71.6	NA
GSM1944211	GSE75153	Medulloblastoma	Medulloblastoma, NOS	9470/3	Cerebellum, NOS	C71.6	NA
GSM1944212	GSE75153	Medulloblastoma	Medulloblastoma, NOS	9470/3	Cerebellum, NOS	C71.6	NA
GSM1944213	GSE75153	Medulloblastoma	Medulloblastoma, NOS	9470/3	Cerebellum, NOS	C71.6	NA
GSM1944214	GSE75153	Medulloblastoma	Medulloblastoma, NOS	9470/3	Cerebellum, NOS	C71.6	NA
GSM1944215	GSE75153	Medulloblastoma	Medulloblastoma, NOS	9470/3	Cerebellum, NOS	C71.6	NA
GSM1944216	GSE75153	Medulloblastoma	Medulloblastoma, NOS	9470/3	Cerebellum, NOS	C71.6	NA
GSM1944217	GSE75153	Medulloblastoma	Medulloblastoma, NOS	9470/3	Cerebellum, NOS	C71.6	NA
GSM1944218	GSE75153	Medulloblastoma	Medulloblastoma, NOS	9470/3	Cerebellum, NOS	C71.6	NA
GSM1944219	GSE75153	Medulloblastoma	Medulloblastoma, NOS	9470/3	Cerebellum, NOS	C71.6	NA
GSM1944220	GSE75153	Medulloblastoma	Medulloblastoma, NOS	9470/3	Cerebellum, NOS	C71.6	NA
GSM1944221	GSE75153	Medulloblastoma	Medulloblastoma, NOS	9470/3	Cerebellum, NOS	C71.6	NA
GSM1958869	GSE75546	Rectum adenocarcinoma	Adenocarcinoma, NOS	8140/3	Rectum, NOS	C20.9	27566576
GSM1958871	GSE75546	Rectum adenocarcinoma	Adenocarcinoma, NOS	8140/3	Rectum, NOS	C20.9	27566576
GSM1958873	GSE75546	Rectum adenocarcinoma	Adenocarcinoma, NOS	8140/3	Rectum, NOS	C20.9	27566576
GSM1958875	GSE75546	Rectum adenocarcinoma	Adenocarcinoma, NOS	8140/3	Rectum, NOS	C20.9	27566576
GSM1958877	GSE75546	Rectum adenocarcinoma	Adenocarcinoma, NOS	8140/3	Rectum, NOS	C20.9	27566576
GSM1958879	GSE75546	Rectum adenocarcinoma	Adenocarcinoma, NOS	8140/3	Rectum, NOS	C20.9	27566576
GSM2050570	GSE77353	Diffuse intrinsic pontine glioma	Glioma, malignant	9380/3	Brain, NOS	C71.9	27048880
GSM2050571	GSE77353	Diffuse intrinsic pontine glioma	Glioma, malignant	9380/3	Brain, NOS	C71.9	27048880
GSM2050572	GSE77353	Diffuse intrinsic pontine glioma	Glioma, malignant	9380/3	Brain, NOS	C71.9	27048880
GSM2050573	GSE77353	Diffuse intrinsic pontine glioma	Glioma, malignant	9380/3	Brain, NOS	C71.9	27048880
GSM2050574	GSE77353	Diffuse intrinsic pontine glioma	Glioma, malignant	9380/3	Brain, NOS	C71.9	27048880
GSM2050575	GSE77353	Diffuse intrinsic pontine glioma	Glioma, malignant	9380/3	Brain, NOS	C71.9	27048880
GSM2050576	GSE77353	Diffuse intrinsic pontine glioma	Glioma, malignant	9380/3	Brain, NOS	C71.9	27048880
GSM2050577	GSE77353	Diffuse intrinsic pontine glioma	Glioma, malignant	9380/3	Brain, NOS	C71.9	27048880
GSM2050578	GSE77353	Diffuse intrinsic pontine glioma	Glioma, malignant	9380/3	Brain, NOS	C71.9	27048880
GSM2050579	GSE77353	Diffuse intrinsic pontine glioma	Glioma, malignant	9380/3	Brain, NOS	C71.9	27048880
GSM2050580	GSE77353	Diffuse intrinsic pontine glioma	Glioma, malignant	9380/3	Brain, NOS	C71.9	27048880
GSM2050581	GSE77353	Diffuse intrinsic pontine glioma	Glioma, malignant	9380/3	Brain, NOS	C71.9	27048880
GSM2050582	GSE77353	Diffuse intrinsic pontine glioma	Glioma, malignant	9380/3	Brain, NOS	C71.9	27048880
GSM2050583	GSE77353	Diffuse intrinsic pontine glioma	Glioma, malignant	9380/3	Brain, NOS	C71.9	27048880
GSM2050586	GSE77353	Diffuse intrinsic pontine glioma	Glioma, malignant	9380/3	Brain, NOS	C71.9	27048880
GSM2050589	GSE77353	Diffuse intrinsic pontine glioma	Glioma, malignant	9380/3	Brain, NOS	C71.9	27048880
GSM2050590	GSE77353	Diffuse intrinsic pontine glioma	Glioma, malignant	9380/3	Brain, NOS	C71.9	27048880
GSM2050591	GSE77353	Diffuse intrinsic pontine glioma	Glioma, malignant	9380/3	Brain, NOS	C71.9	27048880
GSM2050592	GSE77353	Diffuse intrinsic pontine glioma	Glioma, malignant	9380/3	Brain, NOS	C71.9	27048880
GSM2050593	GSE77353	Diffuse intrinsic pontine glioma	Glioma, malignant	9380/3	Brain, NOS	C71.9	27048880
GSM2050595	GSE77353	Diffuse intrinsic pontine glioma	Glioma, malignant	9380/3	Brain, NOS	C71.9	27048880
GSM2050596	GSE77353	Diffuse intrinsic pontine glioma	Glioma, malignant	9380/3	Brain, NOS	C71.9	27048880
GSM2050597	GSE77353	Diffuse intrinsic pontine glioma	Glioma, malignant	9380/3	Brain, NOS	C71.9	27048880
GSM2050603	GSE77353	Diffuse intrinsic pontine glioma	Glioma, malignant	9380/3	Brain, NOS	C71.9	27048880
GSM2050604	GSE77353	Diffuse intrinsic pontine glioma	Glioma, malignant	9380/3	Brain, NOS	C71.9	27048880
GSM2062376	GSE77954	Colon adenocarcinoma	Adenocarcinoma, NOS	8140/3	Colon, NOS	C18.9	27270421
GSM2062377	GSE77954	Colon adenocarcinoma	Adenocarcinoma, NOS	8140/3	Colon, NOS	C18.9	27270421
GSM2062378	GSE77954	Colon adenocarcinoma	Adenocarcinoma, NOS	8140/3	Colon, NOS	C18.9	27270421
GSM2062379	GSE77954	Colon adenocarcinoma	Adenocarcinoma, NOS	8140/3	Colon, NOS	C18.9	27270421
GSM2062380	GSE77954	Colon adenocarcinoma	Adenocarcinoma, NOS	8140/3	Colon, NOS	C18.9	27270421
GSM2062381	GSE77954	Colon adenocarcinoma	Adenocarcinoma, NOS	8140/3	Colon, NOS	C18.9	27270421
GSM2062382	GSE77954	Colon adenocarcinoma	Adenocarcinoma, NOS	8140/3	Colon, NOS	C18.9	27270421
GSM2062383	GSE77954	Colon adenocarcinoma	Adenocarcinoma, NOS	8140/3	Colon, NOS	C18.9	27270421
GSM2062384	GSE77954	Colon adenocarcinoma	Adenocarcinoma, NOS	8140/3	Colon, NOS	C18.9	27270421
GSM2062385	GSE77954	Colon adenocarcinoma	Adenocarcinoma, NOS	8140/3	Colon, NOS	C18.9	27270421
GSM2062386	GSE77954	Colon adenocarcinoma	Adenocarcinoma, NOS	8140/3	Colon, NOS	C18.9	27270421
GSM2062387	GSE77954	Colon adenocarcinoma	Adenocarcinoma, NOS	8140/3	Colon, NOS	C18.9	27270421
GSM2062388	GSE77954	Colon adenocarcinoma	Adenocarcinoma, NOS	8140/3	Colon, NOS	C18.9	27270421
GSM2062389	GSE77954	Colon adenocarcinoma	Adenocarcinoma, NOS	8140/3	Colon, NOS	C18.9	27270421
GSM2062390	GSE77954	Colon adenocarcinoma	Adenocarcinoma, NOS	8140/3	Colon, NOS	C18.9	27270421
GSM2062391	GSE77954	Colon adenocarcinoma	Adenocarcinoma, NOS	8140/3	Colon, NOS	C18.9	27270421
GSM2062392	GSE77954	Colon adenocarcinoma	Adenocarcinoma, NOS	8140/3	Colon, NOS	C18.9	27270421
GSM2062393	GSE77954	Colon adenocarcinoma	Adenocarcinoma, NOS	8140/3	Colon, NOS	C18.9	27270421
GSM2062394	GSE77954	Colon adenocarcinoma	Adenocarcinoma, NOS	8140/3	Colon, NOS	C18.9	27270421
GSM2062395	GSE77954	Colon adenocarcinoma	Adenocarcinoma, NOS	8140/3	Colon, NOS	C18.9	27270421
GSM2062396	GSE77954	Colon adenocarcinoma	Adenocarcinoma, NOS	8140/3	Colon, NOS	C18.9	27270421
GSM2062397	GSE77954	Colon adenocarcinoma	Adenocarcinoma, NOS	8140/3	Colon, NOS	C18.9	27270421
GSM2101201	GSE79695	Acute myeloid leukemia	Acute myeloid leukemia, NOS	9861/3	Hematopoietic system, NOS	C42.4	27833093
GSM2101202	GSE79695	Acute myeloid leukemia	Acute myeloid leukemia, NOS	9861/3	Hematopoietic system, NOS	C42.4	27833093
GSM2101203	GSE79695	Acute myeloid leukemia	Acute myeloid leukemia, NOS	9861/3	Hematopoietic system, NOS	C42.4	27833093
GSM2101204	GSE79695	Acute myeloid leukemia	Acute myeloid leukemia, NOS	9861/3	Hematopoietic system, NOS	C42.4	27833093
GSM2101205	GSE79695	Acute myeloid leukemia	Acute myeloid leukemia, NOS	9861/3	Hematopoietic system, NOS	C42.4	27833093
GSM2101206	GSE79695	Acute myeloid leukemia	Acute myeloid leukemia, NOS	9861/3	Hematopoietic system, NOS	C42.4	27833093
GSM2101207	GSE79695	Acute myeloid leukemia	Acute myeloid leukemia, NOS	9861/3	Hematopoietic system, NOS	C42.4	27833093
GSM2101208	GSE79695	Acute myeloid leukemia	Acute myeloid leukemia, NOS	9861/3	Hematopoietic system, NOS	C42.4	27833093
GSM2101209	GSE79695	Acute myeloid leukemia	Acute myeloid leukemia, NOS	9861/3	Hematopoietic system, NOS	C42.4	27833093
GSM2101210	GSE79695	Acute myeloid leukemia	Acute myeloid leukemia, NOS	9861/3	Hematopoietic system, NOS	C42.4	27833093
GSM2101211	GSE79695	Acute myeloid leukemia	Acute myeloid leukemia, NOS	9861/3	Hematopoietic system, NOS	C42.4	27833093
GSM2101212	GSE79695	Acute myeloid leukemia	Acute myeloid leukemia, NOS	9861/3	Hematopoietic system, NOS	C42.4	27833093
GSM2101213	GSE79695	Acute myeloid leukemia	Acute myeloid leukemia, NOS	9861/3	Hematopoietic system, NOS	C42.4	27833093
GSM2101214	GSE79695	Acute myeloid leukemia	Acute myeloid leukemia, NOS	9861/3	Hematopoietic system, NOS	C42.4	27833093
GSM2101215	GSE79695	Acute myeloid leukemia	Acute myeloid leukemia, NOS	9861/3	Hematopoietic system, NOS	C42.4	27833093
GSM2101216	GSE79695	Acute myeloid leukemia	Acute myeloid leukemia, NOS	9861/3	Hematopoietic system, NOS	C42.4	27833093
GSM2101217	GSE79695	Acute myeloid leukemia	Acute myeloid leukemia, NOS	9861/3	Hematopoietic system, NOS	C42.4	27833093
GSM2101218	GSE79695	Acute myeloid leukemia	Acute myeloid leukemia, NOS	9861/3	Hematopoietic system, NOS	C42.4	27833093
GSM2101219	GSE79695	Acute myeloid leukemia	Acute myeloid leukemia, NOS	9861/3	Hematopoietic system, NOS	C42.4	27833093
GSM2101220	GSE79695	Acute myeloid leukemia	Acute myeloid leukemia, NOS	9861/3	Hematopoietic system, NOS	C42.4	27833093
GSM2101221	GSE79695	Acute myeloid leukemia	Acute myeloid leukemia, NOS	9861/3	Hematopoietic system, NOS	C42.4	27833093
GSM2101222	GSE79695	Acute myeloid leukemia	Acute myeloid leukemia, NOS	9861/3	Hematopoietic system, NOS	C42.4	27833093
GSM2101223	GSE79695	Acute myeloid leukemia	Acute myeloid leukemia, NOS	9861/3	Hematopoietic system, NOS	C42.4	27833093
GSM2101224	GSE79695	Acute myeloid leukemia	Acute myeloid leukemia, NOS	9861/3	Hematopoietic system, NOS	C42.4	27833093
GSM2101225	GSE79695	Acute myeloid leukemia	Acute myeloid leukemia, NOS	9861/3	Hematopoietic system, NOS	C42.4	27833093
GSM2101226	GSE79695	Acute myeloid leukemia	Acute myeloid leukemia, NOS	9861/3	Hematopoietic system, NOS	C42.4	27833093
GSM2101227	GSE79695	Acute myeloid leukemia	Acute myeloid leukemia, NOS	9861/3	Hematopoietic system, NOS	C42.4	27833093
GSM2101228	GSE79695	Acute myeloid leukemia	Acute myeloid leukemia, NOS	9861/3	Hematopoietic system, NOS	C42.4	27833093
GSM2101229	GSE79695	Acute myeloid leukemia	Acute myeloid leukemia, NOS	9861/3	Hematopoietic system, NOS	C42.4	27833093
GSM2101230	GSE79695	Acute myeloid leukemia	Acute myeloid leukemia, NOS	9861/3	Hematopoietic system, NOS	C42.4	27833093
GSM2101231	GSE79695	Acute myeloid leukemia	Acute myeloid leukemia, NOS	9861/3	Hematopoietic system, NOS	C42.4	27833093
GSM2101232	GSE79695	Acute myeloid leukemia	Acute myeloid leukemia, NOS	9861/3	Hematopoietic system, NOS	C42.4	27833093
GSM2146827	GSE81224	Ovarian adenocarcinoma	Serous cystadenocarcinoma, NOS	8441/3	Ovary	C56.9	27259716
GSM2146828	GSE81224	Ovarian adenocarcinoma	Serous cystadenocarcinoma, NOS	8441/3	Ovary	C56.9	27259716
GSM2146829	GSE81224	Ovarian adenocarcinoma	Serous cystadenocarcinoma, NOS	8441/3	Ovary	C56.9	27259716
GSM2146830	GSE81224	Ovarian adenocarcinoma	Serous cystadenocarcinoma, NOS	8441/3	Ovary	C56.9	27259716
GSM2146831	GSE81224	Ovarian adenocarcinoma	Serous cystadenocarcinoma, NOS	8441/3	Ovary	C56.9	27259716
GSM2146832	GSE81224	Ovarian adenocarcinoma	Serous cystadenocarcinoma, NOS	8441/3	Ovary	C56.9	27259716
GSM2146833	GSE81224	Ovarian adenocarcinoma	Serous cystadenocarcinoma, NOS	8441/3	Ovary	C56.9	27259716
GSM2146834	GSE81224	Ovarian adenocarcinoma	Serous cystadenocarcinoma, NOS	8441/3	Ovary	C56.9	27259716
GSM2146835	GSE81224	Ovarian adenocarcinoma	Serous cystadenocarcinoma, NOS	8441/3	Ovary	C56.9	27259716
GSM2146836	GSE81224	Ovarian adenocarcinoma	Serous cystadenocarcinoma, NOS	8441/3	Ovary	C56.9	27259716
GSM1588704	GSE65183	Skin cutaneous melanoma	Malignant melanoma, NOS	8720/3	Skin, NOS	C44.9	26359985
GSM1588705	GSE65183	Skin cutaneous melanoma	Malignant melanoma, NOS	8720/3	Skin, NOS	C44.9	26359985
GSM1588706	GSE65183	Skin cutaneous melanoma	Malignant melanoma, NOS	8720/3	Skin, NOS	C44.9	26359985
GSM1588707	GSE65183	Skin cutaneous melanoma	Malignant melanoma, NOS	8720/3	Skin, NOS	C44.9	26359985
GSM1588708	GSE65183	Skin cutaneous melanoma	Malignant melanoma, NOS	8720/3	Skin, NOS	C44.9	26359985
GSM1588709	GSE65183	Skin cutaneous melanoma	Malignant melanoma, NOS	8720/3	Skin, NOS	C44.9	26359985
GSM1588710	GSE65183	Skin cutaneous melanoma	Malignant melanoma, NOS	8720/3	Skin, NOS	C44.9	26359985
GSM1588711	GSE65183	Skin cutaneous melanoma	Malignant melanoma, NOS	8720/3	Skin, NOS	C44.9	26359985
GSM1588712	GSE65183	Skin cutaneous melanoma	Malignant melanoma, NOS	8720/3	Skin, NOS	C44.9	26359985
GSM1588713	GSE65183	Skin cutaneous melanoma	Malignant melanoma, NOS	8720/3	Skin, NOS	C44.9	26359985
GSM1588714	GSE65183	Skin cutaneous melanoma	Malignant melanoma, NOS	8720/3	Skin, NOS	C44.9	26359985
GSM1588715	GSE65183	Skin cutaneous melanoma	Malignant melanoma, NOS	8720/3	Skin, NOS	C44.9	26359985
GSM1588716	GSE65183	Skin cutaneous melanoma	Malignant melanoma, NOS	8720/3	Skin, NOS	C44.9	26359985
GSM1588717	GSE65183	Skin cutaneous melanoma	Malignant melanoma, NOS	8720/3	Skin, NOS	C44.9	26359985
GSM1588718	GSE65183	Skin cutaneous melanoma	Malignant melanoma, NOS	8720/3	Skin, NOS	C44.9	26359985
GSM1588719	GSE65183	Skin cutaneous melanoma	Malignant melanoma, NOS	8720/3	Skin, NOS	C44.9	26359985
GSM1588720	GSE65183	Skin cutaneous melanoma	Malignant melanoma, NOS	8720/3	Skin, NOS	C44.9	26359985
GSM1588721	GSE65183	Skin cutaneous melanoma	Malignant melanoma, NOS	8720/3	Skin, NOS	C44.9	26359985
GSM1588722	GSE65183	Skin cutaneous melanoma	Malignant melanoma, NOS	8720/3	Skin, NOS	C44.9	26359985
GSM1588723	GSE65183	Skin cutaneous melanoma	Malignant melanoma, NOS	8720/3	Skin, NOS	C44.9	26359985
GSM1588724	GSE65183	Skin cutaneous melanoma	Malignant melanoma, NOS	8720/3	Skin, NOS	C44.9	26359985
GSM1588725	GSE65183	Skin cutaneous melanoma	Malignant melanoma, NOS	8720/3	Skin, NOS	C44.9	26359985
GSM1588726	GSE65183	Skin cutaneous melanoma	Malignant melanoma, NOS	8720/3	Skin, NOS	C44.9	26359985
GSM1588727	GSE65183	Skin cutaneous melanoma	Malignant melanoma, NOS	8720/3	Skin, NOS	C44.9	26359985
GSM1588728	GSE65183	Skin cutaneous melanoma	Malignant melanoma, NOS	8720/3	Skin, NOS	C44.9	26359985
GSM1588729	GSE65183	Skin cutaneous melanoma	Malignant melanoma, NOS	8720/3	Skin, NOS	C44.9	26359985
GSM1588730	GSE65183	Skin cutaneous melanoma	Malignant melanoma, NOS	8720/3	Skin, NOS	C44.9	26359985
GSM1588731	GSE65183	Skin cutaneous melanoma	Malignant melanoma, NOS	8720/3	Skin, NOS	C44.9	26359985
GSM1588732	GSE65183	Skin cutaneous melanoma	Malignant melanoma, NOS	8720/3	Skin, NOS	C44.9	26359985
GSM1588733	GSE65183	Skin cutaneous melanoma	Malignant melanoma, NOS	8720/3	Skin, NOS	C44.9	26359985
GSM1588734	GSE65183	Skin cutaneous melanoma	Malignant melanoma, NOS	8720/3	Skin, NOS	C44.9	26359985
GSM1588735	GSE65183	Skin cutaneous melanoma	Malignant melanoma, NOS	8720/3	Skin, NOS	C44.9	26359985
GSM1588736	GSE65183	Skin cutaneous melanoma	Malignant melanoma, NOS	8720/3	Skin, NOS	C44.9	26359985
GSM1588737	GSE65183	Skin cutaneous melanoma	Malignant melanoma, NOS	8720/3	Skin, NOS	C44.9	26359985
GSM1588738	GSE65183	Skin cutaneous melanoma	Malignant melanoma, NOS	8720/3	Skin, NOS	C44.9	26359985
GSM1588739	GSE65183	Skin cutaneous melanoma	Malignant melanoma, NOS	8720/3	Skin, NOS	C44.9	26359985
GSM1588740	GSE65183	Skin cutaneous melanoma	Malignant melanoma, NOS	8720/3	Skin, NOS	C44.9	26359985
GSM1588741	GSE65183	Skin cutaneous melanoma	Malignant melanoma, NOS	8720/3	Skin, NOS	C44.9	26359985
GSM1588742	GSE65183	Skin cutaneous melanoma	Malignant melanoma, NOS	8720/3	Skin, NOS	C44.9	26359985
GSM1588743	GSE65183	Skin cutaneous melanoma	Malignant melanoma, NOS	8720/3	Skin, NOS	C44.9	26359985
GSM1588744	GSE65183	Skin cutaneous melanoma	Malignant melanoma, NOS	8720/3	Skin, NOS	C44.9	26359985
GSM1588745	GSE65183	Skin cutaneous melanoma	Malignant melanoma, NOS	8720/3	Skin, NOS	C44.9	26359985
GSM1588746	GSE65183	Skin cutaneous melanoma	Malignant melanoma, NOS	8720/3	Skin, NOS	C44.9	26359985
GSM1588747	GSE65183	Skin cutaneous melanoma	Malignant melanoma, NOS	8720/3	Skin, NOS	C44.9	26359985
GSM1588748	GSE65183	Skin cutaneous melanoma	Malignant melanoma, NOS	8720/3	Skin, NOS	C44.9	26359985
GSM1588749	GSE65183	Skin cutaneous melanoma	Malignant melanoma, NOS	8720/3	Skin, NOS	C44.9	26359985
GSM1588750	GSE65183	Skin cutaneous melanoma	Malignant melanoma, NOS	8720/3	Skin, NOS	C44.9	26359985
GSM1588751	GSE65183	Skin cutaneous melanoma	Malignant melanoma, NOS	8720/3	Skin, NOS	C44.9	26359985
GSM1588752	GSE65183	Skin cutaneous melanoma	Malignant melanoma, NOS	8720/3	Skin, NOS	C44.9	26359985
GSM1588753	GSE65183	Skin cutaneous melanoma	Malignant melanoma, NOS	8720/3	Skin, NOS	C44.9	26359985
GSM1588754	GSE65183	Skin cutaneous melanoma	Malignant melanoma, NOS	8720/3	Skin, NOS	C44.9	26359985
GSM1588755	GSE65183	Skin cutaneous melanoma	Malignant melanoma, NOS	8720/3	Skin, NOS	C44.9	26359985
GSM1588756	GSE65183	Skin cutaneous melanoma	Malignant melanoma, NOS	8720/3	Skin, NOS	C44.9	26359985
GSM1588757	GSE65183	Skin cutaneous melanoma	Malignant melanoma, NOS	8720/3	Skin, NOS	C44.9	26359985
GSM1588758	GSE65183	Skin cutaneous melanoma	Malignant melanoma, NOS	8720/3	Skin, NOS	C44.9	26359985
GSM1588759	GSE65183	Skin cutaneous melanoma	Malignant melanoma, NOS	8720/3	Skin, NOS	C44.9	26359985
GSM1588760	GSE65183	Skin cutaneous melanoma	Malignant melanoma, NOS	8720/3	Skin, NOS	C44.9	26359985
GSM1588761	GSE65183	Skin cutaneous melanoma	Malignant melanoma, NOS	8720/3	Skin, NOS	C44.9	26359985
GSM1588762	GSE65183	Skin cutaneous melanoma	Malignant melanoma, NOS	8720/3	Skin, NOS	C44.9	26359985
GSM1588763	GSE65183	Skin cutaneous melanoma	Malignant melanoma, NOS	8720/3	Skin, NOS	C44.9	26359985
GSM1588764	GSE65183	Skin cutaneous melanoma	Malignant melanoma, NOS	8720/3	Skin, NOS	C44.9	26359985
GSM1588765	GSE65183	Skin cutaneous melanoma	Malignant melanoma, NOS	8720/3	Skin, NOS	C44.9	26359985
GSM1588766	GSE65183	Skin cutaneous melanoma	Malignant melanoma, NOS	8720/3	Skin, NOS	C44.9	26359985
GSM1588767	GSE65183	Skin cutaneous melanoma	Malignant melanoma, NOS	8720/3	Skin, NOS	C44.9	26359985
GSM1588768	GSE65183	Skin cutaneous melanoma	Malignant melanoma, NOS	8720/3	Skin, NOS	C44.9	26359985
GSM1588769	GSE65183	Skin cutaneous melanoma	Malignant melanoma, NOS	8720/3	Skin, NOS	C44.9	26359985
GSM1588770	GSE65183	Skin cutaneous melanoma	Malignant melanoma, NOS	8720/3	Skin, NOS	C44.9	26359985
GSM1588771	GSE65183	Skin cutaneous melanoma	Malignant melanoma, NOS	8720/3	Skin, NOS	C44.9	26359985
GSM1588772	GSE65183	Skin cutaneous melanoma	Malignant melanoma, NOS	8720/3	Skin, NOS	C44.9	26359985
GSM1588773	GSE65183	Skin cutaneous melanoma	Malignant melanoma, NOS	8720/3	Skin, NOS	C44.9	26359985
GSM1588774	GSE65183	Skin cutaneous melanoma	Malignant melanoma, NOS	8720/3	Skin, NOS	C44.9	26359985
GSM1588775	GSE65183	Skin cutaneous melanoma	Malignant melanoma, NOS	8720/3	Skin, NOS	C44.9	26359985
GSM1588776	GSE65183	Skin cutaneous melanoma	Malignant melanoma, NOS	8720/3	Skin, NOS	C44.9	26359985
GSM1588777	GSE65183	Skin cutaneous melanoma	Malignant melanoma, NOS	8720/3	Skin, NOS	C44.9	26359985
GSM1588778	GSE65183	Skin cutaneous melanoma	Malignant melanoma, NOS	8720/3	Skin, NOS	C44.9	26359985
GSM1588779	GSE65183	Skin cutaneous melanoma	Malignant melanoma, NOS	8720/3	Skin, NOS	C44.9	26359985
GSM1588780	GSE65183	Skin cutaneous melanoma	Malignant melanoma, NOS	8720/3	Skin, NOS	C44.9	26359985
GSM1588781	GSE65183	Skin cutaneous melanoma	Malignant melanoma, NOS	8720/3	Skin, NOS	C44.9	26359985
GSM1588782	GSE65183	Skin cutaneous melanoma	Malignant melanoma, NOS	8720/3	Skin, NOS	C44.9	26359985
GSM1588783	GSE65183	Skin cutaneous melanoma	Malignant melanoma, NOS	8720/3	Skin, NOS	C44.9	26359985
GSM1588784	GSE65183	Skin cutaneous melanoma	Malignant melanoma, NOS	8720/3	Skin, NOS	C44.9	26359985
GSM1588785	GSE65183	Skin cutaneous melanoma	Malignant melanoma, NOS	8720/3	Skin, NOS	C44.9	26359985
GSM1588786	GSE65183	Skin cutaneous melanoma	Malignant melanoma, NOS	8720/3	Skin, NOS	C44.9	26359985
GSM1588787	GSE65183	Skin cutaneous melanoma	Malignant melanoma, NOS	8720/3	Skin, NOS	C44.9	26359985
GSM1588788	GSE65183	Skin cutaneous melanoma	Malignant melanoma, NOS	8720/3	Skin, NOS	C44.9	26359985
GSM1588789	GSE65183	Skin cutaneous melanoma	Malignant melanoma, NOS	8720/3	Skin, NOS	C44.9	26359985
GSM1588790	GSE65183	Skin cutaneous melanoma	Malignant melanoma, NOS	8720/3	Skin, NOS	C44.9	26359985
GSM1588791	GSE65183	Skin cutaneous melanoma	Malignant melanoma, NOS	8720/3	Skin, NOS	C44.9	26359985
GSM1588792	GSE65183	Skin cutaneous melanoma	Malignant melanoma, NOS	8720/3	Skin, NOS	C44.9	26359985
GSM1588793	GSE65183	Skin cutaneous melanoma	Malignant melanoma, NOS	8720/3	Skin, NOS	C44.9	26359985
GSM1588794	GSE65183	Skin cutaneous melanoma	Malignant melanoma, NOS	8720/3	Skin, NOS	C44.9	26359985
GSM1588795	GSE65183	Skin cutaneous melanoma	Malignant melanoma, NOS	8720/3	Skin, NOS	C44.9	26359985
GSM1588796	GSE65183	Skin cutaneous melanoma	Malignant melanoma, NOS	8720/3	Skin, NOS	C44.9	26359985
GSM1588797	GSE65183	Skin cutaneous melanoma	Malignant melanoma, NOS	8720/3	Skin, NOS	C44.9	26359985
GSM1588798	GSE65183	Skin cutaneous melanoma	Malignant melanoma, NOS	8720/3	Skin, NOS	C44.9	26359985
GSM1588799	GSE65183	Skin cutaneous melanoma	Malignant melanoma, NOS	8720/3	Skin, NOS	C44.9	26359985
GSM1588800	GSE65183	Skin cutaneous melanoma	Malignant melanoma, NOS	8720/3	Skin, NOS	C44.9	26359985
GSM1588801	GSE65183	Skin cutaneous melanoma	Malignant melanoma, NOS	8720/3	Skin, NOS	C44.9	26359985
GSM1588802	GSE65183	Skin cutaneous melanoma	Malignant melanoma, NOS	8720/3	Skin, NOS	C44.9	26359985
GSM1588803	GSE65183	Skin cutaneous melanoma	Malignant melanoma, NOS	8720/3	Skin, NOS	C44.9	26359985
GSM1588804	GSE65183	Skin cutaneous melanoma	Malignant melanoma, NOS	8720/3	Skin, NOS	C44.9	26359985
GSM1588805	GSE65183	Skin cutaneous melanoma	Malignant melanoma, NOS	8720/3	Skin, NOS	C44.9	26359985
GSM1588806	GSE65183	Skin cutaneous melanoma	Malignant melanoma, NOS	8720/3	Skin, NOS	C44.9	26359985
GSM1588807	GSE65183	Skin cutaneous melanoma	Malignant melanoma, NOS	8720/3	Skin, NOS	C44.9	26359985
GSM1588808	GSE65183	Skin cutaneous melanoma	Malignant melanoma, NOS	8720/3	Skin, NOS	C44.9	26359985
GSM1588809	GSE65183	Skin cutaneous melanoma	Malignant melanoma, NOS	8720/3	Skin, NOS	C44.9	26359985
GSM1588810	GSE65183	Skin cutaneous melanoma	Malignant melanoma, NOS	8720/3	Skin, NOS	C44.9	26359985
GSM1588811	GSE65183	Skin cutaneous melanoma	Malignant melanoma, NOS	8720/3	Skin, NOS	C44.9	26359985
GSM1588812	GSE65183	Skin cutaneous melanoma	Malignant melanoma, NOS	8720/3	Skin, NOS	C44.9	26359985
GSM1588813	GSE65183	Skin cutaneous melanoma	Malignant melanoma, NOS	8720/3	Skin, NOS	C44.9	26359985
GSM1588814	GSE65183	Skin cutaneous melanoma	Malignant melanoma, NOS	8720/3	Skin, NOS	C44.9	26359985
GSM1588815	GSE65183	Skin cutaneous melanoma	Malignant melanoma, NOS	8720/3	Skin, NOS	C44.9	26359985
GSM1588816	GSE65183	Skin cutaneous melanoma	Malignant melanoma, NOS	8720/3	Skin, NOS	C44.9	26359985
GSM1588817	GSE65183	Skin cutaneous melanoma	Malignant melanoma, NOS	8720/3	Skin, NOS	C44.9	26359985
GSM1588818	GSE65183	Skin cutaneous melanoma	Malignant melanoma, NOS	8720/3	Skin, NOS	C44.9	26359985
GSM1588819	GSE65183	Skin cutaneous melanoma	Malignant melanoma, NOS	8720/3	Skin, NOS	C44.9	26359985
GSM1588820	GSE65183	Skin cutaneous melanoma	Malignant melanoma, NOS	8720/3	Skin, NOS	C44.9	26359985
GSM1588821	GSE65183	Skin cutaneous melanoma	Malignant melanoma, NOS	8720/3	Skin, NOS	C44.9	26359985
GSM1588822	GSE65183	Skin cutaneous melanoma	Malignant melanoma, NOS	8720/3	Skin, NOS	C44.9	26359985
GSM1588823	GSE65183	Skin cutaneous melanoma	Malignant melanoma, NOS	8720/3	Skin, NOS	C44.9	26359985
GSM1588824	GSE65183	Skin cutaneous melanoma	Malignant melanoma, NOS	8720/3	Skin, NOS	C44.9	26359985
GSM1588825	GSE65183	Skin cutaneous melanoma	Malignant melanoma, NOS	8720/3	Skin, NOS	C44.9	26359985
GSM1588826	GSE65183	Skin cutaneous melanoma	Malignant melanoma, NOS	8720/3	Skin, NOS	C44.9	26359985
GSM1588827	GSE65183	Skin cutaneous melanoma	Malignant melanoma, NOS	8720/3	Skin, NOS	C44.9	26359985
GSM1588828	GSE65183	Skin cutaneous melanoma	Malignant melanoma, NOS	8720/3	Skin, NOS	C44.9	26359985
GSM1588829	GSE65183	Skin cutaneous melanoma	Malignant melanoma, NOS	8720/3	Skin, NOS	C44.9	26359985
GSM1588830	GSE65183	Skin cutaneous melanoma	Malignant melanoma, NOS	8720/3	Skin, NOS	C44.9	26359985
GSM1588831	GSE65183	Skin cutaneous melanoma	Malignant melanoma, NOS	8720/3	Skin, NOS	C44.9	26359985
GSM1588832	GSE65183	Skin cutaneous melanoma	Malignant melanoma, NOS	8720/3	Skin, NOS	C44.9	26359985
GSM1588833	GSE65183	Skin cutaneous melanoma	Malignant melanoma, NOS	8720/3	Skin, NOS	C44.9	26359985
GSM1588834	GSE65183	Skin cutaneous melanoma	Malignant melanoma, NOS	8720/3	Skin, NOS	C44.9	26359985
GSM1588835	GSE65183	Skin cutaneous melanoma	Malignant melanoma, NOS	8720/3	Skin, NOS	C44.9	26359985
GSM1588836	GSE65183	Skin cutaneous melanoma	Malignant melanoma, NOS	8720/3	Skin, NOS	C44.9	26359985
GSM1588837	GSE65183	Skin cutaneous melanoma	Malignant melanoma, NOS	8720/3	Skin, NOS	C44.9	26359985
GSM1588838	GSE65183	Skin cutaneous melanoma	Malignant melanoma, NOS	8720/3	Skin, NOS	C44.9	26359985
GSM1588839	GSE65183	Skin cutaneous melanoma	Malignant melanoma, NOS	8720/3	Skin, NOS	C44.9	26359985
GSM1588840	GSE65183	Skin cutaneous melanoma	Malignant melanoma, NOS	8720/3	Skin, NOS	C44.9	26359985
GSM1588841	GSE65183	Skin cutaneous melanoma	Malignant melanoma, NOS	8720/3	Skin, NOS	C44.9	26359985
GSM1588842	GSE65183	Skin cutaneous melanoma	Malignant melanoma, NOS	8720/3	Skin, NOS	C44.9	26359985
GSM1588843	GSE65183	Skin cutaneous melanoma	Malignant melanoma, NOS	8720/3	Skin, NOS	C44.9	26359985
GSM1588844	GSE65183	Skin cutaneous melanoma	Malignant melanoma, NOS	8720/3	Skin, NOS	C44.9	26359985
GSM1588845	GSE65183	Skin cutaneous melanoma	Malignant melanoma, NOS	8720/3	Skin, NOS	C44.9	26359985
GSM1588846	GSE65183	Skin cutaneous melanoma	Malignant melanoma, NOS	8720/3	Skin, NOS	C44.9	26359985
GSM1588847	GSE65183	Skin cutaneous melanoma	Malignant melanoma, NOS	8720/3	Skin, NOS	C44.9	26359985
