# Supplementary material for: MethCNA: a database for integrating genomic and epigenomic data in human cancer
Source: BMC Genomics. 2018 Feb 13;19:138. doi: 10.1186/s12864-018-4525-0 (PMC5810021; doi:10.1186/s12864-018-4525-0)
Supplement: Supplementary file 2 — Table S2. List of TCGA samples that are integrated in MethCNA. (XLS 1181 kb) [file 12864_2018_4525_MOESM2_ESM.xls]

## Sheet: Sheet1
Table S2. List of TCGA samples that are integrated in MethCNA
Array ID	Series ID	Disease Type	ICD-O_Morphology	ICD-O_Morphology_Code	ICD-O_Topography	ICD-O_Topography_Code	PubMed ID
TCGA_OR_A5L9	TCGA_ACC	Adrenocortical carcinoma	Adrenal cortical carcinoma	8370/3	Cortex of adrenal gland	C74.0	27165744
TCGA_OR_A5JJ	TCGA_ACC	Adrenocortical carcinoma	Adrenal cortical carcinoma	8370/3	Cortex of adrenal gland	C74.0	27165744
TCGA_OR_A5LM	TCGA_ACC	Adrenocortical carcinoma	Adrenal cortical carcinoma	8370/3	Cortex of adrenal gland	C74.0	27165744
TCGA_OR_A5J6	TCGA_ACC	Adrenocortical carcinoma	Adrenal cortical carcinoma	8370/3	Cortex of adrenal gland	C74.0	27165744
TCGA_OR_A5K6	TCGA_ACC	Adrenocortical carcinoma	Adrenal cortical carcinoma	8370/3	Cortex of adrenal gland	C74.0	27165744
TCGA_OR_A5JK	TCGA_ACC	Adrenocortical carcinoma	Adrenal cortical carcinoma	8370/3	Cortex of adrenal gland	C74.0	27165744
TCGA_OR_A5J8	TCGA_ACC	Adrenocortical carcinoma	Adrenal cortical carcinoma	8370/3	Cortex of adrenal gland	C74.0	27165744
TCGA_OR_A5JV	TCGA_ACC	Adrenocortical carcinoma	Adrenal cortical carcinoma	8370/3	Cortex of adrenal gland	C74.0	27165744
TCGA_OR_A5J4	TCGA_ACC	Adrenocortical carcinoma	Adrenal cortical carcinoma	8370/3	Cortex of adrenal gland	C74.0	27165744
TCGA_OR_A5JT	TCGA_ACC	Adrenocortical carcinoma	Adrenal cortical carcinoma	8370/3	Cortex of adrenal gland	C74.0	27165744
TCGA_OR_A5KY	TCGA_ACC	Adrenocortical carcinoma	Adrenal cortical carcinoma	8370/3	Cortex of adrenal gland	C74.0	27165744
TCGA_OR_A5J1	TCGA_ACC	Adrenocortical carcinoma	Adrenal cortical carcinoma	8370/3	Cortex of adrenal gland	C74.0	27165744
TCGA_P6_A5OF	TCGA_ACC	Adrenocortical carcinoma	Adrenal cortical carcinoma	8370/3	Cortex of adrenal gland	C74.0	27165744
TCGA_OR_A5L6	TCGA_ACC	Adrenocortical carcinoma	Adrenal cortical carcinoma	8370/3	Cortex of adrenal gland	C74.0	27165744
TCGA_PK_A5H9	TCGA_ACC	Adrenocortical carcinoma	Adrenal cortical carcinoma	8370/3	Cortex of adrenal gland	C74.0	27165744
TCGA_OR_A5LG	TCGA_ACC	Adrenocortical carcinoma	Adrenal cortical carcinoma	8370/3	Cortex of adrenal gland	C74.0	27165744
TCGA_OR_A5KZ	TCGA_ACC	Adrenocortical carcinoma	Adrenal cortical carcinoma	8370/3	Cortex of adrenal gland	C74.0	27165744
TCGA_OU_A5PI	TCGA_ACC	Adrenocortical carcinoma	Adrenal cortical carcinoma	8370/3	Cortex of adrenal gland	C74.0	27165744
TCGA_OR_A5JO	TCGA_ACC	Adrenocortical carcinoma	Adrenal cortical carcinoma	8370/3	Cortex of adrenal gland	C74.0	27165744
TCGA_OR_A5LO	TCGA_ACC	Adrenocortical carcinoma	Adrenal cortical carcinoma	8370/3	Cortex of adrenal gland	C74.0	27165744
TCGA_OR_A5J7	TCGA_ACC	Adrenocortical carcinoma	Adrenal cortical carcinoma	8370/3	Cortex of adrenal gland	C74.0	27165744
TCGA_OR_A5KW	TCGA_ACC	Adrenocortical carcinoma	Adrenal cortical carcinoma	8370/3	Cortex of adrenal gland	C74.0	27165744
TCGA_OR_A5JG	TCGA_ACC	Adrenocortical carcinoma	Adrenal cortical carcinoma	8370/3	Cortex of adrenal gland	C74.0	27165744
TCGA_OR_A5K9	TCGA_ACC	Adrenocortical carcinoma	Adrenal cortical carcinoma	8370/3	Cortex of adrenal gland	C74.0	27165744
TCGA_OR_A5JI	TCGA_ACC	Adrenocortical carcinoma	Adrenal cortical carcinoma	8370/3	Cortex of adrenal gland	C74.0	27165744
TCGA_OR_A5JS	TCGA_ACC	Adrenocortical carcinoma	Adrenal cortical carcinoma	8370/3	Cortex of adrenal gland	C74.0	27165744
TCGA_OR_A5J2	TCGA_ACC	Adrenocortical carcinoma	Adrenal cortical carcinoma	8370/3	Cortex of adrenal gland	C74.0	27165744
TCGA_OR_A5KO	TCGA_ACC	Adrenocortical carcinoma	Adrenal cortical carcinoma	8370/3	Cortex of adrenal gland	C74.0	27165744
TCGA_OR_A5KV	TCGA_ACC	Adrenocortical carcinoma	Adrenal cortical carcinoma	8370/3	Cortex of adrenal gland	C74.0	27165744
TCGA_OR_A5LT	TCGA_ACC	Adrenocortical carcinoma	Adrenal cortical carcinoma	8370/3	Cortex of adrenal gland	C74.0	27165744
TCGA_OR_A5LR	TCGA_ACC	Adrenocortical carcinoma	Adrenal cortical carcinoma	8370/3	Cortex of adrenal gland	C74.0	27165744
TCGA_OR_A5L3	TCGA_ACC	Adrenocortical carcinoma	Adrenal cortical carcinoma	8370/3	Cortex of adrenal gland	C74.0	27165744
TCGA_OR_A5JM	TCGA_ACC	Adrenocortical carcinoma	Adrenal cortical carcinoma	8370/3	Cortex of adrenal gland	C74.0	27165744
TCGA_OR_A5K8	TCGA_ACC	Adrenocortical carcinoma	Adrenal cortical carcinoma	8370/3	Cortex of adrenal gland	C74.0	27165744
TCGA_OR_A5LC	TCGA_ACC	Adrenocortical carcinoma	Adrenal cortical carcinoma	8370/3	Cortex of adrenal gland	C74.0	27165744
TCGA_OR_A5KX	TCGA_ACC	Adrenocortical carcinoma	Adrenal cortical carcinoma	8370/3	Cortex of adrenal gland	C74.0	27165744
TCGA_OR_A5LS	TCGA_ACC	Adrenocortical carcinoma	Adrenal cortical carcinoma	8370/3	Cortex of adrenal gland	C74.0	27165744
TCGA_OR_A5LE	TCGA_ACC	Adrenocortical carcinoma	Adrenal cortical carcinoma	8370/3	Cortex of adrenal gland	C74.0	27165744
TCGA_OR_A5K2	TCGA_ACC	Adrenocortical carcinoma	Adrenal cortical carcinoma	8370/3	Cortex of adrenal gland	C74.0	27165744
TCGA_OR_A5JE	TCGA_ACC	Adrenocortical carcinoma	Adrenal cortical carcinoma	8370/3	Cortex of adrenal gland	C74.0	27165744
TCGA_OR_A5JA	TCGA_ACC	Adrenocortical carcinoma	Adrenal cortical carcinoma	8370/3	Cortex of adrenal gland	C74.0	27165744
TCGA_OR_A5JZ	TCGA_ACC	Adrenocortical carcinoma	Adrenal cortical carcinoma	8370/3	Cortex of adrenal gland	C74.0	27165744
TCGA_OR_A5JP	TCGA_ACC	Adrenocortical carcinoma	Adrenal cortical carcinoma	8370/3	Cortex of adrenal gland	C74.0	27165744
TCGA_OR_A5L4	TCGA_ACC	Adrenocortical carcinoma	Adrenal cortical carcinoma	8370/3	Cortex of adrenal gland	C74.0	27165744
TCGA_OR_A5JB	TCGA_ACC	Adrenocortical carcinoma	Adrenal cortical carcinoma	8370/3	Cortex of adrenal gland	C74.0	27165744
TCGA_OR_A5K4	TCGA_ACC	Adrenocortical carcinoma	Adrenal cortical carcinoma	8370/3	Cortex of adrenal gland	C74.0	27165744
TCGA_PA_A5YG	TCGA_ACC	Adrenocortical carcinoma	Adrenal cortical carcinoma	8370/3	Cortex of adrenal gland	C74.0	27165744
TCGA_OR_A5JR	TCGA_ACC	Adrenocortical carcinoma	Adrenal cortical carcinoma	8370/3	Cortex of adrenal gland	C74.0	27165744
TCGA_OR_A5LL	TCGA_ACC	Adrenocortical carcinoma	Adrenal cortical carcinoma	8370/3	Cortex of adrenal gland	C74.0	27165744
TCGA_OR_A5L8	TCGA_ACC	Adrenocortical carcinoma	Adrenal cortical carcinoma	8370/3	Cortex of adrenal gland	C74.0	27165744
TCGA_OR_A5KT	TCGA_ACC	Adrenocortical carcinoma	Adrenal cortical carcinoma	8370/3	Cortex of adrenal gland	C74.0	27165744
TCGA_OR_A5K0	TCGA_ACC	Adrenocortical carcinoma	Adrenal cortical carcinoma	8370/3	Cortex of adrenal gland	C74.0	27165744
TCGA_OR_A5J3	TCGA_ACC	Adrenocortical carcinoma	Adrenal cortical carcinoma	8370/3	Cortex of adrenal gland	C74.0	27165744
TCGA_PK_A5H8	TCGA_ACC	Adrenocortical carcinoma	Adrenal cortical carcinoma	8370/3	Cortex of adrenal gland	C74.0	27165744
TCGA_P6_A5OG	TCGA_ACC	Adrenocortical carcinoma	Adrenal cortical carcinoma	8370/3	Cortex of adrenal gland	C74.0	27165744
TCGA_OR_A5JF	TCGA_ACC	Adrenocortical carcinoma	Adrenal cortical carcinoma	8370/3	Cortex of adrenal gland	C74.0	27165744
TCGA_OR_A5JY	TCGA_ACC	Adrenocortical carcinoma	Adrenal cortical carcinoma	8370/3	Cortex of adrenal gland	C74.0	27165744
TCGA_OR_A5LD	TCGA_ACC	Adrenocortical carcinoma	Adrenal cortical carcinoma	8370/3	Cortex of adrenal gland	C74.0	27165744
TCGA_OR_A5KU	TCGA_ACC	Adrenocortical carcinoma	Adrenal cortical carcinoma	8370/3	Cortex of adrenal gland	C74.0	27165744
TCGA_OR_A5J9	TCGA_ACC	Adrenocortical carcinoma	Adrenal cortical carcinoma	8370/3	Cortex of adrenal gland	C74.0	27165744
TCGA_OR_A5LJ	TCGA_ACC	Adrenocortical carcinoma	Adrenal cortical carcinoma	8370/3	Cortex of adrenal gland	C74.0	27165744
TCGA_OR_A5LN	TCGA_ACC	Adrenocortical carcinoma	Adrenal cortical carcinoma	8370/3	Cortex of adrenal gland	C74.0	27165744
TCGA_OR_A5LP	TCGA_ACC	Adrenocortical carcinoma	Adrenal cortical carcinoma	8370/3	Cortex of adrenal gland	C74.0	27165744
TCGA_OR_A5J5	TCGA_ACC	Adrenocortical carcinoma	Adrenal cortical carcinoma	8370/3	Cortex of adrenal gland	C74.0	27165744
TCGA_PK_A5HA	TCGA_ACC	Adrenocortical carcinoma	Adrenal cortical carcinoma	8370/3	Cortex of adrenal gland	C74.0	27165744
TCGA_OR_A5K5	TCGA_ACC	Adrenocortical carcinoma	Adrenal cortical carcinoma	8370/3	Cortex of adrenal gland	C74.0	27165744
TCGA_OR_A5LA	TCGA_ACC	Adrenocortical carcinoma	Adrenal cortical carcinoma	8370/3	Cortex of adrenal gland	C74.0	27165744
TCGA_OR_A5L5	TCGA_ACC	Adrenocortical carcinoma	Adrenal cortical carcinoma	8370/3	Cortex of adrenal gland	C74.0	27165744
TCGA_PK_A5HB	TCGA_ACC	Adrenocortical carcinoma	Adrenal cortical carcinoma	8370/3	Cortex of adrenal gland	C74.0	27165744
TCGA_OR_A5JC	TCGA_ACC	Adrenocortical carcinoma	Adrenal cortical carcinoma	8370/3	Cortex of adrenal gland	C74.0	27165744
TCGA_OR_A5JW	TCGA_ACC	Adrenocortical carcinoma	Adrenal cortical carcinoma	8370/3	Cortex of adrenal gland	C74.0	27165744
TCGA_OR_A5LB	TCGA_ACC	Adrenocortical carcinoma	Adrenal cortical carcinoma	8370/3	Cortex of adrenal gland	C74.0	27165744
TCGA_OR_A5LH	TCGA_ACC	Adrenocortical carcinoma	Adrenal cortical carcinoma	8370/3	Cortex of adrenal gland	C74.0	27165744
TCGA_OR_A5JX	TCGA_ACC	Adrenocortical carcinoma	Adrenal cortical carcinoma	8370/3	Cortex of adrenal gland	C74.0	27165744
TCGA_OR_A5K1	TCGA_ACC	Adrenocortical carcinoma	Adrenal cortical carcinoma	8370/3	Cortex of adrenal gland	C74.0	27165744
TCGA_OR_A5K3	TCGA_ACC	Adrenocortical carcinoma	Adrenal cortical carcinoma	8370/3	Cortex of adrenal gland	C74.0	27165744
TCGA_OR_A5LK	TCGA_ACC	Adrenocortical carcinoma	Adrenal cortical carcinoma	8370/3	Cortex of adrenal gland	C74.0	27165744
TCGA_OR_A5JD	TCGA_ACC	Adrenocortical carcinoma	Adrenal cortical carcinoma	8370/3	Cortex of adrenal gland	C74.0	27165744
TCGA_OR_A5JL	TCGA_ACC	Adrenocortical carcinoma	Adrenal cortical carcinoma	8370/3	Cortex of adrenal gland	C74.0	27165744
TCGA_OR_A5JQ	TCGA_ACC	Adrenocortical carcinoma	Adrenal cortical carcinoma	8370/3	Cortex of adrenal gland	C74.0	27165744
TCGA_2F_A9KO	TCGA_BLCA	Bladder urothelial carcinoma	Papillary transitional cell carcinoma	8130/3	Bladder, NOS	C67.9	24476821
TCGA_2F_A9KP	TCGA_BLCA	Bladder urothelial carcinoma	Papillary transitional cell carcinoma	8130/3	Bladder, NOS	C67.9	24476821
TCGA_2F_A9KQ	TCGA_BLCA	Bladder urothelial carcinoma	Papillary transitional cell carcinoma	8130/3	Bladder, NOS	C67.9	24476821
TCGA_2F_A9KR	TCGA_BLCA	Bladder urothelial carcinoma	Papillary transitional cell carcinoma	8130/3	Bladder, NOS	C67.9	24476821
TCGA_2F_A9KT	TCGA_BLCA	Bladder urothelial carcinoma	Papillary transitional cell carcinoma	8130/3	Bladder, NOS	C67.9	24476821
TCGA_2F_A9KW	TCGA_BLCA	Bladder urothelial carcinoma	Papillary transitional cell carcinoma	8130/3	Bladder, NOS	C67.9	24476821
TCGA_4Z_AA7M	TCGA_BLCA	Bladder urothelial carcinoma	Papillary transitional cell carcinoma	8130/3	Bladder, NOS	C67.9	24476821
TCGA_4Z_AA7N	TCGA_BLCA	Bladder urothelial carcinoma	Papillary transitional cell carcinoma	8130/3	Bladder, NOS	C67.9	24476821
TCGA_4Z_AA7O	TCGA_BLCA	Bladder urothelial carcinoma	Papillary transitional cell carcinoma	8130/3	Bladder, NOS	C67.9	24476821
TCGA_4Z_AA7Q	TCGA_BLCA	Bladder urothelial carcinoma	Papillary transitional cell carcinoma	8130/3	Bladder, NOS	C67.9	24476821
TCGA_4Z_AA7R	TCGA_BLCA	Bladder urothelial carcinoma	Papillary transitional cell carcinoma	8130/3	Bladder, NOS	C67.9	24476821
TCGA_4Z_AA7S	TCGA_BLCA	Bladder urothelial carcinoma	Papillary transitional cell carcinoma	8130/3	Bladder, NOS	C67.9	24476821
TCGA_4Z_AA7W	TCGA_BLCA	Bladder urothelial carcinoma	Papillary transitional cell carcinoma	8130/3	Bladder, NOS	C67.9	24476821
TCGA_4Z_AA7Y	TCGA_BLCA	Bladder urothelial carcinoma	Papillary transitional cell carcinoma	8130/3	Bladder, NOS	C67.9	24476821
TCGA_4Z_AA80	TCGA_BLCA	Bladder urothelial carcinoma	Papillary transitional cell carcinoma	8130/3	Bladder, NOS	C67.9	24476821
TCGA_4Z_AA81	TCGA_BLCA	Bladder urothelial carcinoma	Papillary transitional cell carcinoma	8130/3	Bladder, NOS	C67.9	24476821
TCGA_4Z_AA82	TCGA_BLCA	Bladder urothelial carcinoma	Papillary transitional cell carcinoma	8130/3	Bladder, NOS	C67.9	24476821
TCGA_4Z_AA83	TCGA_BLCA	Bladder urothelial carcinoma	Papillary transitional cell carcinoma	8130/3	Bladder, NOS	C67.9	24476821
TCGA_4Z_AA84	TCGA_BLCA	Bladder urothelial carcinoma	Papillary transitional cell carcinoma	8130/3	Bladder, NOS	C67.9	24476821
TCGA_4Z_AA86	TCGA_BLCA	Bladder urothelial carcinoma	Papillary transitional cell carcinoma	8130/3	Bladder, NOS	C67.9	24476821
TCGA_4Z_AA87	TCGA_BLCA	Bladder urothelial carcinoma	Papillary transitional cell carcinoma	8130/3	Bladder, NOS	C67.9	24476821
TCGA_4Z_AA89	TCGA_BLCA	Bladder urothelial carcinoma	Papillary transitional cell carcinoma	8130/3	Bladder, NOS	C67.9	24476821
TCGA_5N_A9KI	TCGA_BLCA	Bladder urothelial carcinoma	Papillary transitional cell carcinoma	8130/3	Bladder, NOS	C67.9	24476821
TCGA_5N_A9KM	TCGA_BLCA	Bladder urothelial carcinoma	Papillary transitional cell carcinoma	8130/3	Bladder, NOS	C67.9	24476821
TCGA_BL_A0C8_01A_11D	TCGA_BLCA	Bladder urothelial carcinoma	Papillary transitional cell carcinoma	8130/3	Bladder, NOS	C67.9	24476821
TCGA_BL_A0C8_01A_11D	TCGA_BLCA	Bladder urothelial carcinoma	Papillary transitional cell carcinoma	8130/3	Bladder, NOS	C67.9	24476821
TCGA_BL_A0C8_01B_04D	TCGA_BLCA	Bladder urothelial carcinoma	Papillary transitional cell carcinoma	8130/3	Bladder, NOS	C67.9	24476821
TCGA_BL_A13I_01A_11D	TCGA_BLCA	Bladder urothelial carcinoma	Papillary transitional cell carcinoma	8130/3	Bladder, NOS	C67.9	24476821
TCGA_BL_A13I_01A_11D	TCGA_BLCA	Bladder urothelial carcinoma	Papillary transitional cell carcinoma	8130/3	Bladder, NOS	C67.9	24476821
TCGA_BL_A13I_01B_04D	TCGA_BLCA	Bladder urothelial carcinoma	Papillary transitional cell carcinoma	8130/3	Bladder, NOS	C67.9	24476821
TCGA_BL_A13J_01A_11D	TCGA_BLCA	Bladder urothelial carcinoma	Papillary transitional cell carcinoma	8130/3	Bladder, NOS	C67.9	24476821
TCGA_BL_A13J_01A_11D	TCGA_BLCA	Bladder urothelial carcinoma	Papillary transitional cell carcinoma	8130/3	Bladder, NOS	C67.9	24476821
TCGA_BL_A13J_01B_04D	TCGA_BLCA	Bladder urothelial carcinoma	Papillary transitional cell carcinoma	8130/3	Bladder, NOS	C67.9	24476821
TCGA_BL_A3JM	TCGA_BLCA	Bladder urothelial carcinoma	Papillary transitional cell carcinoma	8130/3	Bladder, NOS	C67.9	24476821
TCGA_BL_A5ZZ	TCGA_BLCA	Bladder urothelial carcinoma	Papillary transitional cell carcinoma	8130/3	Bladder, NOS	C67.9	24476821
TCGA_BT_A0S7	TCGA_BLCA	Bladder urothelial carcinoma	Papillary transitional cell carcinoma	8130/3	Bladder, NOS	C67.9	24476821
TCGA_BT_A0YX	TCGA_BLCA	Bladder urothelial carcinoma	Papillary transitional cell carcinoma	8130/3	Bladder, NOS	C67.9	24476821
TCGA_BT_A20J	TCGA_BLCA	Bladder urothelial carcinoma	Papillary transitional cell carcinoma	8130/3	Bladder, NOS	C67.9	24476821
TCGA_BT_A20N	TCGA_BLCA	Bladder urothelial carcinoma	Papillary transitional cell carcinoma	8130/3	Bladder, NOS	C67.9	24476821
TCGA_BT_A20O	TCGA_BLCA	Bladder urothelial carcinoma	Papillary transitional cell carcinoma	8130/3	Bladder, NOS	C67.9	24476821
TCGA_BT_A20P	TCGA_BLCA	Bladder urothelial carcinoma	Papillary transitional cell carcinoma	8130/3	Bladder, NOS	C67.9	24476821
TCGA_BT_A20Q	TCGA_BLCA	Bladder urothelial carcinoma	Papillary transitional cell carcinoma	8130/3	Bladder, NOS	C67.9	24476821
TCGA_BT_A20R	TCGA_BLCA	Bladder urothelial carcinoma	Papillary transitional cell carcinoma	8130/3	Bladder, NOS	C67.9	24476821
TCGA_BT_A20T	TCGA_BLCA	Bladder urothelial carcinoma	Papillary transitional cell carcinoma	8130/3	Bladder, NOS	C67.9	24476821
TCGA_BT_A20U	TCGA_BLCA	Bladder urothelial carcinoma	Papillary transitional cell carcinoma	8130/3	Bladder, NOS	C67.9	24476821
TCGA_BT_A20V	TCGA_BLCA	Bladder urothelial carcinoma	Papillary transitional cell carcinoma	8130/3	Bladder, NOS	C67.9	24476821
TCGA_BT_A20W	TCGA_BLCA	Bladder urothelial carcinoma	Papillary transitional cell carcinoma	8130/3	Bladder, NOS	C67.9	24476821
TCGA_BT_A20X	TCGA_BLCA	Bladder urothelial carcinoma	Papillary transitional cell carcinoma	8130/3	Bladder, NOS	C67.9	24476821
TCGA_BT_A2LA	TCGA_BLCA	Bladder urothelial carcinoma	Papillary transitional cell carcinoma	8130/3	Bladder, NOS	C67.9	24476821
TCGA_BT_A2LB	TCGA_BLCA	Bladder urothelial carcinoma	Papillary transitional cell carcinoma	8130/3	Bladder, NOS	C67.9	24476821
TCGA_BT_A2LD	TCGA_BLCA	Bladder urothelial carcinoma	Papillary transitional cell carcinoma	8130/3	Bladder, NOS	C67.9	24476821
TCGA_BT_A3PH	TCGA_BLCA	Bladder urothelial carcinoma	Papillary transitional cell carcinoma	8130/3	Bladder, NOS	C67.9	24476821
TCGA_BT_A3PJ	TCGA_BLCA	Bladder urothelial carcinoma	Papillary transitional cell carcinoma	8130/3	Bladder, NOS	C67.9	24476821
TCGA_BT_A3PK	TCGA_BLCA	Bladder urothelial carcinoma	Papillary transitional cell carcinoma	8130/3	Bladder, NOS	C67.9	24476821
TCGA_BT_A42B	TCGA_BLCA	Bladder urothelial carcinoma	Papillary transitional cell carcinoma	8130/3	Bladder, NOS	C67.9	24476821
TCGA_BT_A42C	TCGA_BLCA	Bladder urothelial carcinoma	Papillary transitional cell carcinoma	8130/3	Bladder, NOS	C67.9	24476821
TCGA_BT_A42E	TCGA_BLCA	Bladder urothelial carcinoma	Papillary transitional cell carcinoma	8130/3	Bladder, NOS	C67.9	24476821
TCGA_BT_A42F	TCGA_BLCA	Bladder urothelial carcinoma	Papillary transitional cell carcinoma	8130/3	Bladder, NOS	C67.9	24476821
TCGA_C4_A0EZ	TCGA_BLCA	Bladder urothelial carcinoma	Papillary transitional cell carcinoma	8130/3	Bladder, NOS	C67.9	24476821
TCGA_C4_A0F0	TCGA_BLCA	Bladder urothelial carcinoma	Papillary transitional cell carcinoma	8130/3	Bladder, NOS	C67.9	24476821
TCGA_C4_A0F1	TCGA_BLCA	Bladder urothelial carcinoma	Papillary transitional cell carcinoma	8130/3	Bladder, NOS	C67.9	24476821
TCGA_C4_A0F6	TCGA_BLCA	Bladder urothelial carcinoma	Papillary transitional cell carcinoma	8130/3	Bladder, NOS	C67.9	24476821
TCGA_C4_A0F7	TCGA_BLCA	Bladder urothelial carcinoma	Papillary transitional cell carcinoma	8130/3	Bladder, NOS	C67.9	24476821
TCGA_CF_A1HR	TCGA_BLCA	Bladder urothelial carcinoma	Papillary transitional cell carcinoma	8130/3	Bladder, NOS	C67.9	24476821
TCGA_CF_A1HS	TCGA_BLCA	Bladder urothelial carcinoma	Papillary transitional cell carcinoma	8130/3	Bladder, NOS	C67.9	24476821
TCGA_CF_A27C	TCGA_BLCA	Bladder urothelial carcinoma	Papillary transitional cell carcinoma	8130/3	Bladder, NOS	C67.9	24476821
TCGA_CF_A3MF	TCGA_BLCA	Bladder urothelial carcinoma	Papillary transitional cell carcinoma	8130/3	Bladder, NOS	C67.9	24476821
TCGA_CF_A3MG	TCGA_BLCA	Bladder urothelial carcinoma	Papillary transitional cell carcinoma	8130/3	Bladder, NOS	C67.9	24476821
TCGA_CF_A3MH	TCGA_BLCA	Bladder urothelial carcinoma	Papillary transitional cell carcinoma	8130/3	Bladder, NOS	C67.9	24476821
TCGA_CF_A3MI	TCGA_BLCA	Bladder urothelial carcinoma	Papillary transitional cell carcinoma	8130/3	Bladder, NOS	C67.9	24476821
TCGA_CF_A47S	TCGA_BLCA	Bladder urothelial carcinoma	Papillary transitional cell carcinoma	8130/3	Bladder, NOS	C67.9	24476821
TCGA_CF_A47T	TCGA_BLCA	Bladder urothelial carcinoma	Papillary transitional cell carcinoma	8130/3	Bladder, NOS	C67.9	24476821
TCGA_CF_A47V	TCGA_BLCA	Bladder urothelial carcinoma	Papillary transitional cell carcinoma	8130/3	Bladder, NOS	C67.9	24476821
TCGA_CF_A47W	TCGA_BLCA	Bladder urothelial carcinoma	Papillary transitional cell carcinoma	8130/3	Bladder, NOS	C67.9	24476821
TCGA_CF_A47X	TCGA_BLCA	Bladder urothelial carcinoma	Papillary transitional cell carcinoma	8130/3	Bladder, NOS	C67.9	24476821
TCGA_CF_A47Y	TCGA_BLCA	Bladder urothelial carcinoma	Papillary transitional cell carcinoma	8130/3	Bladder, NOS	C67.9	24476821
TCGA_CF_A5U8	TCGA_BLCA	Bladder urothelial carcinoma	Papillary transitional cell carcinoma	8130/3	Bladder, NOS	C67.9	24476821
TCGA_CF_A5UA	TCGA_BLCA	Bladder urothelial carcinoma	Papillary transitional cell carcinoma	8130/3	Bladder, NOS	C67.9	24476821
TCGA_CF_A7I0	TCGA_BLCA	Bladder urothelial carcinoma	Papillary transitional cell carcinoma	8130/3	Bladder, NOS	C67.9	24476821
TCGA_CF_A8HX	TCGA_BLCA	Bladder urothelial carcinoma	Papillary transitional cell carcinoma	8130/3	Bladder, NOS	C67.9	24476821
TCGA_CF_A8HY	TCGA_BLCA	Bladder urothelial carcinoma	Papillary transitional cell carcinoma	8130/3	Bladder, NOS	C67.9	24476821
TCGA_CF_A9FF	TCGA_BLCA	Bladder urothelial carcinoma	Papillary transitional cell carcinoma	8130/3	Bladder, NOS	C67.9	24476821
TCGA_CF_A9FH	TCGA_BLCA	Bladder urothelial carcinoma	Papillary transitional cell carcinoma	8130/3	Bladder, NOS	C67.9	24476821
TCGA_CF_A9FL	TCGA_BLCA	Bladder urothelial carcinoma	Papillary transitional cell carcinoma	8130/3	Bladder, NOS	C67.9	24476821
TCGA_CF_A9FM	TCGA_BLCA	Bladder urothelial carcinoma	Papillary transitional cell carcinoma	8130/3	Bladder, NOS	C67.9	24476821
TCGA_CU_A0YN	TCGA_BLCA	Bladder urothelial carcinoma	Papillary transitional cell carcinoma	8130/3	Bladder, NOS	C67.9	24476821
TCGA_CU_A0YO	TCGA_BLCA	Bladder urothelial carcinoma	Papillary transitional cell carcinoma	8130/3	Bladder, NOS	C67.9	24476821
TCGA_CU_A0YR	TCGA_BLCA	Bladder urothelial carcinoma	Papillary transitional cell carcinoma	8130/3	Bladder, NOS	C67.9	24476821
TCGA_CU_A3KJ	TCGA_BLCA	Bladder urothelial carcinoma	Papillary transitional cell carcinoma	8130/3	Bladder, NOS	C67.9	24476821
TCGA_CU_A3QU	TCGA_BLCA	Bladder urothelial carcinoma	Papillary transitional cell carcinoma	8130/3	Bladder, NOS	C67.9	24476821
TCGA_CU_A3YL	TCGA_BLCA	Bladder urothelial carcinoma	Papillary transitional cell carcinoma	8130/3	Bladder, NOS	C67.9	24476821
TCGA_CU_A5W6	TCGA_BLCA	Bladder urothelial carcinoma	Papillary transitional cell carcinoma	8130/3	Bladder, NOS	C67.9	24476821
TCGA_CU_A72E	TCGA_BLCA	Bladder urothelial carcinoma	Papillary transitional cell carcinoma	8130/3	Bladder, NOS	C67.9	24476821
TCGA_DK_A1A3	TCGA_BLCA	Bladder urothelial carcinoma	Papillary transitional cell carcinoma	8130/3	Bladder, NOS	C67.9	24476821
TCGA_DK_A1A5	TCGA_BLCA	Bladder urothelial carcinoma	Papillary transitional cell carcinoma	8130/3	Bladder, NOS	C67.9	24476821
TCGA_DK_A1A6	TCGA_BLCA	Bladder urothelial carcinoma	Papillary transitional cell carcinoma	8130/3	Bladder, NOS	C67.9	24476821
TCGA_DK_A1A6_06	TCGA_BLCA	Bladder urothelial carcinoma	Papillary transitional cell carcinoma	8130/3	Bladder, NOS	C67.9	24476821
TCGA_DK_A1A7	TCGA_BLCA	Bladder urothelial carcinoma	Papillary transitional cell carcinoma	8130/3	Bladder, NOS	C67.9	24476821
TCGA_DK_A1AA	TCGA_BLCA	Bladder urothelial carcinoma	Papillary transitional cell carcinoma	8130/3	Bladder, NOS	C67.9	24476821
TCGA_DK_A1AB	TCGA_BLCA	Bladder urothelial carcinoma	Papillary transitional cell carcinoma	8130/3	Bladder, NOS	C67.9	24476821
TCGA_DK_A1AC	TCGA_BLCA	Bladder urothelial carcinoma	Papillary transitional cell carcinoma	8130/3	Bladder, NOS	C67.9	24476821
TCGA_DK_A1AD	TCGA_BLCA	Bladder urothelial carcinoma	Papillary transitional cell carcinoma	8130/3	Bladder, NOS	C67.9	24476821
TCGA_DK_A1AE	TCGA_BLCA	Bladder urothelial carcinoma	Papillary transitional cell carcinoma	8130/3	Bladder, NOS	C67.9	24476821
TCGA_DK_A1AF	TCGA_BLCA	Bladder urothelial carcinoma	Papillary transitional cell carcinoma	8130/3	Bladder, NOS	C67.9	24476821
TCGA_DK_A1AG	TCGA_BLCA	Bladder urothelial carcinoma	Papillary transitional cell carcinoma	8130/3	Bladder, NOS	C67.9	24476821
TCGA_DK_A2HX	TCGA_BLCA	Bladder urothelial carcinoma	Papillary transitional cell carcinoma	8130/3	Bladder, NOS	C67.9	24476821
TCGA_DK_A2I1	TCGA_BLCA	Bladder urothelial carcinoma	Papillary transitional cell carcinoma	8130/3	Bladder, NOS	C67.9	24476821
TCGA_DK_A2I2	TCGA_BLCA	Bladder urothelial carcinoma	Papillary transitional cell carcinoma	8130/3	Bladder, NOS	C67.9	24476821
TCGA_DK_A2I4	TCGA_BLCA	Bladder urothelial carcinoma	Papillary transitional cell carcinoma	8130/3	Bladder, NOS	C67.9	24476821
TCGA_DK_A2I6	TCGA_BLCA	Bladder urothelial carcinoma	Papillary transitional cell carcinoma	8130/3	Bladder, NOS	C67.9	24476821
TCGA_DK_A3IK	TCGA_BLCA	Bladder urothelial carcinoma	Papillary transitional cell carcinoma	8130/3	Bladder, NOS	C67.9	24476821
TCGA_DK_A3IL	TCGA_BLCA	Bladder urothelial carcinoma	Papillary transitional cell carcinoma	8130/3	Bladder, NOS	C67.9	24476821
TCGA_DK_A3IM	TCGA_BLCA	Bladder urothelial carcinoma	Papillary transitional cell carcinoma	8130/3	Bladder, NOS	C67.9	24476821
TCGA_DK_A3IN	TCGA_BLCA	Bladder urothelial carcinoma	Papillary transitional cell carcinoma	8130/3	Bladder, NOS	C67.9	24476821
TCGA_DK_A3IQ	TCGA_BLCA	Bladder urothelial carcinoma	Papillary transitional cell carcinoma	8130/3	Bladder, NOS	C67.9	24476821
TCGA_DK_A3IS	TCGA_BLCA	Bladder urothelial carcinoma	Papillary transitional cell carcinoma	8130/3	Bladder, NOS	C67.9	24476821
TCGA_DK_A3IT	TCGA_BLCA	Bladder urothelial carcinoma	Papillary transitional cell carcinoma	8130/3	Bladder, NOS	C67.9	24476821
TCGA_DK_A3IU	TCGA_BLCA	Bladder urothelial carcinoma	Papillary transitional cell carcinoma	8130/3	Bladder, NOS	C67.9	24476821
TCGA_DK_A3IV	TCGA_BLCA	Bladder urothelial carcinoma	Papillary transitional cell carcinoma	8130/3	Bladder, NOS	C67.9	24476821
TCGA_DK_A3WW	TCGA_BLCA	Bladder urothelial carcinoma	Papillary transitional cell carcinoma	8130/3	Bladder, NOS	C67.9	24476821
TCGA_DK_A3WX	TCGA_BLCA	Bladder urothelial carcinoma	Papillary transitional cell carcinoma	8130/3	Bladder, NOS	C67.9	24476821
TCGA_DK_A3WY	TCGA_BLCA	Bladder urothelial carcinoma	Papillary transitional cell carcinoma	8130/3	Bladder, NOS	C67.9	24476821
TCGA_DK_A3X1	TCGA_BLCA	Bladder urothelial carcinoma	Papillary transitional cell carcinoma	8130/3	Bladder, NOS	C67.9	24476821
TCGA_DK_A3X2	TCGA_BLCA	Bladder urothelial carcinoma	Papillary transitional cell carcinoma	8130/3	Bladder, NOS	C67.9	24476821
TCGA_DK_A6AV	TCGA_BLCA	Bladder urothelial carcinoma	Papillary transitional cell carcinoma	8130/3	Bladder, NOS	C67.9	24476821
TCGA_DK_A6AW	TCGA_BLCA	Bladder urothelial carcinoma	Papillary transitional cell carcinoma	8130/3	Bladder, NOS	C67.9	24476821
TCGA_DK_A6B0	TCGA_BLCA	Bladder urothelial carcinoma	Papillary transitional cell carcinoma	8130/3	Bladder, NOS	C67.9	24476821
TCGA_DK_A6B1	TCGA_BLCA	Bladder urothelial carcinoma	Papillary transitional cell carcinoma	8130/3	Bladder, NOS	C67.9	24476821
TCGA_DK_A6B2	TCGA_BLCA	Bladder urothelial carcinoma	Papillary transitional cell carcinoma	8130/3	Bladder, NOS	C67.9	24476821
TCGA_DK_A6B5	TCGA_BLCA	Bladder urothelial carcinoma	Papillary transitional cell carcinoma	8130/3	Bladder, NOS	C67.9	24476821
TCGA_DK_A6B6	TCGA_BLCA	Bladder urothelial carcinoma	Papillary transitional cell carcinoma	8130/3	Bladder, NOS	C67.9	24476821
TCGA_DK_AA6L	TCGA_BLCA	Bladder urothelial carcinoma	Papillary transitional cell carcinoma	8130/3	Bladder, NOS	C67.9	24476821
TCGA_DK_AA6M	TCGA_BLCA	Bladder urothelial carcinoma	Papillary transitional cell carcinoma	8130/3	Bladder, NOS	C67.9	24476821
TCGA_DK_AA6P	TCGA_BLCA	Bladder urothelial carcinoma	Papillary transitional cell carcinoma	8130/3	Bladder, NOS	C67.9	24476821
TCGA_DK_AA6Q	TCGA_BLCA	Bladder urothelial carcinoma	Papillary transitional cell carcinoma	8130/3	Bladder, NOS	C67.9	24476821
TCGA_DK_AA6R	TCGA_BLCA	Bladder urothelial carcinoma	Papillary transitional cell carcinoma	8130/3	Bladder, NOS	C67.9	24476821
TCGA_DK_AA6S	TCGA_BLCA	Bladder urothelial carcinoma	Papillary transitional cell carcinoma	8130/3	Bladder, NOS	C67.9	24476821
TCGA_DK_AA6T	TCGA_BLCA	Bladder urothelial carcinoma	Papillary transitional cell carcinoma	8130/3	Bladder, NOS	C67.9	24476821
TCGA_DK_AA6U	TCGA_BLCA	Bladder urothelial carcinoma	Papillary transitional cell carcinoma	8130/3	Bladder, NOS	C67.9	24476821
TCGA_DK_AA6W	TCGA_BLCA	Bladder urothelial carcinoma	Papillary transitional cell carcinoma	8130/3	Bladder, NOS	C67.9	24476821
TCGA_DK_AA6X	TCGA_BLCA	Bladder urothelial carcinoma	Papillary transitional cell carcinoma	8130/3	Bladder, NOS	C67.9	24476821
TCGA_DK_AA71	TCGA_BLCA	Bladder urothelial carcinoma	Papillary transitional cell carcinoma	8130/3	Bladder, NOS	C67.9	24476821
TCGA_DK_AA74	TCGA_BLCA	Bladder urothelial carcinoma	Papillary transitional cell carcinoma	8130/3	Bladder, NOS	C67.9	24476821
TCGA_DK_AA75	TCGA_BLCA	Bladder urothelial carcinoma	Papillary transitional cell carcinoma	8130/3	Bladder, NOS	C67.9	24476821
TCGA_DK_AA76	TCGA_BLCA	Bladder urothelial carcinoma	Papillary transitional cell carcinoma	8130/3	Bladder, NOS	C67.9	24476821
TCGA_DK_AA77	TCGA_BLCA	Bladder urothelial carcinoma	Papillary transitional cell carcinoma	8130/3	Bladder, NOS	C67.9	24476821
TCGA_E5_A2PC	TCGA_BLCA	Bladder urothelial carcinoma	Papillary transitional cell carcinoma	8130/3	Bladder, NOS	C67.9	24476821
TCGA_E5_A4TZ	TCGA_BLCA	Bladder urothelial carcinoma	Papillary transitional cell carcinoma	8130/3	Bladder, NOS	C67.9	24476821
TCGA_E5_A4U1	TCGA_BLCA	Bladder urothelial carcinoma	Papillary transitional cell carcinoma	8130/3	Bladder, NOS	C67.9	24476821
TCGA_E7_A3X6	TCGA_BLCA	Bladder urothelial carcinoma	Papillary transitional cell carcinoma	8130/3	Bladder, NOS	C67.9	24476821
TCGA_E7_A3Y1	TCGA_BLCA	Bladder urothelial carcinoma	Papillary transitional cell carcinoma	8130/3	Bladder, NOS	C67.9	24476821
TCGA_E7_A4IJ	TCGA_BLCA	Bladder urothelial carcinoma	Papillary transitional cell carcinoma	8130/3	Bladder, NOS	C67.9	24476821
TCGA_E7_A4XJ	TCGA_BLCA	Bladder urothelial carcinoma	Papillary transitional cell carcinoma	8130/3	Bladder, NOS	C67.9	24476821
TCGA_E7_A519	TCGA_BLCA	Bladder urothelial carcinoma	Papillary transitional cell carcinoma	8130/3	Bladder, NOS	C67.9	24476821
TCGA_E7_A541	TCGA_BLCA	Bladder urothelial carcinoma	Papillary transitional cell carcinoma	8130/3	Bladder, NOS	C67.9	24476821
TCGA_E7_A5KE	TCGA_BLCA	Bladder urothelial carcinoma	Papillary transitional cell carcinoma	8130/3	Bladder, NOS	C67.9	24476821
TCGA_E7_A5KF	TCGA_BLCA	Bladder urothelial carcinoma	Papillary transitional cell carcinoma	8130/3	Bladder, NOS	C67.9	24476821
TCGA_E7_A677	TCGA_BLCA	Bladder urothelial carcinoma	Papillary transitional cell carcinoma	8130/3	Bladder, NOS	C67.9	24476821
TCGA_E7_A678	TCGA_BLCA	Bladder urothelial carcinoma	Papillary transitional cell carcinoma	8130/3	Bladder, NOS	C67.9	24476821
TCGA_E7_A6MD	TCGA_BLCA	Bladder urothelial carcinoma	Papillary transitional cell carcinoma	8130/3	Bladder, NOS	C67.9	24476821
TCGA_E7_A6ME	TCGA_BLCA	Bladder urothelial carcinoma	Papillary transitional cell carcinoma	8130/3	Bladder, NOS	C67.9	24476821
TCGA_E7_A6MF	TCGA_BLCA	Bladder urothelial carcinoma	Papillary transitional cell carcinoma	8130/3	Bladder, NOS	C67.9	24476821
TCGA_E7_A7DU	TCGA_BLCA	Bladder urothelial carcinoma	Papillary transitional cell carcinoma	8130/3	Bladder, NOS	C67.9	24476821
TCGA_E7_A7DV	TCGA_BLCA	Bladder urothelial carcinoma	Papillary transitional cell carcinoma	8130/3	Bladder, NOS	C67.9	24476821
TCGA_E7_A7PW	TCGA_BLCA	Bladder urothelial carcinoma	Papillary transitional cell carcinoma	8130/3	Bladder, NOS	C67.9	24476821
TCGA_E7_A7XN	TCGA_BLCA	Bladder urothelial carcinoma	Papillary transitional cell carcinoma	8130/3	Bladder, NOS	C67.9	24476821
TCGA_E7_A85H	TCGA_BLCA	Bladder urothelial carcinoma	Papillary transitional cell carcinoma	8130/3	Bladder, NOS	C67.9	24476821
TCGA_E7_A8O7	TCGA_BLCA	Bladder urothelial carcinoma	Papillary transitional cell carcinoma	8130/3	Bladder, NOS	C67.9	24476821
TCGA_E7_A8O8	TCGA_BLCA	Bladder urothelial carcinoma	Papillary transitional cell carcinoma	8130/3	Bladder, NOS	C67.9	24476821
TCGA_E7_A97P	TCGA_BLCA	Bladder urothelial carcinoma	Papillary transitional cell carcinoma	8130/3	Bladder, NOS	C67.9	24476821
TCGA_E7_A97Q	TCGA_BLCA	Bladder urothelial carcinoma	Papillary transitional cell carcinoma	8130/3	Bladder, NOS	C67.9	24476821
TCGA_FD_A3B3	TCGA_BLCA	Bladder urothelial carcinoma	Papillary transitional cell carcinoma	8130/3	Bladder, NOS	C67.9	24476821
TCGA_FD_A3B4	TCGA_BLCA	Bladder urothelial carcinoma	Papillary transitional cell carcinoma	8130/3	Bladder, NOS	C67.9	24476821
TCGA_FD_A3B5	TCGA_BLCA	Bladder urothelial carcinoma	Papillary transitional cell carcinoma	8130/3	Bladder, NOS	C67.9	24476821
TCGA_FD_A3B6	TCGA_BLCA	Bladder urothelial carcinoma	Papillary transitional cell carcinoma	8130/3	Bladder, NOS	C67.9	24476821
TCGA_FD_A3B7	TCGA_BLCA	Bladder urothelial carcinoma	Papillary transitional cell carcinoma	8130/3	Bladder, NOS	C67.9	24476821
TCGA_FD_A3B8	TCGA_BLCA	Bladder urothelial carcinoma	Papillary transitional cell carcinoma	8130/3	Bladder, NOS	C67.9	24476821
TCGA_FD_A3N5	TCGA_BLCA	Bladder urothelial carcinoma	Papillary transitional cell carcinoma	8130/3	Bladder, NOS	C67.9	24476821
TCGA_FD_A3N6	TCGA_BLCA	Bladder urothelial carcinoma	Papillary transitional cell carcinoma	8130/3	Bladder, NOS	C67.9	24476821
TCGA_FD_A3NA	TCGA_BLCA	Bladder urothelial carcinoma	Papillary transitional cell carcinoma	8130/3	Bladder, NOS	C67.9	24476821
TCGA_FD_A3SJ	TCGA_BLCA	Bladder urothelial carcinoma	Papillary transitional cell carcinoma	8130/3	Bladder, NOS	C67.9	24476821
TCGA_FD_A3SL	TCGA_BLCA	Bladder urothelial carcinoma	Papillary transitional cell carcinoma	8130/3	Bladder, NOS	C67.9	24476821
TCGA_FD_A3SM	TCGA_BLCA	Bladder urothelial carcinoma	Papillary transitional cell carcinoma	8130/3	Bladder, NOS	C67.9	24476821
TCGA_FD_A3SN	TCGA_BLCA	Bladder urothelial carcinoma	Papillary transitional cell carcinoma	8130/3	Bladder, NOS	C67.9	24476821
TCGA_FD_A3SO	TCGA_BLCA	Bladder urothelial carcinoma	Papillary transitional cell carcinoma	8130/3	Bladder, NOS	C67.9	24476821
TCGA_FD_A3SP	TCGA_BLCA	Bladder urothelial carcinoma	Papillary transitional cell carcinoma	8130/3	Bladder, NOS	C67.9	24476821
TCGA_FD_A3SQ	TCGA_BLCA	Bladder urothelial carcinoma	Papillary transitional cell carcinoma	8130/3	Bladder, NOS	C67.9	24476821
TCGA_FD_A3SR	TCGA_BLCA	Bladder urothelial carcinoma	Papillary transitional cell carcinoma	8130/3	Bladder, NOS	C67.9	24476821
TCGA_FD_A3SS	TCGA_BLCA	Bladder urothelial carcinoma	Papillary transitional cell carcinoma	8130/3	Bladder, NOS	C67.9	24476821
TCGA_FD_A43N	TCGA_BLCA	Bladder urothelial carcinoma	Papillary transitional cell carcinoma	8130/3	Bladder, NOS	C67.9	24476821
TCGA_FD_A43P	TCGA_BLCA	Bladder urothelial carcinoma	Papillary transitional cell carcinoma	8130/3	Bladder, NOS	C67.9	24476821
TCGA_FD_A43S	TCGA_BLCA	Bladder urothelial carcinoma	Papillary transitional cell carcinoma	8130/3	Bladder, NOS	C67.9	24476821
TCGA_FD_A43U	TCGA_BLCA	Bladder urothelial carcinoma	Papillary transitional cell carcinoma	8130/3	Bladder, NOS	C67.9	24476821
TCGA_FD_A43X	TCGA_BLCA	Bladder urothelial carcinoma	Papillary transitional cell carcinoma	8130/3	Bladder, NOS	C67.9	24476821
TCGA_FD_A43Y	TCGA_BLCA	Bladder urothelial carcinoma	Papillary transitional cell carcinoma	8130/3	Bladder, NOS	C67.9	24476821
TCGA_FD_A5BR	TCGA_BLCA	Bladder urothelial carcinoma	Papillary transitional cell carcinoma	8130/3	Bladder, NOS	C67.9	24476821
TCGA_FD_A5BS	TCGA_BLCA	Bladder urothelial carcinoma	Papillary transitional cell carcinoma	8130/3	Bladder, NOS	C67.9	24476821
TCGA_FD_A5BT	TCGA_BLCA	Bladder urothelial carcinoma	Papillary transitional cell carcinoma	8130/3	Bladder, NOS	C67.9	24476821
TCGA_FD_A5BU	TCGA_BLCA	Bladder urothelial carcinoma	Papillary transitional cell carcinoma	8130/3	Bladder, NOS	C67.9	24476821
TCGA_FD_A5BV	TCGA_BLCA	Bladder urothelial carcinoma	Papillary transitional cell carcinoma	8130/3	Bladder, NOS	C67.9	24476821
TCGA_FD_A5BX	TCGA_BLCA	Bladder urothelial carcinoma	Papillary transitional cell carcinoma	8130/3	Bladder, NOS	C67.9	24476821
TCGA_FD_A5BY	TCGA_BLCA	Bladder urothelial carcinoma	Papillary transitional cell carcinoma	8130/3	Bladder, NOS	C67.9	24476821
TCGA_FD_A5BZ	TCGA_BLCA	Bladder urothelial carcinoma	Papillary transitional cell carcinoma	8130/3	Bladder, NOS	C67.9	24476821
TCGA_FD_A5C0	TCGA_BLCA	Bladder urothelial carcinoma	Papillary transitional cell carcinoma	8130/3	Bladder, NOS	C67.9	24476821
TCGA_FD_A5C1	TCGA_BLCA	Bladder urothelial carcinoma	Papillary transitional cell carcinoma	8130/3	Bladder, NOS	C67.9	24476821
TCGA_FD_A62N	TCGA_BLCA	Bladder urothelial carcinoma	Papillary transitional cell carcinoma	8130/3	Bladder, NOS	C67.9	24476821
TCGA_FD_A62O	TCGA_BLCA	Bladder urothelial carcinoma	Papillary transitional cell carcinoma	8130/3	Bladder, NOS	C67.9	24476821
TCGA_FD_A62P	TCGA_BLCA	Bladder urothelial carcinoma	Papillary transitional cell carcinoma	8130/3	Bladder, NOS	C67.9	24476821
TCGA_FD_A62S	TCGA_BLCA	Bladder urothelial carcinoma	Papillary transitional cell carcinoma	8130/3	Bladder, NOS	C67.9	24476821
TCGA_FD_A6TA	TCGA_BLCA	Bladder urothelial carcinoma	Papillary transitional cell carcinoma	8130/3	Bladder, NOS	C67.9	24476821
TCGA_FD_A6TB	TCGA_BLCA	Bladder urothelial carcinoma	Papillary transitional cell carcinoma	8130/3	Bladder, NOS	C67.9	24476821
TCGA_FD_A6TC	TCGA_BLCA	Bladder urothelial carcinoma	Papillary transitional cell carcinoma	8130/3	Bladder, NOS	C67.9	24476821
TCGA_FD_A6TD	TCGA_BLCA	Bladder urothelial carcinoma	Papillary transitional cell carcinoma	8130/3	Bladder, NOS	C67.9	24476821
TCGA_FD_A6TE	TCGA_BLCA	Bladder urothelial carcinoma	Papillary transitional cell carcinoma	8130/3	Bladder, NOS	C67.9	24476821
TCGA_FD_A6TF	TCGA_BLCA	Bladder urothelial carcinoma	Papillary transitional cell carcinoma	8130/3	Bladder, NOS	C67.9	24476821
TCGA_FD_A6TG	TCGA_BLCA	Bladder urothelial carcinoma	Papillary transitional cell carcinoma	8130/3	Bladder, NOS	C67.9	24476821
TCGA_FD_A6TH	TCGA_BLCA	Bladder urothelial carcinoma	Papillary transitional cell carcinoma	8130/3	Bladder, NOS	C67.9	24476821
TCGA_FD_A6TI	TCGA_BLCA	Bladder urothelial carcinoma	Papillary transitional cell carcinoma	8130/3	Bladder, NOS	C67.9	24476821
TCGA_FD_A6TK	TCGA_BLCA	Bladder urothelial carcinoma	Papillary transitional cell carcinoma	8130/3	Bladder, NOS	C67.9	24476821
TCGA_FJ_A3Z7	TCGA_BLCA	Bladder urothelial carcinoma	Papillary transitional cell carcinoma	8130/3	Bladder, NOS	C67.9	24476821
TCGA_FJ_A3Z9	TCGA_BLCA	Bladder urothelial carcinoma	Papillary transitional cell carcinoma	8130/3	Bladder, NOS	C67.9	24476821
TCGA_FJ_A3ZE	TCGA_BLCA	Bladder urothelial carcinoma	Papillary transitional cell carcinoma	8130/3	Bladder, NOS	C67.9	24476821
TCGA_FJ_A3ZF	TCGA_BLCA	Bladder urothelial carcinoma	Papillary transitional cell carcinoma	8130/3	Bladder, NOS	C67.9	24476821
TCGA_FJ_A871	TCGA_BLCA	Bladder urothelial carcinoma	Papillary transitional cell carcinoma	8130/3	Bladder, NOS	C67.9	24476821
TCGA_FT_A3EE	TCGA_BLCA	Bladder urothelial carcinoma	Papillary transitional cell carcinoma	8130/3	Bladder, NOS	C67.9	24476821
TCGA_FT_A61P	TCGA_BLCA	Bladder urothelial carcinoma	Papillary transitional cell carcinoma	8130/3	Bladder, NOS	C67.9	24476821
TCGA_G2_A2EC	TCGA_BLCA	Bladder urothelial carcinoma	Papillary transitional cell carcinoma	8130/3	Bladder, NOS	C67.9	24476821
TCGA_G2_A2EF	TCGA_BLCA	Bladder urothelial carcinoma	Papillary transitional cell carcinoma	8130/3	Bladder, NOS	C67.9	24476821
TCGA_G2_A2EJ	TCGA_BLCA	Bladder urothelial carcinoma	Papillary transitional cell carcinoma	8130/3	Bladder, NOS	C67.9	24476821
TCGA_G2_A2EK	TCGA_BLCA	Bladder urothelial carcinoma	Papillary transitional cell carcinoma	8130/3	Bladder, NOS	C67.9	24476821
TCGA_G2_A2EL	TCGA_BLCA	Bladder urothelial carcinoma	Papillary transitional cell carcinoma	8130/3	Bladder, NOS	C67.9	24476821
TCGA_G2_A2EO	TCGA_BLCA	Bladder urothelial carcinoma	Papillary transitional cell carcinoma	8130/3	Bladder, NOS	C67.9	24476821
TCGA_G2_A2ES	TCGA_BLCA	Bladder urothelial carcinoma	Papillary transitional cell carcinoma	8130/3	Bladder, NOS	C67.9	24476821
TCGA_G2_A3IB	TCGA_BLCA	Bladder urothelial carcinoma	Papillary transitional cell carcinoma	8130/3	Bladder, NOS	C67.9	24476821
TCGA_G2_A3IE	TCGA_BLCA	Bladder urothelial carcinoma	Papillary transitional cell carcinoma	8130/3	Bladder, NOS	C67.9	24476821
TCGA_G2_A3VY	TCGA_BLCA	Bladder urothelial carcinoma	Papillary transitional cell carcinoma	8130/3	Bladder, NOS	C67.9	24476821
TCGA_G2_AA3B	TCGA_BLCA	Bladder urothelial carcinoma	Papillary transitional cell carcinoma	8130/3	Bladder, NOS	C67.9	24476821
TCGA_G2_AA3C	TCGA_BLCA	Bladder urothelial carcinoma	Papillary transitional cell carcinoma	8130/3	Bladder, NOS	C67.9	24476821
TCGA_G2_AA3D	TCGA_BLCA	Bladder urothelial carcinoma	Papillary transitional cell carcinoma	8130/3	Bladder, NOS	C67.9	24476821
TCGA_G2_AA3F	TCGA_BLCA	Bladder urothelial carcinoma	Papillary transitional cell carcinoma	8130/3	Bladder, NOS	C67.9	24476821
TCGA_GC_A3BM	TCGA_BLCA	Bladder urothelial carcinoma	Papillary transitional cell carcinoma	8130/3	Bladder, NOS	C67.9	24476821
TCGA_GC_A3I6	TCGA_BLCA	Bladder urothelial carcinoma	Papillary transitional cell carcinoma	8130/3	Bladder, NOS	C67.9	24476821
TCGA_GC_A3OO	TCGA_BLCA	Bladder urothelial carcinoma	Papillary transitional cell carcinoma	8130/3	Bladder, NOS	C67.9	24476821
TCGA_GC_A3RB	TCGA_BLCA	Bladder urothelial carcinoma	Papillary transitional cell carcinoma	8130/3	Bladder, NOS	C67.9	24476821
TCGA_GC_A3RC	TCGA_BLCA	Bladder urothelial carcinoma	Papillary transitional cell carcinoma	8130/3	Bladder, NOS	C67.9	24476821
TCGA_GC_A3RD	TCGA_BLCA	Bladder urothelial carcinoma	Papillary transitional cell carcinoma	8130/3	Bladder, NOS	C67.9	24476821
TCGA_GC_A3WC	TCGA_BLCA	Bladder urothelial carcinoma	Papillary transitional cell carcinoma	8130/3	Bladder, NOS	C67.9	24476821
TCGA_GC_A3YS	TCGA_BLCA	Bladder urothelial carcinoma	Papillary transitional cell carcinoma	8130/3	Bladder, NOS	C67.9	24476821
TCGA_GC_A4ZW	TCGA_BLCA	Bladder urothelial carcinoma	Papillary transitional cell carcinoma	8130/3	Bladder, NOS	C67.9	24476821
TCGA_GC_A6I1	TCGA_BLCA	Bladder urothelial carcinoma	Papillary transitional cell carcinoma	8130/3	Bladder, NOS	C67.9	24476821
TCGA_GC_A6I3	TCGA_BLCA	Bladder urothelial carcinoma	Papillary transitional cell carcinoma	8130/3	Bladder, NOS	C67.9	24476821
TCGA_GD_A2C5	TCGA_BLCA	Bladder urothelial carcinoma	Papillary transitional cell carcinoma	8130/3	Bladder, NOS	C67.9	24476821
TCGA_GD_A3OP	TCGA_BLCA	Bladder urothelial carcinoma	Papillary transitional cell carcinoma	8130/3	Bladder, NOS	C67.9	24476821
TCGA_GD_A3OQ	TCGA_BLCA	Bladder urothelial carcinoma	Papillary transitional cell carcinoma	8130/3	Bladder, NOS	C67.9	24476821
TCGA_GD_A3OS	TCGA_BLCA	Bladder urothelial carcinoma	Papillary transitional cell carcinoma	8130/3	Bladder, NOS	C67.9	24476821
TCGA_GD_A6C6	TCGA_BLCA	Bladder urothelial carcinoma	Papillary transitional cell carcinoma	8130/3	Bladder, NOS	C67.9	24476821
TCGA_GD_A76B	TCGA_BLCA	Bladder urothelial carcinoma	Papillary transitional cell carcinoma	8130/3	Bladder, NOS	C67.9	24476821
TCGA_GU_A42P	TCGA_BLCA	Bladder urothelial carcinoma	Papillary transitional cell carcinoma	8130/3	Bladder, NOS	C67.9	24476821
TCGA_GU_A42Q	TCGA_BLCA	Bladder urothelial carcinoma	Papillary transitional cell carcinoma	8130/3	Bladder, NOS	C67.9	24476821
TCGA_GU_A42R	TCGA_BLCA	Bladder urothelial carcinoma	Papillary transitional cell carcinoma	8130/3	Bladder, NOS	C67.9	24476821
TCGA_GU_A762	TCGA_BLCA	Bladder urothelial carcinoma	Papillary transitional cell carcinoma	8130/3	Bladder, NOS	C67.9	24476821
TCGA_GU_A763	TCGA_BLCA	Bladder urothelial carcinoma	Papillary transitional cell carcinoma	8130/3	Bladder, NOS	C67.9	24476821
TCGA_GU_A764	TCGA_BLCA	Bladder urothelial carcinoma	Papillary transitional cell carcinoma	8130/3	Bladder, NOS	C67.9	24476821
TCGA_GU_A766	TCGA_BLCA	Bladder urothelial carcinoma	Papillary transitional cell carcinoma	8130/3	Bladder, NOS	C67.9	24476821
TCGA_GU_A767	TCGA_BLCA	Bladder urothelial carcinoma	Papillary transitional cell carcinoma	8130/3	Bladder, NOS	C67.9	24476821
TCGA_GU_AATO	TCGA_BLCA	Bladder urothelial carcinoma	Papillary transitional cell carcinoma	8130/3	Bladder, NOS	C67.9	24476821
TCGA_GU_AATP	TCGA_BLCA	Bladder urothelial carcinoma	Papillary transitional cell carcinoma	8130/3	Bladder, NOS	C67.9	24476821
TCGA_GU_AATQ	TCGA_BLCA	Bladder urothelial carcinoma	Papillary transitional cell carcinoma	8130/3	Bladder, NOS	C67.9	24476821
TCGA_GV_A3JV	TCGA_BLCA	Bladder urothelial carcinoma	Papillary transitional cell carcinoma	8130/3	Bladder, NOS	C67.9	24476821
TCGA_GV_A3JW	TCGA_BLCA	Bladder urothelial carcinoma	Papillary transitional cell carcinoma	8130/3	Bladder, NOS	C67.9	24476821
TCGA_GV_A3JX	TCGA_BLCA	Bladder urothelial carcinoma	Papillary transitional cell carcinoma	8130/3	Bladder, NOS	C67.9	24476821
TCGA_GV_A3JZ	TCGA_BLCA	Bladder urothelial carcinoma	Papillary transitional cell carcinoma	8130/3	Bladder, NOS	C67.9	24476821
TCGA_GV_A3QF	TCGA_BLCA	Bladder urothelial carcinoma	Papillary transitional cell carcinoma	8130/3	Bladder, NOS	C67.9	24476821
TCGA_GV_A3QG	TCGA_BLCA	Bladder urothelial carcinoma	Papillary transitional cell carcinoma	8130/3	Bladder, NOS	C67.9	24476821
TCGA_GV_A3QH	TCGA_BLCA	Bladder urothelial carcinoma	Papillary transitional cell carcinoma	8130/3	Bladder, NOS	C67.9	24476821
TCGA_GV_A3QI	TCGA_BLCA	Bladder urothelial carcinoma	Papillary transitional cell carcinoma	8130/3	Bladder, NOS	C67.9	24476821
TCGA_GV_A3QK	TCGA_BLCA	Bladder urothelial carcinoma	Papillary transitional cell carcinoma	8130/3	Bladder, NOS	C67.9	24476821
TCGA_GV_A40E	TCGA_BLCA	Bladder urothelial carcinoma	Papillary transitional cell carcinoma	8130/3	Bladder, NOS	C67.9	24476821
TCGA_GV_A40G	TCGA_BLCA	Bladder urothelial carcinoma	Papillary transitional cell carcinoma	8130/3	Bladder, NOS	C67.9	24476821
TCGA_GV_A6ZA	TCGA_BLCA	Bladder urothelial carcinoma	Papillary transitional cell carcinoma	8130/3	Bladder, NOS	C67.9	24476821
TCGA_H4_A2HO	TCGA_BLCA	Bladder urothelial carcinoma	Papillary transitional cell carcinoma	8130/3	Bladder, NOS	C67.9	24476821
TCGA_H4_A2HQ	TCGA_BLCA	Bladder urothelial carcinoma	Papillary transitional cell carcinoma	8130/3	Bladder, NOS	C67.9	24476821
TCGA_HQ_A2OE	TCGA_BLCA	Bladder urothelial carcinoma	Papillary transitional cell carcinoma	8130/3	Bladder, NOS	C67.9	24476821
TCGA_HQ_A2OF	TCGA_BLCA	Bladder urothelial carcinoma	Papillary transitional cell carcinoma	8130/3	Bladder, NOS	C67.9	24476821
TCGA_HQ_A5ND	TCGA_BLCA	Bladder urothelial carcinoma	Papillary transitional cell carcinoma	8130/3	Bladder, NOS	C67.9	24476821
TCGA_HQ_A5NE	TCGA_BLCA	Bladder urothelial carcinoma	Papillary transitional cell carcinoma	8130/3	Bladder, NOS	C67.9	24476821
TCGA_K4_A3WS	TCGA_BLCA	Bladder urothelial carcinoma	Papillary transitional cell carcinoma	8130/3	Bladder, NOS	C67.9	24476821
TCGA_K4_A3WU	TCGA_BLCA	Bladder urothelial carcinoma	Papillary transitional cell carcinoma	8130/3	Bladder, NOS	C67.9	24476821
TCGA_K4_A3WV	TCGA_BLCA	Bladder urothelial carcinoma	Papillary transitional cell carcinoma	8130/3	Bladder, NOS	C67.9	24476821
TCGA_K4_A4AB	TCGA_BLCA	Bladder urothelial carcinoma	Papillary transitional cell carcinoma	8130/3	Bladder, NOS	C67.9	24476821
TCGA_K4_A4AC	TCGA_BLCA	Bladder urothelial carcinoma	Papillary transitional cell carcinoma	8130/3	Bladder, NOS	C67.9	24476821
TCGA_K4_A54R	TCGA_BLCA	Bladder urothelial carcinoma	Papillary transitional cell carcinoma	8130/3	Bladder, NOS	C67.9	24476821
TCGA_K4_A5RH	TCGA_BLCA	Bladder urothelial carcinoma	Papillary transitional cell carcinoma	8130/3	Bladder, NOS	C67.9	24476821
TCGA_K4_A5RI	TCGA_BLCA	Bladder urothelial carcinoma	Papillary transitional cell carcinoma	8130/3	Bladder, NOS	C67.9	24476821
TCGA_K4_A5RJ	TCGA_BLCA	Bladder urothelial carcinoma	Papillary transitional cell carcinoma	8130/3	Bladder, NOS	C67.9	24476821
TCGA_K4_A6FZ	TCGA_BLCA	Bladder urothelial carcinoma	Papillary transitional cell carcinoma	8130/3	Bladder, NOS	C67.9	24476821
TCGA_K4_A6MB	TCGA_BLCA	Bladder urothelial carcinoma	Papillary transitional cell carcinoma	8130/3	Bladder, NOS	C67.9	24476821
TCGA_K4_A83P	TCGA_BLCA	Bladder urothelial carcinoma	Papillary transitional cell carcinoma	8130/3	Bladder, NOS	C67.9	24476821
TCGA_K4_AAQO	TCGA_BLCA	Bladder urothelial carcinoma	Papillary transitional cell carcinoma	8130/3	Bladder, NOS	C67.9	24476821
TCGA_KQ_A41N	TCGA_BLCA	Bladder urothelial carcinoma	Papillary transitional cell carcinoma	8130/3	Bladder, NOS	C67.9	24476821
TCGA_KQ_A41O	TCGA_BLCA	Bladder urothelial carcinoma	Papillary transitional cell carcinoma	8130/3	Bladder, NOS	C67.9	24476821
TCGA_KQ_A41P	TCGA_BLCA	Bladder urothelial carcinoma	Papillary transitional cell carcinoma	8130/3	Bladder, NOS	C67.9	24476821
TCGA_KQ_A41Q	TCGA_BLCA	Bladder urothelial carcinoma	Papillary transitional cell carcinoma	8130/3	Bladder, NOS	C67.9	24476821
TCGA_KQ_A41R	TCGA_BLCA	Bladder urothelial carcinoma	Papillary transitional cell carcinoma	8130/3	Bladder, NOS	C67.9	24476821
TCGA_KQ_A41S	TCGA_BLCA	Bladder urothelial carcinoma	Papillary transitional cell carcinoma	8130/3	Bladder, NOS	C67.9	24476821
TCGA_LC_A66R	TCGA_BLCA	Bladder urothelial carcinoma	Papillary transitional cell carcinoma	8130/3	Bladder, NOS	C67.9	24476821
TCGA_LT_A5Z6	TCGA_BLCA	Bladder urothelial carcinoma	Papillary transitional cell carcinoma	8130/3	Bladder, NOS	C67.9	24476821
TCGA_LT_A8JT	TCGA_BLCA	Bladder urothelial carcinoma	Papillary transitional cell carcinoma	8130/3	Bladder, NOS	C67.9	24476821
TCGA_MV_A51V	TCGA_BLCA	Bladder urothelial carcinoma	Papillary transitional cell carcinoma	8130/3	Bladder, NOS	C67.9	24476821
TCGA_PQ_A6FI	TCGA_BLCA	Bladder urothelial carcinoma	Papillary transitional cell carcinoma	8130/3	Bladder, NOS	C67.9	24476821
TCGA_PQ_A6FN	TCGA_BLCA	Bladder urothelial carcinoma	Papillary transitional cell carcinoma	8130/3	Bladder, NOS	C67.9	24476821
TCGA_R3_A69X	TCGA_BLCA	Bladder urothelial carcinoma	Papillary transitional cell carcinoma	8130/3	Bladder, NOS	C67.9	24476821
TCGA_S5_A6DX	TCGA_BLCA	Bladder urothelial carcinoma	Papillary transitional cell carcinoma	8130/3	Bladder, NOS	C67.9	24476821
TCGA_S5_AA26	TCGA_BLCA	Bladder urothelial carcinoma	Papillary transitional cell carcinoma	8130/3	Bladder, NOS	C67.9	24476821
TCGA_SY_A9G0	TCGA_BLCA	Bladder urothelial carcinoma	Papillary transitional cell carcinoma	8130/3	Bladder, NOS	C67.9	24476821
TCGA_SY_A9G5	TCGA_BLCA	Bladder urothelial carcinoma	Papillary transitional cell carcinoma	8130/3	Bladder, NOS	C67.9	24476821
TCGA_UY_A78K	TCGA_BLCA	Bladder urothelial carcinoma	Papillary transitional cell carcinoma	8130/3	Bladder, NOS	C67.9	24476821
TCGA_UY_A78L	TCGA_BLCA	Bladder urothelial carcinoma	Papillary transitional cell carcinoma	8130/3	Bladder, NOS	C67.9	24476821
TCGA_UY_A78M	TCGA_BLCA	Bladder urothelial carcinoma	Papillary transitional cell carcinoma	8130/3	Bladder, NOS	C67.9	24476821
TCGA_UY_A78N	TCGA_BLCA	Bladder urothelial carcinoma	Papillary transitional cell carcinoma	8130/3	Bladder, NOS	C67.9	24476821
TCGA_UY_A78O	TCGA_BLCA	Bladder urothelial carcinoma	Papillary transitional cell carcinoma	8130/3	Bladder, NOS	C67.9	24476821
TCGA_UY_A78P	TCGA_BLCA	Bladder urothelial carcinoma	Papillary transitional cell carcinoma	8130/3	Bladder, NOS	C67.9	24476821
TCGA_UY_A8OB	TCGA_BLCA	Bladder urothelial carcinoma	Papillary transitional cell carcinoma	8130/3	Bladder, NOS	C67.9	24476821
TCGA_UY_A8OC	TCGA_BLCA	Bladder urothelial carcinoma	Papillary transitional cell carcinoma	8130/3	Bladder, NOS	C67.9	24476821
TCGA_UY_A8OD	TCGA_BLCA	Bladder urothelial carcinoma	Papillary transitional cell carcinoma	8130/3	Bladder, NOS	C67.9	24476821
TCGA_UY_A9PA	TCGA_BLCA	Bladder urothelial carcinoma	Papillary transitional cell carcinoma	8130/3	Bladder, NOS	C67.9	24476821
TCGA_UY_A9PB	TCGA_BLCA	Bladder urothelial carcinoma	Papillary transitional cell carcinoma	8130/3	Bladder, NOS	C67.9	24476821
TCGA_UY_A9PD	TCGA_BLCA	Bladder urothelial carcinoma	Papillary transitional cell carcinoma	8130/3	Bladder, NOS	C67.9	24476821
TCGA_UY_A9PE	TCGA_BLCA	Bladder urothelial carcinoma	Papillary transitional cell carcinoma	8130/3	Bladder, NOS	C67.9	24476821
TCGA_UY_A9PF	TCGA_BLCA	Bladder urothelial carcinoma	Papillary transitional cell carcinoma	8130/3	Bladder, NOS	C67.9	24476821
TCGA_UY_A9PH	TCGA_BLCA	Bladder urothelial carcinoma	Papillary transitional cell carcinoma	8130/3	Bladder, NOS	C67.9	24476821
TCGA_XF_A8HB	TCGA_BLCA	Bladder urothelial carcinoma	Papillary transitional cell carcinoma	8130/3	Bladder, NOS	C67.9	24476821
TCGA_XF_A8HC	TCGA_BLCA	Bladder urothelial carcinoma	Papillary transitional cell carcinoma	8130/3	Bladder, NOS	C67.9	24476821
TCGA_XF_A8HD	TCGA_BLCA	Bladder urothelial carcinoma	Papillary transitional cell carcinoma	8130/3	Bladder, NOS	C67.9	24476821
TCGA_XF_A8HE	TCGA_BLCA	Bladder urothelial carcinoma	Papillary transitional cell carcinoma	8130/3	Bladder, NOS	C67.9	24476821
TCGA_XF_A8HF	TCGA_BLCA	Bladder urothelial carcinoma	Papillary transitional cell carcinoma	8130/3	Bladder, NOS	C67.9	24476821
TCGA_XF_A8HG	TCGA_BLCA	Bladder urothelial carcinoma	Papillary transitional cell carcinoma	8130/3	Bladder, NOS	C67.9	24476821
TCGA_XF_A8HH	TCGA_BLCA	Bladder urothelial carcinoma	Papillary transitional cell carcinoma	8130/3	Bladder, NOS	C67.9	24476821
TCGA_XF_A8HI	TCGA_BLCA	Bladder urothelial carcinoma	Papillary transitional cell carcinoma	8130/3	Bladder, NOS	C67.9	24476821
TCGA_XF_A9SG	TCGA_BLCA	Bladder urothelial carcinoma	Papillary transitional cell carcinoma	8130/3	Bladder, NOS	C67.9	24476821
TCGA_XF_A9SH	TCGA_BLCA	Bladder urothelial carcinoma	Papillary transitional cell carcinoma	8130/3	Bladder, NOS	C67.9	24476821
TCGA_XF_A9SI	TCGA_BLCA	Bladder urothelial carcinoma	Papillary transitional cell carcinoma	8130/3	Bladder, NOS	C67.9	24476821
TCGA_XF_A9SJ	TCGA_BLCA	Bladder urothelial carcinoma	Papillary transitional cell carcinoma	8130/3	Bladder, NOS	C67.9	24476821
TCGA_XF_A9SK	TCGA_BLCA	Bladder urothelial carcinoma	Papillary transitional cell carcinoma	8130/3	Bladder, NOS	C67.9	24476821
TCGA_XF_A9SL	TCGA_BLCA	Bladder urothelial carcinoma	Papillary transitional cell carcinoma	8130/3	Bladder, NOS	C67.9	24476821
TCGA_XF_A9SM	TCGA_BLCA	Bladder urothelial carcinoma	Papillary transitional cell carcinoma	8130/3	Bladder, NOS	C67.9	24476821
TCGA_XF_A9SP	TCGA_BLCA	Bladder urothelial carcinoma	Papillary transitional cell carcinoma	8130/3	Bladder, NOS	C67.9	24476821
TCGA_XF_A9ST	TCGA_BLCA	Bladder urothelial carcinoma	Papillary transitional cell carcinoma	8130/3	Bladder, NOS	C67.9	24476821
TCGA_XF_A9SU	TCGA_BLCA	Bladder urothelial carcinoma	Papillary transitional cell carcinoma	8130/3	Bladder, NOS	C67.9	24476821
TCGA_XF_A9SV	TCGA_BLCA	Bladder urothelial carcinoma	Papillary transitional cell carcinoma	8130/3	Bladder, NOS	C67.9	24476821
TCGA_XF_A9SW	TCGA_BLCA	Bladder urothelial carcinoma	Papillary transitional cell carcinoma	8130/3	Bladder, NOS	C67.9	24476821
TCGA_XF_A9SX	TCGA_BLCA	Bladder urothelial carcinoma	Papillary transitional cell carcinoma	8130/3	Bladder, NOS	C67.9	24476821
TCGA_XF_A9SY	TCGA_BLCA	Bladder urothelial carcinoma	Papillary transitional cell carcinoma	8130/3	Bladder, NOS	C67.9	24476821
TCGA_XF_A9SZ	TCGA_BLCA	Bladder urothelial carcinoma	Papillary transitional cell carcinoma	8130/3	Bladder, NOS	C67.9	24476821
TCGA_XF_A9T0	TCGA_BLCA	Bladder urothelial carcinoma	Papillary transitional cell carcinoma	8130/3	Bladder, NOS	C67.9	24476821
TCGA_XF_A9T2	TCGA_BLCA	Bladder urothelial carcinoma	Papillary transitional cell carcinoma	8130/3	Bladder, NOS	C67.9	24476821
TCGA_XF_A9T3	TCGA_BLCA	Bladder urothelial carcinoma	Papillary transitional cell carcinoma	8130/3	Bladder, NOS	C67.9	24476821
TCGA_XF_A9T4	TCGA_BLCA	Bladder urothelial carcinoma	Papillary transitional cell carcinoma	8130/3	Bladder, NOS	C67.9	24476821
TCGA_XF_A9T5	TCGA_BLCA	Bladder urothelial carcinoma	Papillary transitional cell carcinoma	8130/3	Bladder, NOS	C67.9	24476821
TCGA_XF_A9T6	TCGA_BLCA	Bladder urothelial carcinoma	Papillary transitional cell carcinoma	8130/3	Bladder, NOS	C67.9	24476821
TCGA_XF_A9T8	TCGA_BLCA	Bladder urothelial carcinoma	Papillary transitional cell carcinoma	8130/3	Bladder, NOS	C67.9	24476821
TCGA_XF_AAME	TCGA_BLCA	Bladder urothelial carcinoma	Papillary transitional cell carcinoma	8130/3	Bladder, NOS	C67.9	24476821
TCGA_XF_AAMF	TCGA_BLCA	Bladder urothelial carcinoma	Papillary transitional cell carcinoma	8130/3	Bladder, NOS	C67.9	24476821
TCGA_XF_AAMG	TCGA_BLCA	Bladder urothelial carcinoma	Papillary transitional cell carcinoma	8130/3	Bladder, NOS	C67.9	24476821
TCGA_XF_AAMH	TCGA_BLCA	Bladder urothelial carcinoma	Papillary transitional cell carcinoma	8130/3	Bladder, NOS	C67.9	24476821
TCGA_XF_AAMJ	TCGA_BLCA	Bladder urothelial carcinoma	Papillary transitional cell carcinoma	8130/3	Bladder, NOS	C67.9	24476821
TCGA_XF_AAML	TCGA_BLCA	Bladder urothelial carcinoma	Papillary transitional cell carcinoma	8130/3	Bladder, NOS	C67.9	24476821
TCGA_XF_AAMQ	TCGA_BLCA	Bladder urothelial carcinoma	Papillary transitional cell carcinoma	8130/3	Bladder, NOS	C67.9	24476821
TCGA_XF_AAMR	TCGA_BLCA	Bladder urothelial carcinoma	Papillary transitional cell carcinoma	8130/3	Bladder, NOS	C67.9	24476821
TCGA_XF_AAMT	TCGA_BLCA	Bladder urothelial carcinoma	Papillary transitional cell carcinoma	8130/3	Bladder, NOS	C67.9	24476821
TCGA_XF_AAMW	TCGA_BLCA	Bladder urothelial carcinoma	Papillary transitional cell carcinoma	8130/3	Bladder, NOS	C67.9	24476821
TCGA_XF_AAMX	TCGA_BLCA	Bladder urothelial carcinoma	Papillary transitional cell carcinoma	8130/3	Bladder, NOS	C67.9	24476821
TCGA_XF_AAMY	TCGA_BLCA	Bladder urothelial carcinoma	Papillary transitional cell carcinoma	8130/3	Bladder, NOS	C67.9	24476821
TCGA_XF_AAMZ	TCGA_BLCA	Bladder urothelial carcinoma	Papillary transitional cell carcinoma	8130/3	Bladder, NOS	C67.9	24476821
TCGA_XF_AAN0	TCGA_BLCA	Bladder urothelial carcinoma	Papillary transitional cell carcinoma	8130/3	Bladder, NOS	C67.9	24476821
TCGA_XF_AAN1	TCGA_BLCA	Bladder urothelial carcinoma	Papillary transitional cell carcinoma	8130/3	Bladder, NOS	C67.9	24476821
TCGA_XF_AAN2	TCGA_BLCA	Bladder urothelial carcinoma	Papillary transitional cell carcinoma	8130/3	Bladder, NOS	C67.9	24476821
TCGA_XF_AAN3	TCGA_BLCA	Bladder urothelial carcinoma	Papillary transitional cell carcinoma	8130/3	Bladder, NOS	C67.9	24476821
TCGA_XF_AAN4	TCGA_BLCA	Bladder urothelial carcinoma	Papillary transitional cell carcinoma	8130/3	Bladder, NOS	C67.9	24476821
TCGA_XF_AAN5	TCGA_BLCA	Bladder urothelial carcinoma	Papillary transitional cell carcinoma	8130/3	Bladder, NOS	C67.9	24476821
TCGA_XF_AAN7	TCGA_BLCA	Bladder urothelial carcinoma	Papillary transitional cell carcinoma	8130/3	Bladder, NOS	C67.9	24476821
TCGA_XF_AAN8	TCGA_BLCA	Bladder urothelial carcinoma	Papillary transitional cell carcinoma	8130/3	Bladder, NOS	C67.9	24476821
TCGA_YC_A89H	TCGA_BLCA	Bladder urothelial carcinoma	Papillary transitional cell carcinoma	8130/3	Bladder, NOS	C67.9	24476821
TCGA_YC_A8S6	TCGA_BLCA	Bladder urothelial carcinoma	Papillary transitional cell carcinoma	8130/3	Bladder, NOS	C67.9	24476821
TCGA_YC_A9TC	TCGA_BLCA	Bladder urothelial carcinoma	Papillary transitional cell carcinoma	8130/3	Bladder, NOS	C67.9	24476821
TCGA_YF_AA3L	TCGA_BLCA	Bladder urothelial carcinoma	Papillary transitional cell carcinoma	8130/3	Bladder, NOS	C67.9	24476821
TCGA_YF_AA3M	TCGA_BLCA	Bladder urothelial carcinoma	Papillary transitional cell carcinoma	8130/3	Bladder, NOS	C67.9	24476821
TCGA_ZF_A9R0	TCGA_BLCA	Bladder urothelial carcinoma	Papillary transitional cell carcinoma	8130/3	Bladder, NOS	C67.9	24476821
TCGA_ZF_A9R1	TCGA_BLCA	Bladder urothelial carcinoma	Papillary transitional cell carcinoma	8130/3	Bladder, NOS	C67.9	24476821
TCGA_ZF_A9R2	TCGA_BLCA	Bladder urothelial carcinoma	Papillary transitional cell carcinoma	8130/3	Bladder, NOS	C67.9	24476821
TCGA_ZF_A9R3	TCGA_BLCA	Bladder urothelial carcinoma	Papillary transitional cell carcinoma	8130/3	Bladder, NOS	C67.9	24476821
TCGA_ZF_A9R4	TCGA_BLCA	Bladder urothelial carcinoma	Papillary transitional cell carcinoma	8130/3	Bladder, NOS	C67.9	24476821
TCGA_ZF_A9R5	TCGA_BLCA	Bladder urothelial carcinoma	Papillary transitional cell carcinoma	8130/3	Bladder, NOS	C67.9	24476821
TCGA_ZF_A9R7	TCGA_BLCA	Bladder urothelial carcinoma	Papillary transitional cell carcinoma	8130/3	Bladder, NOS	C67.9	24476821
TCGA_ZF_A9R9	TCGA_BLCA	Bladder urothelial carcinoma	Papillary transitional cell carcinoma	8130/3	Bladder, NOS	C67.9	24476821
TCGA_ZF_A9RC	TCGA_BLCA	Bladder urothelial carcinoma	Papillary transitional cell carcinoma	8130/3	Bladder, NOS	C67.9	24476821
TCGA_ZF_A9RD	TCGA_BLCA	Bladder urothelial carcinoma	Papillary transitional cell carcinoma	8130/3	Bladder, NOS	C67.9	24476821
TCGA_ZF_A9RE	TCGA_BLCA	Bladder urothelial carcinoma	Papillary transitional cell carcinoma	8130/3	Bladder, NOS	C67.9	24476821
TCGA_ZF_A9RF	TCGA_BLCA	Bladder urothelial carcinoma	Papillary transitional cell carcinoma	8130/3	Bladder, NOS	C67.9	24476821
TCGA_ZF_A9RG	TCGA_BLCA	Bladder urothelial carcinoma	Papillary transitional cell carcinoma	8130/3	Bladder, NOS	C67.9	24476821
TCGA_ZF_A9RL	TCGA_BLCA	Bladder urothelial carcinoma	Papillary transitional cell carcinoma	8130/3	Bladder, NOS	C67.9	24476821
TCGA_ZF_A9RM	TCGA_BLCA	Bladder urothelial carcinoma	Papillary transitional cell carcinoma	8130/3	Bladder, NOS	C67.9	24476821
TCGA_ZF_A9RN	TCGA_BLCA	Bladder urothelial carcinoma	Papillary transitional cell carcinoma	8130/3	Bladder, NOS	C67.9	24476821
TCGA_ZF_AA4N	TCGA_BLCA	Bladder urothelial carcinoma	Papillary transitional cell carcinoma	8130/3	Bladder, NOS	C67.9	24476821
TCGA_ZF_AA4R	TCGA_BLCA	Bladder urothelial carcinoma	Papillary transitional cell carcinoma	8130/3	Bladder, NOS	C67.9	24476821
TCGA_ZF_AA4T	TCGA_BLCA	Bladder urothelial carcinoma	Papillary transitional cell carcinoma	8130/3	Bladder, NOS	C67.9	24476821
TCGA_ZF_AA4U	TCGA_BLCA	Bladder urothelial carcinoma	Papillary transitional cell carcinoma	8130/3	Bladder, NOS	C67.9	24476821
TCGA_ZF_AA4V	TCGA_BLCA	Bladder urothelial carcinoma	Papillary transitional cell carcinoma	8130/3	Bladder, NOS	C67.9	24476821
TCGA_ZF_AA4W	TCGA_BLCA	Bladder urothelial carcinoma	Papillary transitional cell carcinoma	8130/3	Bladder, NOS	C67.9	24476821
TCGA_ZF_AA4X	TCGA_BLCA	Bladder urothelial carcinoma	Papillary transitional cell carcinoma	8130/3	Bladder, NOS	C67.9	24476821
TCGA_ZF_AA51	TCGA_BLCA	Bladder urothelial carcinoma	Papillary transitional cell carcinoma	8130/3	Bladder, NOS	C67.9	24476821
TCGA_ZF_AA52	TCGA_BLCA	Bladder urothelial carcinoma	Papillary transitional cell carcinoma	8130/3	Bladder, NOS	C67.9	24476821
TCGA_ZF_AA53	TCGA_BLCA	Bladder urothelial carcinoma	Papillary transitional cell carcinoma	8130/3	Bladder, NOS	C67.9	24476821
TCGA_ZF_AA54	TCGA_BLCA	Bladder urothelial carcinoma	Papillary transitional cell carcinoma	8130/3	Bladder, NOS	C67.9	24476821
TCGA_ZF_AA56	TCGA_BLCA	Bladder urothelial carcinoma	Papillary transitional cell carcinoma	8130/3	Bladder, NOS	C67.9	24476821
TCGA_ZF_AA58	TCGA_BLCA	Bladder urothelial carcinoma	Papillary transitional cell carcinoma	8130/3	Bladder, NOS	C67.9	24476821
TCGA_ZF_AA5H	TCGA_BLCA	Bladder urothelial carcinoma	Papillary transitional cell carcinoma	8130/3	Bladder, NOS	C67.9	24476821
TCGA_ZF_AA5N	TCGA_BLCA	Bladder urothelial carcinoma	Papillary transitional cell carcinoma	8130/3	Bladder, NOS	C67.9	24476821
TCGA_ZF_AA5P	TCGA_BLCA	Bladder urothelial carcinoma	Papillary transitional cell carcinoma	8130/3	Bladder, NOS	C67.9	24476821
TCGA_3C_AAAU	TCGA_BRCA	Breast invasive carcinoma	Infiltrating duct carcinoma, NOS	8500/3	Breast, NOS	C50.9	23000897
TCGA_3C_AALI	TCGA_BRCA	Breast invasive carcinoma	Infiltrating duct carcinoma, NOS	8500/3	Breast, NOS	C50.9	23000897
TCGA_3C_AALJ	TCGA_BRCA	Breast invasive carcinoma	Infiltrating duct carcinoma, NOS	8500/3	Breast, NOS	C50.9	23000897
TCGA_3C_AALK	TCGA_BRCA	Breast invasive carcinoma	Infiltrating duct carcinoma, NOS	8500/3	Breast, NOS	C50.9	23000897
TCGA_4H_AAAK	TCGA_BRCA	Breast invasive carcinoma	Infiltrating duct carcinoma, NOS	8500/3	Breast, NOS	C50.9	23000897
TCGA_5L_AAT0	TCGA_BRCA	Breast invasive carcinoma	Infiltrating duct carcinoma, NOS	8500/3	Breast, NOS	C50.9	23000897
TCGA_5L_AAT1	TCGA_BRCA	Breast invasive carcinoma	Infiltrating duct carcinoma, NOS	8500/3	Breast, NOS	C50.9	23000897
TCGA_5T_A9QA	TCGA_BRCA	Breast invasive carcinoma	Infiltrating duct carcinoma, NOS	8500/3	Breast, NOS	C50.9	23000897
TCGA_A1_A0SB	TCGA_BRCA	Breast invasive carcinoma	Infiltrating duct carcinoma, NOS	8500/3	Breast, NOS	C50.9	23000897
TCGA_A1_A0SE	TCGA_BRCA	Breast invasive carcinoma	Infiltrating duct carcinoma, NOS	8500/3	Breast, NOS	C50.9	23000897
TCGA_A1_A0SF	TCGA_BRCA	Breast invasive carcinoma	Infiltrating duct carcinoma, NOS	8500/3	Breast, NOS	C50.9	23000897
TCGA_A1_A0SG	TCGA_BRCA	Breast invasive carcinoma	Infiltrating duct carcinoma, NOS	8500/3	Breast, NOS	C50.9	23000897
TCGA_A1_A0SH	TCGA_BRCA	Breast invasive carcinoma	Infiltrating duct carcinoma, NOS	8500/3	Breast, NOS	C50.9	23000897
TCGA_A1_A0SI	TCGA_BRCA	Breast invasive carcinoma	Infiltrating duct carcinoma, NOS	8500/3	Breast, NOS	C50.9	23000897
TCGA_A1_A0SJ	TCGA_BRCA	Breast invasive carcinoma	Infiltrating duct carcinoma, NOS	8500/3	Breast, NOS	C50.9	23000897
TCGA_A1_A0SK	TCGA_BRCA	Breast invasive carcinoma	Infiltrating duct carcinoma, NOS	8500/3	Breast, NOS	C50.9	23000897
TCGA_A1_A0SM	TCGA_BRCA	Breast invasive carcinoma	Infiltrating duct carcinoma, NOS	8500/3	Breast, NOS	C50.9	23000897
TCGA_A1_A0SN	TCGA_BRCA	Breast invasive carcinoma	Infiltrating duct carcinoma, NOS	8500/3	Breast, NOS	C50.9	23000897
TCGA_A1_A0SO	TCGA_BRCA	Breast invasive carcinoma	Infiltrating duct carcinoma, NOS	8500/3	Breast, NOS	C50.9	23000897
TCGA_A1_A0SP	TCGA_BRCA	Breast invasive carcinoma	Infiltrating duct carcinoma, NOS	8500/3	Breast, NOS	C50.9	23000897
TCGA_A1_A0SQ	TCGA_BRCA	Breast invasive carcinoma	Infiltrating duct carcinoma, NOS	8500/3	Breast, NOS	C50.9	23000897
TCGA_A2_A04R	TCGA_BRCA	Breast invasive carcinoma	Infiltrating duct carcinoma, NOS	8500/3	Breast, NOS	C50.9	23000897
TCGA_A2_A0CK	TCGA_BRCA	Breast invasive carcinoma	Infiltrating duct carcinoma, NOS	8500/3	Breast, NOS	C50.9	23000897
TCGA_A2_A0CO	TCGA_BRCA	Breast invasive carcinoma	Infiltrating duct carcinoma, NOS	8500/3	Breast, NOS	C50.9	23000897
TCGA_A2_A0CR	TCGA_BRCA	Breast invasive carcinoma	Infiltrating duct carcinoma, NOS	8500/3	Breast, NOS	C50.9	23000897
TCGA_A2_A0CT	TCGA_BRCA	Breast invasive carcinoma	Infiltrating duct carcinoma, NOS	8500/3	Breast, NOS	C50.9	23000897
TCGA_A2_A0EN	TCGA_BRCA	Breast invasive carcinoma	Infiltrating duct carcinoma, NOS	8500/3	Breast, NOS	C50.9	23000897
TCGA_A2_A0EP	TCGA_BRCA	Breast invasive carcinoma	Infiltrating duct carcinoma, NOS	8500/3	Breast, NOS	C50.9	23000897
TCGA_A2_A0EU	TCGA_BRCA	Breast invasive carcinoma	Infiltrating duct carcinoma, NOS	8500/3	Breast, NOS	C50.9	23000897
TCGA_A2_A0ST	TCGA_BRCA	Breast invasive carcinoma	Infiltrating duct carcinoma, NOS	8500/3	Breast, NOS	C50.9	23000897
TCGA_A2_A0SU	TCGA_BRCA	Breast invasive carcinoma	Infiltrating duct carcinoma, NOS	8500/3	Breast, NOS	C50.9	23000897
TCGA_A2_A0SV	TCGA_BRCA	Breast invasive carcinoma	Infiltrating duct carcinoma, NOS	8500/3	Breast, NOS	C50.9	23000897
TCGA_A2_A0SW	TCGA_BRCA	Breast invasive carcinoma	Infiltrating duct carcinoma, NOS	8500/3	Breast, NOS	C50.9	23000897
TCGA_A2_A0SX	TCGA_BRCA	Breast invasive carcinoma	Infiltrating duct carcinoma, NOS	8500/3	Breast, NOS	C50.9	23000897
TCGA_A2_A0SY	TCGA_BRCA	Breast invasive carcinoma	Infiltrating duct carcinoma, NOS	8500/3	Breast, NOS	C50.9	23000897
TCGA_A2_A0T0	TCGA_BRCA	Breast invasive carcinoma	Infiltrating duct carcinoma, NOS	8500/3	Breast, NOS	C50.9	23000897
TCGA_A2_A0T1	TCGA_BRCA	Breast invasive carcinoma	Infiltrating duct carcinoma, NOS	8500/3	Breast, NOS	C50.9	23000897
TCGA_A2_A0T2	TCGA_BRCA	Breast invasive carcinoma	Infiltrating duct carcinoma, NOS	8500/3	Breast, NOS	C50.9	23000897
TCGA_A2_A0T4	TCGA_BRCA	Breast invasive carcinoma	Infiltrating duct carcinoma, NOS	8500/3	Breast, NOS	C50.9	23000897
TCGA_A2_A0T5	TCGA_BRCA	Breast invasive carcinoma	Infiltrating duct carcinoma, NOS	8500/3	Breast, NOS	C50.9	23000897
TCGA_A2_A0T6	TCGA_BRCA	Breast invasive carcinoma	Infiltrating duct carcinoma, NOS	8500/3	Breast, NOS	C50.9	23000897
TCGA_A2_A0T7	TCGA_BRCA	Breast invasive carcinoma	Infiltrating duct carcinoma, NOS	8500/3	Breast, NOS	C50.9	23000897
TCGA_A2_A0YC	TCGA_BRCA	Breast invasive carcinoma	Infiltrating duct carcinoma, NOS	8500/3	Breast, NOS	C50.9	23000897
TCGA_A2_A0YD	TCGA_BRCA	Breast invasive carcinoma	Infiltrating duct carcinoma, NOS	8500/3	Breast, NOS	C50.9	23000897
TCGA_A2_A0YE	TCGA_BRCA	Breast invasive carcinoma	Infiltrating duct carcinoma, NOS	8500/3	Breast, NOS	C50.9	23000897
TCGA_A2_A0YF	TCGA_BRCA	Breast invasive carcinoma	Infiltrating duct carcinoma, NOS	8500/3	Breast, NOS	C50.9	23000897
TCGA_A2_A0YG	TCGA_BRCA	Breast invasive carcinoma	Infiltrating duct carcinoma, NOS	8500/3	Breast, NOS	C50.9	23000897
TCGA_A2_A0YH	TCGA_BRCA	Breast invasive carcinoma	Infiltrating duct carcinoma, NOS	8500/3	Breast, NOS	C50.9	23000897
TCGA_A2_A0YI	TCGA_BRCA	Breast invasive carcinoma	Infiltrating duct carcinoma, NOS	8500/3	Breast, NOS	C50.9	23000897
TCGA_A2_A0YJ	TCGA_BRCA	Breast invasive carcinoma	Infiltrating duct carcinoma, NOS	8500/3	Breast, NOS	C50.9	23000897
TCGA_A2_A0YK	TCGA_BRCA	Breast invasive carcinoma	Infiltrating duct carcinoma, NOS	8500/3	Breast, NOS	C50.9	23000897
TCGA_A2_A0YL	TCGA_BRCA	Breast invasive carcinoma	Infiltrating duct carcinoma, NOS	8500/3	Breast, NOS	C50.9	23000897
TCGA_A2_A0YM	TCGA_BRCA	Breast invasive carcinoma	Infiltrating duct carcinoma, NOS	8500/3	Breast, NOS	C50.9	23000897
TCGA_A2_A0YT	TCGA_BRCA	Breast invasive carcinoma	Infiltrating duct carcinoma, NOS	8500/3	Breast, NOS	C50.9	23000897
TCGA_A2_A1FV	TCGA_BRCA	Breast invasive carcinoma	Infiltrating duct carcinoma, NOS	8500/3	Breast, NOS	C50.9	23000897
TCGA_A2_A1FW	TCGA_BRCA	Breast invasive carcinoma	Infiltrating duct carcinoma, NOS	8500/3	Breast, NOS	C50.9	23000897
TCGA_A2_A1FX	TCGA_BRCA	Breast invasive carcinoma	Infiltrating duct carcinoma, NOS	8500/3	Breast, NOS	C50.9	23000897
TCGA_A2_A1FZ	TCGA_BRCA	Breast invasive carcinoma	Infiltrating duct carcinoma, NOS	8500/3	Breast, NOS	C50.9	23000897
TCGA_A2_A1G0	TCGA_BRCA	Breast invasive carcinoma	Infiltrating duct carcinoma, NOS	8500/3	Breast, NOS	C50.9	23000897
TCGA_A2_A1G1	TCGA_BRCA	Breast invasive carcinoma	Infiltrating duct carcinoma, NOS	8500/3	Breast, NOS	C50.9	23000897
TCGA_A2_A1G4	TCGA_BRCA	Breast invasive carcinoma	Infiltrating duct carcinoma, NOS	8500/3	Breast, NOS	C50.9	23000897
TCGA_A2_A1G6	TCGA_BRCA	Breast invasive carcinoma	Infiltrating duct carcinoma, NOS	8500/3	Breast, NOS	C50.9	23000897
TCGA_A2_A259	TCGA_BRCA	Breast invasive carcinoma	Infiltrating duct carcinoma, NOS	8500/3	Breast, NOS	C50.9	23000897
TCGA_A2_A25A	TCGA_BRCA	Breast invasive carcinoma	Infiltrating duct carcinoma, NOS	8500/3	Breast, NOS	C50.9	23000897
TCGA_A2_A25B	TCGA_BRCA	Breast invasive carcinoma	Infiltrating duct carcinoma, NOS	8500/3	Breast, NOS	C50.9	23000897
TCGA_A2_A25C	TCGA_BRCA	Breast invasive carcinoma	Infiltrating duct carcinoma, NOS	8500/3	Breast, NOS	C50.9	23000897
TCGA_A2_A25D	TCGA_BRCA	Breast invasive carcinoma	Infiltrating duct carcinoma, NOS	8500/3	Breast, NOS	C50.9	23000897
TCGA_A2_A25E	TCGA_BRCA	Breast invasive carcinoma	Infiltrating duct carcinoma, NOS	8500/3	Breast, NOS	C50.9	23000897
TCGA_A2_A25F	TCGA_BRCA	Breast invasive carcinoma	Infiltrating duct carcinoma, NOS	8500/3	Breast, NOS	C50.9	23000897
TCGA_A2_A3KC	TCGA_BRCA	Breast invasive carcinoma	Infiltrating duct carcinoma, NOS	8500/3	Breast, NOS	C50.9	23000897
TCGA_A2_A3KD	TCGA_BRCA	Breast invasive carcinoma	Infiltrating duct carcinoma, NOS	8500/3	Breast, NOS	C50.9	23000897
TCGA_A2_A3XS	TCGA_BRCA	Breast invasive carcinoma	Infiltrating duct carcinoma, NOS	8500/3	Breast, NOS	C50.9	23000897
TCGA_A2_A3XT	TCGA_BRCA	Breast invasive carcinoma	Infiltrating duct carcinoma, NOS	8500/3	Breast, NOS	C50.9	23000897
TCGA_A2_A3XU	TCGA_BRCA	Breast invasive carcinoma	Infiltrating duct carcinoma, NOS	8500/3	Breast, NOS	C50.9	23000897
TCGA_A2_A3XV	TCGA_BRCA	Breast invasive carcinoma	Infiltrating duct carcinoma, NOS	8500/3	Breast, NOS	C50.9	23000897
TCGA_A2_A3XW	TCGA_BRCA	Breast invasive carcinoma	Infiltrating duct carcinoma, NOS	8500/3	Breast, NOS	C50.9	23000897
TCGA_A2_A3XX	TCGA_BRCA	Breast invasive carcinoma	Infiltrating duct carcinoma, NOS	8500/3	Breast, NOS	C50.9	23000897
TCGA_A2_A3XY	TCGA_BRCA	Breast invasive carcinoma	Infiltrating duct carcinoma, NOS	8500/3	Breast, NOS	C50.9	23000897
TCGA_A2_A3XZ	TCGA_BRCA	Breast invasive carcinoma	Infiltrating duct carcinoma, NOS	8500/3	Breast, NOS	C50.9	23000897
TCGA_A2_A3Y0	TCGA_BRCA	Breast invasive carcinoma	Infiltrating duct carcinoma, NOS	8500/3	Breast, NOS	C50.9	23000897
TCGA_A2_A4RW	TCGA_BRCA	Breast invasive carcinoma	Infiltrating duct carcinoma, NOS	8500/3	Breast, NOS	C50.9	23000897
TCGA_A2_A4RX	TCGA_BRCA	Breast invasive carcinoma	Infiltrating duct carcinoma, NOS	8500/3	Breast, NOS	C50.9	23000897
TCGA_A2_A4RY	TCGA_BRCA	Breast invasive carcinoma	Infiltrating duct carcinoma, NOS	8500/3	Breast, NOS	C50.9	23000897
TCGA_A2_A4S0	TCGA_BRCA	Breast invasive carcinoma	Infiltrating duct carcinoma, NOS	8500/3	Breast, NOS	C50.9	23000897
TCGA_A2_A4S1	TCGA_BRCA	Breast invasive carcinoma	Infiltrating duct carcinoma, NOS	8500/3	Breast, NOS	C50.9	23000897
TCGA_A2_A4S2	TCGA_BRCA	Breast invasive carcinoma	Infiltrating duct carcinoma, NOS	8500/3	Breast, NOS	C50.9	23000897
TCGA_A2_A4S3	TCGA_BRCA	Breast invasive carcinoma	Infiltrating duct carcinoma, NOS	8500/3	Breast, NOS	C50.9	23000897
TCGA_A7_A0D9	TCGA_BRCA	Breast invasive carcinoma	Infiltrating duct carcinoma, NOS	8500/3	Breast, NOS	C50.9	23000897
TCGA_A7_A13D	TCGA_BRCA	Breast invasive carcinoma	Infiltrating duct carcinoma, NOS	8500/3	Breast, NOS	C50.9	23000897
TCGA_A7_A13E	TCGA_BRCA	Breast invasive carcinoma	Infiltrating duct carcinoma, NOS	8500/3	Breast, NOS	C50.9	23000897
TCGA_A7_A13F	TCGA_BRCA	Breast invasive carcinoma	Infiltrating duct carcinoma, NOS	8500/3	Breast, NOS	C50.9	23000897
TCGA_A7_A13G_01A	TCGA_BRCA	Breast invasive carcinoma	Infiltrating duct carcinoma, NOS	8500/3	Breast, NOS	C50.9	23000897
TCGA_A7_A13G_01B	TCGA_BRCA	Breast invasive carcinoma	Infiltrating duct carcinoma, NOS	8500/3	Breast, NOS	C50.9	23000897
TCGA_A7_A13H	TCGA_BRCA	Breast invasive carcinoma	Infiltrating duct carcinoma, NOS	8500/3	Breast, NOS	C50.9	23000897
TCGA_A7_A26E_01A_11D	TCGA_BRCA	Breast invasive carcinoma	Infiltrating duct carcinoma, NOS	8500/3	Breast, NOS	C50.9	23000897
TCGA_A7_A26E_01B	TCGA_BRCA	Breast invasive carcinoma	Infiltrating duct carcinoma, NOS	8500/3	Breast, NOS	C50.9	23000897
TCGA_A7_A26E_01A_11D	TCGA_BRCA	Breast invasive carcinoma	Infiltrating duct carcinoma, NOS	8500/3	Breast, NOS	C50.9	23000897
TCGA_A7_A26F_01B	TCGA_BRCA	Breast invasive carcinoma	Infiltrating duct carcinoma, NOS	8500/3	Breast, NOS	C50.9	23000897
TCGA_A7_A26F	TCGA_BRCA	Breast invasive carcinoma	Infiltrating duct carcinoma, NOS	8500/3	Breast, NOS	C50.9	23000897
TCGA_A7_A26G	TCGA_BRCA	Breast invasive carcinoma	Infiltrating duct carcinoma, NOS	8500/3	Breast, NOS	C50.9	23000897
TCGA_A7_A26H	TCGA_BRCA	Breast invasive carcinoma	Infiltrating duct carcinoma, NOS	8500/3	Breast, NOS	C50.9	23000897
TCGA_A7_A26I	TCGA_BRCA	Breast invasive carcinoma	Infiltrating duct carcinoma, NOS	8500/3	Breast, NOS	C50.9	23000897
TCGA_A7_A26J_01B	TCGA_BRCA	Breast invasive carcinoma	Infiltrating duct carcinoma, NOS	8500/3	Breast, NOS	C50.9	23000897
TCGA_A7_A26J_01A_11D	TCGA_BRCA	Breast invasive carcinoma	Infiltrating duct carcinoma, NOS	8500/3	Breast, NOS	C50.9	23000897
TCGA_A7_A26J_01A_11D	TCGA_BRCA	Breast invasive carcinoma	Infiltrating duct carcinoma, NOS	8500/3	Breast, NOS	C50.9	23000897
TCGA_A7_A2KD	TCGA_BRCA	Breast invasive carcinoma	Infiltrating duct carcinoma, NOS	8500/3	Breast, NOS	C50.9	23000897
TCGA_A7_A3IY	TCGA_BRCA	Breast invasive carcinoma	Infiltrating duct carcinoma, NOS	8500/3	Breast, NOS	C50.9	23000897
TCGA_A7_A3IZ	TCGA_BRCA	Breast invasive carcinoma	Infiltrating duct carcinoma, NOS	8500/3	Breast, NOS	C50.9	23000897
TCGA_A7_A3J0	TCGA_BRCA	Breast invasive carcinoma	Infiltrating duct carcinoma, NOS	8500/3	Breast, NOS	C50.9	23000897
TCGA_A7_A3J1	TCGA_BRCA	Breast invasive carcinoma	Infiltrating duct carcinoma, NOS	8500/3	Breast, NOS	C50.9	23000897
TCGA_A7_A3RF	TCGA_BRCA	Breast invasive carcinoma	Infiltrating duct carcinoma, NOS	8500/3	Breast, NOS	C50.9	23000897
TCGA_A7_A425	TCGA_BRCA	Breast invasive carcinoma	Infiltrating duct carcinoma, NOS	8500/3	Breast, NOS	C50.9	23000897
TCGA_A7_A426	TCGA_BRCA	Breast invasive carcinoma	Infiltrating duct carcinoma, NOS	8500/3	Breast, NOS	C50.9	23000897
TCGA_A7_A4SA	TCGA_BRCA	Breast invasive carcinoma	Infiltrating duct carcinoma, NOS	8500/3	Breast, NOS	C50.9	23000897
TCGA_A7_A4SB	TCGA_BRCA	Breast invasive carcinoma	Infiltrating duct carcinoma, NOS	8500/3	Breast, NOS	C50.9	23000897
TCGA_A7_A4SC	TCGA_BRCA	Breast invasive carcinoma	Infiltrating duct carcinoma, NOS	8500/3	Breast, NOS	C50.9	23000897
TCGA_A7_A4SD	TCGA_BRCA	Breast invasive carcinoma	Infiltrating duct carcinoma, NOS	8500/3	Breast, NOS	C50.9	23000897
TCGA_A7_A4SE	TCGA_BRCA	Breast invasive carcinoma	Infiltrating duct carcinoma, NOS	8500/3	Breast, NOS	C50.9	23000897
TCGA_A7_A4SF	TCGA_BRCA	Breast invasive carcinoma	Infiltrating duct carcinoma, NOS	8500/3	Breast, NOS	C50.9	23000897
TCGA_A7_A56D	TCGA_BRCA	Breast invasive carcinoma	Infiltrating duct carcinoma, NOS	8500/3	Breast, NOS	C50.9	23000897
TCGA_A7_A5ZV	TCGA_BRCA	Breast invasive carcinoma	Infiltrating duct carcinoma, NOS	8500/3	Breast, NOS	C50.9	23000897
TCGA_A7_A5ZW	TCGA_BRCA	Breast invasive carcinoma	Infiltrating duct carcinoma, NOS	8500/3	Breast, NOS	C50.9	23000897
TCGA_A7_A5ZX	TCGA_BRCA	Breast invasive carcinoma	Infiltrating duct carcinoma, NOS	8500/3	Breast, NOS	C50.9	23000897
TCGA_A7_A6VV	TCGA_BRCA	Breast invasive carcinoma	Infiltrating duct carcinoma, NOS	8500/3	Breast, NOS	C50.9	23000897
TCGA_A7_A6VW	TCGA_BRCA	Breast invasive carcinoma	Infiltrating duct carcinoma, NOS	8500/3	Breast, NOS	C50.9	23000897
TCGA_A7_A6VX	TCGA_BRCA	Breast invasive carcinoma	Infiltrating duct carcinoma, NOS	8500/3	Breast, NOS	C50.9	23000897
TCGA_A7_A6VY	TCGA_BRCA	Breast invasive carcinoma	Infiltrating duct carcinoma, NOS	8500/3	Breast, NOS	C50.9	23000897
TCGA_A8_A075	TCGA_BRCA	Breast invasive carcinoma	Infiltrating duct carcinoma, NOS	8500/3	Breast, NOS	C50.9	23000897
TCGA_A8_A08O	TCGA_BRCA	Breast invasive carcinoma	Infiltrating duct carcinoma, NOS	8500/3	Breast, NOS	C50.9	23000897
TCGA_A8_A0A6	TCGA_BRCA	Breast invasive carcinoma	Infiltrating duct carcinoma, NOS	8500/3	Breast, NOS	C50.9	23000897
TCGA_A8_A0AD	TCGA_BRCA	Breast invasive carcinoma	Infiltrating duct carcinoma, NOS	8500/3	Breast, NOS	C50.9	23000897
TCGA_AC_A23C	TCGA_BRCA	Breast invasive carcinoma	Infiltrating duct carcinoma, NOS	8500/3	Breast, NOS	C50.9	23000897
TCGA_AC_A23E	TCGA_BRCA	Breast invasive carcinoma	Infiltrating duct carcinoma, NOS	8500/3	Breast, NOS	C50.9	23000897
TCGA_AC_A23G	TCGA_BRCA	Breast invasive carcinoma	Infiltrating duct carcinoma, NOS	8500/3	Breast, NOS	C50.9	23000897
TCGA_AC_A23H	TCGA_BRCA	Breast invasive carcinoma	Infiltrating duct carcinoma, NOS	8500/3	Breast, NOS	C50.9	23000897
TCGA_AC_A2B8	TCGA_BRCA	Breast invasive carcinoma	Infiltrating duct carcinoma, NOS	8500/3	Breast, NOS	C50.9	23000897
TCGA_AC_A2BK	TCGA_BRCA	Breast invasive carcinoma	Infiltrating duct carcinoma, NOS	8500/3	Breast, NOS	C50.9	23000897
TCGA_AC_A2BM	TCGA_BRCA	Breast invasive carcinoma	Infiltrating duct carcinoma, NOS	8500/3	Breast, NOS	C50.9	23000897
TCGA_AC_A2FB	TCGA_BRCA	Breast invasive carcinoma	Infiltrating duct carcinoma, NOS	8500/3	Breast, NOS	C50.9	23000897
TCGA_AC_A2FE	TCGA_BRCA	Breast invasive carcinoma	Infiltrating duct carcinoma, NOS	8500/3	Breast, NOS	C50.9	23000897
TCGA_AC_A2FF	TCGA_BRCA	Breast invasive carcinoma	Infiltrating duct carcinoma, NOS	8500/3	Breast, NOS	C50.9	23000897
TCGA_AC_A2FG	TCGA_BRCA	Breast invasive carcinoma	Infiltrating duct carcinoma, NOS	8500/3	Breast, NOS	C50.9	23000897
TCGA_AC_A2FK	TCGA_BRCA	Breast invasive carcinoma	Infiltrating duct carcinoma, NOS	8500/3	Breast, NOS	C50.9	23000897
TCGA_AC_A2FM	TCGA_BRCA	Breast invasive carcinoma	Infiltrating duct carcinoma, NOS	8500/3	Breast, NOS	C50.9	23000897
TCGA_AC_A2FO	TCGA_BRCA	Breast invasive carcinoma	Infiltrating duct carcinoma, NOS	8500/3	Breast, NOS	C50.9	23000897
TCGA_AC_A2QH	TCGA_BRCA	Breast invasive carcinoma	Infiltrating duct carcinoma, NOS	8500/3	Breast, NOS	C50.9	23000897
TCGA_AC_A2QH_01B	TCGA_BRCA	Breast invasive carcinoma	Infiltrating duct carcinoma, NOS	8500/3	Breast, NOS	C50.9	23000897
TCGA_AC_A2QI	TCGA_BRCA	Breast invasive carcinoma	Infiltrating duct carcinoma, NOS	8500/3	Breast, NOS	C50.9	23000897
TCGA_AC_A2QJ	TCGA_BRCA	Breast invasive carcinoma	Infiltrating duct carcinoma, NOS	8500/3	Breast, NOS	C50.9	23000897
TCGA_AC_A3BB	TCGA_BRCA	Breast invasive carcinoma	Infiltrating duct carcinoma, NOS	8500/3	Breast, NOS	C50.9	23000897
TCGA_AC_A3EH	TCGA_BRCA	Breast invasive carcinoma	Infiltrating duct carcinoma, NOS	8500/3	Breast, NOS	C50.9	23000897
TCGA_AC_A3HN	TCGA_BRCA	Breast invasive carcinoma	Infiltrating duct carcinoma, NOS	8500/3	Breast, NOS	C50.9	23000897
TCGA_AC_A3OD	TCGA_BRCA	Breast invasive carcinoma	Infiltrating duct carcinoma, NOS	8500/3	Breast, NOS	C50.9	23000897
TCGA_AC_A3OD_01B	TCGA_BRCA	Breast invasive carcinoma	Infiltrating duct carcinoma, NOS	8500/3	Breast, NOS	C50.9	23000897
TCGA_AC_A3QP	TCGA_BRCA	Breast invasive carcinoma	Infiltrating duct carcinoma, NOS	8500/3	Breast, NOS	C50.9	23000897
TCGA_AC_A3QQ	TCGA_BRCA	Breast invasive carcinoma	Infiltrating duct carcinoma, NOS	8500/3	Breast, NOS	C50.9	23000897
TCGA_AC_A3TM	TCGA_BRCA	Breast invasive carcinoma	Infiltrating duct carcinoma, NOS	8500/3	Breast, NOS	C50.9	23000897
TCGA_AC_A3TN	TCGA_BRCA	Breast invasive carcinoma	Infiltrating duct carcinoma, NOS	8500/3	Breast, NOS	C50.9	23000897
TCGA_AC_A3W5	TCGA_BRCA	Breast invasive carcinoma	Infiltrating duct carcinoma, NOS	8500/3	Breast, NOS	C50.9	23000897
TCGA_AC_A3W6	TCGA_BRCA	Breast invasive carcinoma	Infiltrating duct carcinoma, NOS	8500/3	Breast, NOS	C50.9	23000897
TCGA_AC_A3W7	TCGA_BRCA	Breast invasive carcinoma	Infiltrating duct carcinoma, NOS	8500/3	Breast, NOS	C50.9	23000897
TCGA_AC_A3YI	TCGA_BRCA	Breast invasive carcinoma	Infiltrating duct carcinoma, NOS	8500/3	Breast, NOS	C50.9	23000897
TCGA_AC_A3YJ	TCGA_BRCA	Breast invasive carcinoma	Infiltrating duct carcinoma, NOS	8500/3	Breast, NOS	C50.9	23000897
TCGA_AC_A4ZE	TCGA_BRCA	Breast invasive carcinoma	Infiltrating duct carcinoma, NOS	8500/3	Breast, NOS	C50.9	23000897
TCGA_AC_A5EH	TCGA_BRCA	Breast invasive carcinoma	Infiltrating duct carcinoma, NOS	8500/3	Breast, NOS	C50.9	23000897
TCGA_AC_A5EI	TCGA_BRCA	Breast invasive carcinoma	Infiltrating duct carcinoma, NOS	8500/3	Breast, NOS	C50.9	23000897
TCGA_AC_A5XS	TCGA_BRCA	Breast invasive carcinoma	Infiltrating duct carcinoma, NOS	8500/3	Breast, NOS	C50.9	23000897
TCGA_AC_A5XU	TCGA_BRCA	Breast invasive carcinoma	Infiltrating duct carcinoma, NOS	8500/3	Breast, NOS	C50.9	23000897
TCGA_AC_A62V	TCGA_BRCA	Breast invasive carcinoma	Infiltrating duct carcinoma, NOS	8500/3	Breast, NOS	C50.9	23000897
TCGA_AC_A62X	TCGA_BRCA	Breast invasive carcinoma	Infiltrating duct carcinoma, NOS	8500/3	Breast, NOS	C50.9	23000897
TCGA_AC_A62Y	TCGA_BRCA	Breast invasive carcinoma	Infiltrating duct carcinoma, NOS	8500/3	Breast, NOS	C50.9	23000897
TCGA_AC_A6IV	TCGA_BRCA	Breast invasive carcinoma	Infiltrating duct carcinoma, NOS	8500/3	Breast, NOS	C50.9	23000897
TCGA_AC_A6IW	TCGA_BRCA	Breast invasive carcinoma	Infiltrating duct carcinoma, NOS	8500/3	Breast, NOS	C50.9	23000897
TCGA_AC_A6IX_06A	TCGA_BRCA	Breast invasive carcinoma	Infiltrating duct carcinoma, NOS	8500/3	Breast, NOS	C50.9	23000897
TCGA_AC_A6IX	TCGA_BRCA	Breast invasive carcinoma	Infiltrating duct carcinoma, NOS	8500/3	Breast, NOS	C50.9	23000897
TCGA_AC_A6NO	TCGA_BRCA	Breast invasive carcinoma	Infiltrating duct carcinoma, NOS	8500/3	Breast, NOS	C50.9	23000897
TCGA_AC_A7VB	TCGA_BRCA	Breast invasive carcinoma	Infiltrating duct carcinoma, NOS	8500/3	Breast, NOS	C50.9	23000897
TCGA_AC_A7VC	TCGA_BRCA	Breast invasive carcinoma	Infiltrating duct carcinoma, NOS	8500/3	Breast, NOS	C50.9	23000897
TCGA_AC_A8OP	TCGA_BRCA	Breast invasive carcinoma	Infiltrating duct carcinoma, NOS	8500/3	Breast, NOS	C50.9	23000897
TCGA_AC_A8OQ	TCGA_BRCA	Breast invasive carcinoma	Infiltrating duct carcinoma, NOS	8500/3	Breast, NOS	C50.9	23000897
TCGA_AC_A8OR	TCGA_BRCA	Breast invasive carcinoma	Infiltrating duct carcinoma, NOS	8500/3	Breast, NOS	C50.9	23000897
TCGA_AC_A8OS	TCGA_BRCA	Breast invasive carcinoma	Infiltrating duct carcinoma, NOS	8500/3	Breast, NOS	C50.9	23000897
TCGA_AN_A0XL	TCGA_BRCA	Breast invasive carcinoma	Infiltrating duct carcinoma, NOS	8500/3	Breast, NOS	C50.9	23000897
TCGA_AN_A0XN	TCGA_BRCA	Breast invasive carcinoma	Infiltrating duct carcinoma, NOS	8500/3	Breast, NOS	C50.9	23000897
TCGA_AN_A0XO	TCGA_BRCA	Breast invasive carcinoma	Infiltrating duct carcinoma, NOS	8500/3	Breast, NOS	C50.9	23000897
TCGA_AN_A0XP	TCGA_BRCA	Breast invasive carcinoma	Infiltrating duct carcinoma, NOS	8500/3	Breast, NOS	C50.9	23000897
TCGA_AN_A0XR	TCGA_BRCA	Breast invasive carcinoma	Infiltrating duct carcinoma, NOS	8500/3	Breast, NOS	C50.9	23000897
TCGA_AN_A0XS	TCGA_BRCA	Breast invasive carcinoma	Infiltrating duct carcinoma, NOS	8500/3	Breast, NOS	C50.9	23000897
TCGA_AN_A0XT	TCGA_BRCA	Breast invasive carcinoma	Infiltrating duct carcinoma, NOS	8500/3	Breast, NOS	C50.9	23000897
TCGA_AN_A0XU	TCGA_BRCA	Breast invasive carcinoma	Infiltrating duct carcinoma, NOS	8500/3	Breast, NOS	C50.9	23000897
TCGA_AN_A0XV	TCGA_BRCA	Breast invasive carcinoma	Infiltrating duct carcinoma, NOS	8500/3	Breast, NOS	C50.9	23000897
TCGA_AN_A0XW	TCGA_BRCA	Breast invasive carcinoma	Infiltrating duct carcinoma, NOS	8500/3	Breast, NOS	C50.9	23000897
TCGA_AO_A03L	TCGA_BRCA	Breast invasive carcinoma	Infiltrating duct carcinoma, NOS	8500/3	Breast, NOS	C50.9	23000897
TCGA_AO_A03M	TCGA_BRCA	Breast invasive carcinoma	Infiltrating duct carcinoma, NOS	8500/3	Breast, NOS	C50.9	23000897
TCGA_AO_A03N	TCGA_BRCA	Breast invasive carcinoma	Infiltrating duct carcinoma, NOS	8500/3	Breast, NOS	C50.9	23000897
TCGA_AO_A03U	TCGA_BRCA	Breast invasive carcinoma	Infiltrating duct carcinoma, NOS	8500/3	Breast, NOS	C50.9	23000897
TCGA_AO_A0JA	TCGA_BRCA	Breast invasive carcinoma	Infiltrating duct carcinoma, NOS	8500/3	Breast, NOS	C50.9	23000897
TCGA_AO_A0JB	TCGA_BRCA	Breast invasive carcinoma	Infiltrating duct carcinoma, NOS	8500/3	Breast, NOS	C50.9	23000897
TCGA_AO_A0JC	TCGA_BRCA	Breast invasive carcinoma	Infiltrating duct carcinoma, NOS	8500/3	Breast, NOS	C50.9	23000897
TCGA_AO_A0JD	TCGA_BRCA	Breast invasive carcinoma	Infiltrating duct carcinoma, NOS	8500/3	Breast, NOS	C50.9	23000897
TCGA_AO_A0JE	TCGA_BRCA	Breast invasive carcinoma	Infiltrating duct carcinoma, NOS	8500/3	Breast, NOS	C50.9	23000897
TCGA_AO_A0JF	TCGA_BRCA	Breast invasive carcinoma	Infiltrating duct carcinoma, NOS	8500/3	Breast, NOS	C50.9	23000897
TCGA_AO_A0JG	TCGA_BRCA	Breast invasive carcinoma	Infiltrating duct carcinoma, NOS	8500/3	Breast, NOS	C50.9	23000897
TCGA_AO_A0JI	TCGA_BRCA	Breast invasive carcinoma	Infiltrating duct carcinoma, NOS	8500/3	Breast, NOS	C50.9	23000897
TCGA_AO_A0JJ	TCGA_BRCA	Breast invasive carcinoma	Infiltrating duct carcinoma, NOS	8500/3	Breast, NOS	C50.9	23000897
TCGA_AO_A0JL	TCGA_BRCA	Breast invasive carcinoma	Infiltrating duct carcinoma, NOS	8500/3	Breast, NOS	C50.9	23000897
TCGA_AO_A0JM	TCGA_BRCA	Breast invasive carcinoma	Infiltrating duct carcinoma, NOS	8500/3	Breast, NOS	C50.9	23000897
TCGA_AO_A124	TCGA_BRCA	Breast invasive carcinoma	Infiltrating duct carcinoma, NOS	8500/3	Breast, NOS	C50.9	23000897
TCGA_AO_A125	TCGA_BRCA	Breast invasive carcinoma	Infiltrating duct carcinoma, NOS	8500/3	Breast, NOS	C50.9	23000897
TCGA_AO_A126	TCGA_BRCA	Breast invasive carcinoma	Infiltrating duct carcinoma, NOS	8500/3	Breast, NOS	C50.9	23000897
TCGA_AO_A128	TCGA_BRCA	Breast invasive carcinoma	Infiltrating duct carcinoma, NOS	8500/3	Breast, NOS	C50.9	23000897
TCGA_AO_A129	TCGA_BRCA	Breast invasive carcinoma	Infiltrating duct carcinoma, NOS	8500/3	Breast, NOS	C50.9	23000897
TCGA_AO_A12B	TCGA_BRCA	Breast invasive carcinoma	Infiltrating duct carcinoma, NOS	8500/3	Breast, NOS	C50.9	23000897
TCGA_AO_A12C	TCGA_BRCA	Breast invasive carcinoma	Infiltrating duct carcinoma, NOS	8500/3	Breast, NOS	C50.9	23000897
TCGA_AO_A12E	TCGA_BRCA	Breast invasive carcinoma	Infiltrating duct carcinoma, NOS	8500/3	Breast, NOS	C50.9	23000897
TCGA_AO_A12G	TCGA_BRCA	Breast invasive carcinoma	Infiltrating duct carcinoma, NOS	8500/3	Breast, NOS	C50.9	23000897
TCGA_AO_A1KO	TCGA_BRCA	Breast invasive carcinoma	Infiltrating duct carcinoma, NOS	8500/3	Breast, NOS	C50.9	23000897
TCGA_AO_A1KP	TCGA_BRCA	Breast invasive carcinoma	Infiltrating duct carcinoma, NOS	8500/3	Breast, NOS	C50.9	23000897
TCGA_AO_A1KQ	TCGA_BRCA	Breast invasive carcinoma	Infiltrating duct carcinoma, NOS	8500/3	Breast, NOS	C50.9	23000897
TCGA_AO_A1KR	TCGA_BRCA	Breast invasive carcinoma	Infiltrating duct carcinoma, NOS	8500/3	Breast, NOS	C50.9	23000897
TCGA_AO_A1KS	TCGA_BRCA	Breast invasive carcinoma	Infiltrating duct carcinoma, NOS	8500/3	Breast, NOS	C50.9	23000897
TCGA_AO_A1KT	TCGA_BRCA	Breast invasive carcinoma	Infiltrating duct carcinoma, NOS	8500/3	Breast, NOS	C50.9	23000897
TCGA_AQ_A04H	TCGA_BRCA	Breast invasive carcinoma	Infiltrating duct carcinoma, NOS	8500/3	Breast, NOS	C50.9	23000897
TCGA_AQ_A04L	TCGA_BRCA	Breast invasive carcinoma	Infiltrating duct carcinoma, NOS	8500/3	Breast, NOS	C50.9	23000897
TCGA_AQ_A0Y5	TCGA_BRCA	Breast invasive carcinoma	Infiltrating duct carcinoma, NOS	8500/3	Breast, NOS	C50.9	23000897
TCGA_AQ_A1H2	TCGA_BRCA	Breast invasive carcinoma	Infiltrating duct carcinoma, NOS	8500/3	Breast, NOS	C50.9	23000897
TCGA_AQ_A1H3	TCGA_BRCA	Breast invasive carcinoma	Infiltrating duct carcinoma, NOS	8500/3	Breast, NOS	C50.9	23000897
TCGA_AQ_A54N	TCGA_BRCA	Breast invasive carcinoma	Infiltrating duct carcinoma, NOS	8500/3	Breast, NOS	C50.9	23000897
TCGA_AQ_A54O	TCGA_BRCA	Breast invasive carcinoma	Infiltrating duct carcinoma, NOS	8500/3	Breast, NOS	C50.9	23000897
TCGA_AQ_A7U7	TCGA_BRCA	Breast invasive carcinoma	Infiltrating duct carcinoma, NOS	8500/3	Breast, NOS	C50.9	23000897
TCGA_AR_A0TP	TCGA_BRCA	Breast invasive carcinoma	Infiltrating duct carcinoma, NOS	8500/3	Breast, NOS	C50.9	23000897
TCGA_AR_A0TQ	TCGA_BRCA	Breast invasive carcinoma	Infiltrating duct carcinoma, NOS	8500/3	Breast, NOS	C50.9	23000897
TCGA_AR_A0TR	TCGA_BRCA	Breast invasive carcinoma	Infiltrating duct carcinoma, NOS	8500/3	Breast, NOS	C50.9	23000897
TCGA_AR_A0TT	TCGA_BRCA	Breast invasive carcinoma	Infiltrating duct carcinoma, NOS	8500/3	Breast, NOS	C50.9	23000897
TCGA_AR_A0TU	TCGA_BRCA	Breast invasive carcinoma	Infiltrating duct carcinoma, NOS	8500/3	Breast, NOS	C50.9	23000897
TCGA_AR_A0TV	TCGA_BRCA	Breast invasive carcinoma	Infiltrating duct carcinoma, NOS	8500/3	Breast, NOS	C50.9	23000897
TCGA_AR_A0TW	TCGA_BRCA	Breast invasive carcinoma	Infiltrating duct carcinoma, NOS	8500/3	Breast, NOS	C50.9	23000897
TCGA_AR_A0TX	TCGA_BRCA	Breast invasive carcinoma	Infiltrating duct carcinoma, NOS	8500/3	Breast, NOS	C50.9	23000897
TCGA_AR_A0TZ	TCGA_BRCA	Breast invasive carcinoma	Infiltrating duct carcinoma, NOS	8500/3	Breast, NOS	C50.9	23000897
TCGA_AR_A0U0	TCGA_BRCA	Breast invasive carcinoma	Infiltrating duct carcinoma, NOS	8500/3	Breast, NOS	C50.9	23000897
TCGA_AR_A0U2	TCGA_BRCA	Breast invasive carcinoma	Infiltrating duct carcinoma, NOS	8500/3	Breast, NOS	C50.9	23000897
TCGA_AR_A0U3	TCGA_BRCA	Breast invasive carcinoma	Infiltrating duct carcinoma, NOS	8500/3	Breast, NOS	C50.9	23000897
TCGA_AR_A0U4	TCGA_BRCA	Breast invasive carcinoma	Infiltrating duct carcinoma, NOS	8500/3	Breast, NOS	C50.9	23000897
TCGA_AR_A1AI	TCGA_BRCA	Breast invasive carcinoma	Infiltrating duct carcinoma, NOS	8500/3	Breast, NOS	C50.9	23000897
TCGA_AR_A1AJ	TCGA_BRCA	Breast invasive carcinoma	Infiltrating duct carcinoma, NOS	8500/3	Breast, NOS	C50.9	23000897
TCGA_AR_A1AK	TCGA_BRCA	Breast invasive carcinoma	Infiltrating duct carcinoma, NOS	8500/3	Breast, NOS	C50.9	23000897
TCGA_AR_A1AL	TCGA_BRCA	Breast invasive carcinoma	Infiltrating duct carcinoma, NOS	8500/3	Breast, NOS	C50.9	23000897
TCGA_AR_A1AM	TCGA_BRCA	Breast invasive carcinoma	Infiltrating duct carcinoma, NOS	8500/3	Breast, NOS	C50.9	23000897
TCGA_AR_A1AN	TCGA_BRCA	Breast invasive carcinoma	Infiltrating duct carcinoma, NOS	8500/3	Breast, NOS	C50.9	23000897
TCGA_AR_A1AO	TCGA_BRCA	Breast invasive carcinoma	Infiltrating duct carcinoma, NOS	8500/3	Breast, NOS	C50.9	23000897
TCGA_AR_A1AP	TCGA_BRCA	Breast invasive carcinoma	Infiltrating duct carcinoma, NOS	8500/3	Breast, NOS	C50.9	23000897
TCGA_AR_A1AQ	TCGA_BRCA	Breast invasive carcinoma	Infiltrating duct carcinoma, NOS	8500/3	Breast, NOS	C50.9	23000897
TCGA_AR_A1AR	TCGA_BRCA	Breast invasive carcinoma	Infiltrating duct carcinoma, NOS	8500/3	Breast, NOS	C50.9	23000897
TCGA_AR_A1AS	TCGA_BRCA	Breast invasive carcinoma	Infiltrating duct carcinoma, NOS	8500/3	Breast, NOS	C50.9	23000897
TCGA_AR_A1AT	TCGA_BRCA	Breast invasive carcinoma	Infiltrating duct carcinoma, NOS	8500/3	Breast, NOS	C50.9	23000897
TCGA_AR_A1AU	TCGA_BRCA	Breast invasive carcinoma	Infiltrating duct carcinoma, NOS	8500/3	Breast, NOS	C50.9	23000897
TCGA_AR_A1AV	TCGA_BRCA	Breast invasive carcinoma	Infiltrating duct carcinoma, NOS	8500/3	Breast, NOS	C50.9	23000897
TCGA_AR_A1AW	TCGA_BRCA	Breast invasive carcinoma	Infiltrating duct carcinoma, NOS	8500/3	Breast, NOS	C50.9	23000897
TCGA_AR_A1AX	TCGA_BRCA	Breast invasive carcinoma	Infiltrating duct carcinoma, NOS	8500/3	Breast, NOS	C50.9	23000897
TCGA_AR_A1AY	TCGA_BRCA	Breast invasive carcinoma	Infiltrating duct carcinoma, NOS	8500/3	Breast, NOS	C50.9	23000897
TCGA_AR_A24H	TCGA_BRCA	Breast invasive carcinoma	Infiltrating duct carcinoma, NOS	8500/3	Breast, NOS	C50.9	23000897
TCGA_AR_A24K	TCGA_BRCA	Breast invasive carcinoma	Infiltrating duct carcinoma, NOS	8500/3	Breast, NOS	C50.9	23000897
TCGA_AR_A24L	TCGA_BRCA	Breast invasive carcinoma	Infiltrating duct carcinoma, NOS	8500/3	Breast, NOS	C50.9	23000897
TCGA_AR_A24M	TCGA_BRCA	Breast invasive carcinoma	Infiltrating duct carcinoma, NOS	8500/3	Breast, NOS	C50.9	23000897
TCGA_AR_A24N	TCGA_BRCA	Breast invasive carcinoma	Infiltrating duct carcinoma, NOS	8500/3	Breast, NOS	C50.9	23000897
TCGA_AR_A24O	TCGA_BRCA	Breast invasive carcinoma	Infiltrating duct carcinoma, NOS	8500/3	Breast, NOS	C50.9	23000897
TCGA_AR_A24P	TCGA_BRCA	Breast invasive carcinoma	Infiltrating duct carcinoma, NOS	8500/3	Breast, NOS	C50.9	23000897
TCGA_AR_A24Q	TCGA_BRCA	Breast invasive carcinoma	Infiltrating duct carcinoma, NOS	8500/3	Breast, NOS	C50.9	23000897
TCGA_AR_A24R	TCGA_BRCA	Breast invasive carcinoma	Infiltrating duct carcinoma, NOS	8500/3	Breast, NOS	C50.9	23000897
TCGA_AR_A24S	TCGA_BRCA	Breast invasive carcinoma	Infiltrating duct carcinoma, NOS	8500/3	Breast, NOS	C50.9	23000897
TCGA_AR_A24T	TCGA_BRCA	Breast invasive carcinoma	Infiltrating duct carcinoma, NOS	8500/3	Breast, NOS	C50.9	23000897
TCGA_AR_A24U	TCGA_BRCA	Breast invasive carcinoma	Infiltrating duct carcinoma, NOS	8500/3	Breast, NOS	C50.9	23000897
TCGA_AR_A24V	TCGA_BRCA	Breast invasive carcinoma	Infiltrating duct carcinoma, NOS	8500/3	Breast, NOS	C50.9	23000897
TCGA_AR_A24W	TCGA_BRCA	Breast invasive carcinoma	Infiltrating duct carcinoma, NOS	8500/3	Breast, NOS	C50.9	23000897
TCGA_AR_A24X	TCGA_BRCA	Breast invasive carcinoma	Infiltrating duct carcinoma, NOS	8500/3	Breast, NOS	C50.9	23000897
TCGA_AR_A24Z	TCGA_BRCA	Breast invasive carcinoma	Infiltrating duct carcinoma, NOS	8500/3	Breast, NOS	C50.9	23000897
TCGA_AR_A250	TCGA_BRCA	Breast invasive carcinoma	Infiltrating duct carcinoma, NOS	8500/3	Breast, NOS	C50.9	23000897
TCGA_AR_A251	TCGA_BRCA	Breast invasive carcinoma	Infiltrating duct carcinoma, NOS	8500/3	Breast, NOS	C50.9	23000897
TCGA_AR_A252	TCGA_BRCA	Breast invasive carcinoma	Infiltrating duct carcinoma, NOS	8500/3	Breast, NOS	C50.9	23000897
TCGA_AR_A254	TCGA_BRCA	Breast invasive carcinoma	Infiltrating duct carcinoma, NOS	8500/3	Breast, NOS	C50.9	23000897
TCGA_AR_A255	TCGA_BRCA	Breast invasive carcinoma	Infiltrating duct carcinoma, NOS	8500/3	Breast, NOS	C50.9	23000897
TCGA_AR_A256	TCGA_BRCA	Breast invasive carcinoma	Infiltrating duct carcinoma, NOS	8500/3	Breast, NOS	C50.9	23000897
TCGA_AR_A2LE	TCGA_BRCA	Breast invasive carcinoma	Infiltrating duct carcinoma, NOS	8500/3	Breast, NOS	C50.9	23000897
TCGA_AR_A2LH	TCGA_BRCA	Breast invasive carcinoma	Infiltrating duct carcinoma, NOS	8500/3	Breast, NOS	C50.9	23000897
TCGA_AR_A2LJ	TCGA_BRCA	Breast invasive carcinoma	Infiltrating duct carcinoma, NOS	8500/3	Breast, NOS	C50.9	23000897
TCGA_AR_A2LK	TCGA_BRCA	Breast invasive carcinoma	Infiltrating duct carcinoma, NOS	8500/3	Breast, NOS	C50.9	23000897
TCGA_AR_A2LL	TCGA_BRCA	Breast invasive carcinoma	Infiltrating duct carcinoma, NOS	8500/3	Breast, NOS	C50.9	23000897
TCGA_AR_A2LM	TCGA_BRCA	Breast invasive carcinoma	Infiltrating duct carcinoma, NOS	8500/3	Breast, NOS	C50.9	23000897
TCGA_AR_A2LN	TCGA_BRCA	Breast invasive carcinoma	Infiltrating duct carcinoma, NOS	8500/3	Breast, NOS	C50.9	23000897
TCGA_AR_A2LO	TCGA_BRCA	Breast invasive carcinoma	Infiltrating duct carcinoma, NOS	8500/3	Breast, NOS	C50.9	23000897
TCGA_AR_A2LQ	TCGA_BRCA	Breast invasive carcinoma	Infiltrating duct carcinoma, NOS	8500/3	Breast, NOS	C50.9	23000897
TCGA_AR_A2LR	TCGA_BRCA	Breast invasive carcinoma	Infiltrating duct carcinoma, NOS	8500/3	Breast, NOS	C50.9	23000897
TCGA_AR_A5QM	TCGA_BRCA	Breast invasive carcinoma	Infiltrating duct carcinoma, NOS	8500/3	Breast, NOS	C50.9	23000897
TCGA_AR_A5QN	TCGA_BRCA	Breast invasive carcinoma	Infiltrating duct carcinoma, NOS	8500/3	Breast, NOS	C50.9	23000897
TCGA_AR_A5QP	TCGA_BRCA	Breast invasive carcinoma	Infiltrating duct carcinoma, NOS	8500/3	Breast, NOS	C50.9	23000897
TCGA_AR_A5QQ	TCGA_BRCA	Breast invasive carcinoma	Infiltrating duct carcinoma, NOS	8500/3	Breast, NOS	C50.9	23000897
TCGA_B6_A0I1	TCGA_BRCA	Breast invasive carcinoma	Infiltrating duct carcinoma, NOS	8500/3	Breast, NOS	C50.9	23000897
TCGA_B6_A0IK	TCGA_BRCA	Breast invasive carcinoma	Infiltrating duct carcinoma, NOS	8500/3	Breast, NOS	C50.9	23000897
TCGA_B6_A0RE	TCGA_BRCA	Breast invasive carcinoma	Infiltrating duct carcinoma, NOS	8500/3	Breast, NOS	C50.9	23000897
TCGA_B6_A0RG	TCGA_BRCA	Breast invasive carcinoma	Infiltrating duct carcinoma, NOS	8500/3	Breast, NOS	C50.9	23000897
TCGA_B6_A0RI	TCGA_BRCA	Breast invasive carcinoma	Infiltrating duct carcinoma, NOS	8500/3	Breast, NOS	C50.9	23000897
TCGA_B6_A0RL	TCGA_BRCA	Breast invasive carcinoma	Infiltrating duct carcinoma, NOS	8500/3	Breast, NOS	C50.9	23000897
TCGA_B6_A0RM	TCGA_BRCA	Breast invasive carcinoma	Infiltrating duct carcinoma, NOS	8500/3	Breast, NOS	C50.9	23000897
TCGA_B6_A0RN	TCGA_BRCA	Breast invasive carcinoma	Infiltrating duct carcinoma, NOS	8500/3	Breast, NOS	C50.9	23000897
TCGA_B6_A0RO	TCGA_BRCA	Breast invasive carcinoma	Infiltrating duct carcinoma, NOS	8500/3	Breast, NOS	C50.9	23000897
TCGA_B6_A0RP	TCGA_BRCA	Breast invasive carcinoma	Infiltrating duct carcinoma, NOS	8500/3	Breast, NOS	C50.9	23000897
TCGA_B6_A0RS	TCGA_BRCA	Breast invasive carcinoma	Infiltrating duct carcinoma, NOS	8500/3	Breast, NOS	C50.9	23000897
TCGA_B6_A0RT	TCGA_BRCA	Breast invasive carcinoma	Infiltrating duct carcinoma, NOS	8500/3	Breast, NOS	C50.9	23000897
TCGA_B6_A0RU	TCGA_BRCA	Breast invasive carcinoma	Infiltrating duct carcinoma, NOS	8500/3	Breast, NOS	C50.9	23000897
TCGA_B6_A0RV	TCGA_BRCA	Breast invasive carcinoma	Infiltrating duct carcinoma, NOS	8500/3	Breast, NOS	C50.9	23000897
TCGA_B6_A0WT	TCGA_BRCA	Breast invasive carcinoma	Infiltrating duct carcinoma, NOS	8500/3	Breast, NOS	C50.9	23000897
TCGA_B6_A0WV	TCGA_BRCA	Breast invasive carcinoma	Infiltrating duct carcinoma, NOS	8500/3	Breast, NOS	C50.9	23000897
TCGA_B6_A0WW	TCGA_BRCA	Breast invasive carcinoma	Infiltrating duct carcinoma, NOS	8500/3	Breast, NOS	C50.9	23000897
TCGA_B6_A0WX	TCGA_BRCA	Breast invasive carcinoma	Infiltrating duct carcinoma, NOS	8500/3	Breast, NOS	C50.9	23000897
TCGA_B6_A0WY	TCGA_BRCA	Breast invasive carcinoma	Infiltrating duct carcinoma, NOS	8500/3	Breast, NOS	C50.9	23000897
TCGA_B6_A0WZ	TCGA_BRCA	Breast invasive carcinoma	Infiltrating duct carcinoma, NOS	8500/3	Breast, NOS	C50.9	23000897
TCGA_B6_A0X1	TCGA_BRCA	Breast invasive carcinoma	Infiltrating duct carcinoma, NOS	8500/3	Breast, NOS	C50.9	23000897
TCGA_B6_A0X4	TCGA_BRCA	Breast invasive carcinoma	Infiltrating duct carcinoma, NOS	8500/3	Breast, NOS	C50.9	23000897
TCGA_B6_A0X5	TCGA_BRCA	Breast invasive carcinoma	Infiltrating duct carcinoma, NOS	8500/3	Breast, NOS	C50.9	23000897
TCGA_B6_A0X7	TCGA_BRCA	Breast invasive carcinoma	Infiltrating duct carcinoma, NOS	8500/3	Breast, NOS	C50.9	23000897
TCGA_B6_A1KC	TCGA_BRCA	Breast invasive carcinoma	Infiltrating duct carcinoma, NOS	8500/3	Breast, NOS	C50.9	23000897
TCGA_B6_A1KC_01B	TCGA_BRCA	Breast invasive carcinoma	Infiltrating duct carcinoma, NOS	8500/3	Breast, NOS	C50.9	23000897
TCGA_B6_A1KF	TCGA_BRCA	Breast invasive carcinoma	Infiltrating duct carcinoma, NOS	8500/3	Breast, NOS	C50.9	23000897
TCGA_B6_A1KI	TCGA_BRCA	Breast invasive carcinoma	Infiltrating duct carcinoma, NOS	8500/3	Breast, NOS	C50.9	23000897
TCGA_B6_A1KN	TCGA_BRCA	Breast invasive carcinoma	Infiltrating duct carcinoma, NOS	8500/3	Breast, NOS	C50.9	23000897
TCGA_B6_A2IU	TCGA_BRCA	Breast invasive carcinoma	Infiltrating duct carcinoma, NOS	8500/3	Breast, NOS	C50.9	23000897
TCGA_B6_A3ZX	TCGA_BRCA	Breast invasive carcinoma	Infiltrating duct carcinoma, NOS	8500/3	Breast, NOS	C50.9	23000897
TCGA_B6_A400	TCGA_BRCA	Breast invasive carcinoma	Infiltrating duct carcinoma, NOS	8500/3	Breast, NOS	C50.9	23000897
TCGA_B6_A401	TCGA_BRCA	Breast invasive carcinoma	Infiltrating duct carcinoma, NOS	8500/3	Breast, NOS	C50.9	23000897
TCGA_B6_A402	TCGA_BRCA	Breast invasive carcinoma	Infiltrating duct carcinoma, NOS	8500/3	Breast, NOS	C50.9	23000897
TCGA_B6_A408	TCGA_BRCA	Breast invasive carcinoma	Infiltrating duct carcinoma, NOS	8500/3	Breast, NOS	C50.9	23000897
TCGA_B6_A409	TCGA_BRCA	Breast invasive carcinoma	Infiltrating duct carcinoma, NOS	8500/3	Breast, NOS	C50.9	23000897
TCGA_B6_A40B	TCGA_BRCA	Breast invasive carcinoma	Infiltrating duct carcinoma, NOS	8500/3	Breast, NOS	C50.9	23000897
TCGA_B6_A40C	TCGA_BRCA	Breast invasive carcinoma	Infiltrating duct carcinoma, NOS	8500/3	Breast, NOS	C50.9	23000897
TCGA_BH_A0AU	TCGA_BRCA	Breast invasive carcinoma	Infiltrating duct carcinoma, NOS	8500/3	Breast, NOS	C50.9	23000897
TCGA_BH_A0AW	TCGA_BRCA	Breast invasive carcinoma	Infiltrating duct carcinoma, NOS	8500/3	Breast, NOS	C50.9	23000897
TCGA_BH_A0AZ	TCGA_BRCA	Breast invasive carcinoma	Infiltrating duct carcinoma, NOS	8500/3	Breast, NOS	C50.9	23000897
TCGA_BH_A0B3	TCGA_BRCA	Breast invasive carcinoma	Infiltrating duct carcinoma, NOS	8500/3	Breast, NOS	C50.9	23000897
TCGA_BH_A0B5	TCGA_BRCA	Breast invasive carcinoma	Infiltrating duct carcinoma, NOS	8500/3	Breast, NOS	C50.9	23000897
TCGA_BH_A0B6	TCGA_BRCA	Breast invasive carcinoma	Infiltrating duct carcinoma, NOS	8500/3	Breast, NOS	C50.9	23000897
TCGA_BH_A0B8	TCGA_BRCA	Breast invasive carcinoma	Infiltrating duct carcinoma, NOS	8500/3	Breast, NOS	C50.9	23000897
TCGA_BH_A0B9	TCGA_BRCA	Breast invasive carcinoma	Infiltrating duct carcinoma, NOS	8500/3	Breast, NOS	C50.9	23000897
TCGA_BH_A0BA	TCGA_BRCA	Breast invasive carcinoma	Infiltrating duct carcinoma, NOS	8500/3	Breast, NOS	C50.9	23000897
TCGA_BH_A0BC	TCGA_BRCA	Breast invasive carcinoma	Infiltrating duct carcinoma, NOS	8500/3	Breast, NOS	C50.9	23000897
TCGA_BH_A0BF	TCGA_BRCA	Breast invasive carcinoma	Infiltrating duct carcinoma, NOS	8500/3	Breast, NOS	C50.9	23000897
TCGA_BH_A0BJ	TCGA_BRCA	Breast invasive carcinoma	Infiltrating duct carcinoma, NOS	8500/3	Breast, NOS	C50.9	23000897
TCGA_BH_A0BM	TCGA_BRCA	Breast invasive carcinoma	Infiltrating duct carcinoma, NOS	8500/3	Breast, NOS	C50.9	23000897
TCGA_BH_A0BS	TCGA_BRCA	Breast invasive carcinoma	Infiltrating duct carcinoma, NOS	8500/3	Breast, NOS	C50.9	23000897
TCGA_BH_A0BT	TCGA_BRCA	Breast invasive carcinoma	Infiltrating duct carcinoma, NOS	8500/3	Breast, NOS	C50.9	23000897
TCGA_BH_A0BZ	TCGA_BRCA	Breast invasive carcinoma	Infiltrating duct carcinoma, NOS	8500/3	Breast, NOS	C50.9	23000897
TCGA_BH_A0C0	TCGA_BRCA	Breast invasive carcinoma	Infiltrating duct carcinoma, NOS	8500/3	Breast, NOS	C50.9	23000897
TCGA_BH_A0C3	TCGA_BRCA	Breast invasive carcinoma	Infiltrating duct carcinoma, NOS	8500/3	Breast, NOS	C50.9	23000897
TCGA_BH_A0DD	TCGA_BRCA	Breast invasive carcinoma	Infiltrating duct carcinoma, NOS	8500/3	Breast, NOS	C50.9	23000897
TCGA_BH_A0DG	TCGA_BRCA	Breast invasive carcinoma	Infiltrating duct carcinoma, NOS	8500/3	Breast, NOS	C50.9	23000897
TCGA_BH_A0DH	TCGA_BRCA	Breast invasive carcinoma	Infiltrating duct carcinoma, NOS	8500/3	Breast, NOS	C50.9	23000897
TCGA_BH_A0DI	TCGA_BRCA	Breast invasive carcinoma	Infiltrating duct carcinoma, NOS	8500/3	Breast, NOS	C50.9	23000897
TCGA_BH_A0DK	TCGA_BRCA	Breast invasive carcinoma	Infiltrating duct carcinoma, NOS	8500/3	Breast, NOS	C50.9	23000897
TCGA_BH_A0DP	TCGA_BRCA	Breast invasive carcinoma	Infiltrating duct carcinoma, NOS	8500/3	Breast, NOS	C50.9	23000897
TCGA_BH_A0DQ	TCGA_BRCA	Breast invasive carcinoma	Infiltrating duct carcinoma, NOS	8500/3	Breast, NOS	C50.9	23000897
TCGA_BH_A0DS	TCGA_BRCA	Breast invasive carcinoma	Infiltrating duct carcinoma, NOS	8500/3	Breast, NOS	C50.9	23000897
TCGA_BH_A0DV_11	TCGA_BRCA	Breast invasive carcinoma	Infiltrating duct carcinoma, NOS	8500/3	Breast, NOS	C50.9	23000897
TCGA_BH_A0E0	TCGA_BRCA	Breast invasive carcinoma	Infiltrating duct carcinoma, NOS	8500/3	Breast, NOS	C50.9	23000897
TCGA_BH_A0E1	TCGA_BRCA	Breast invasive carcinoma	Infiltrating duct carcinoma, NOS	8500/3	Breast, NOS	C50.9	23000897
TCGA_BH_A0E2	TCGA_BRCA	Breast invasive carcinoma	Infiltrating duct carcinoma, NOS	8500/3	Breast, NOS	C50.9	23000897
TCGA_BH_A0GY	TCGA_BRCA	Breast invasive carcinoma	Infiltrating duct carcinoma, NOS	8500/3	Breast, NOS	C50.9	23000897
TCGA_BH_A0GZ	TCGA_BRCA	Breast invasive carcinoma	Infiltrating duct carcinoma, NOS	8500/3	Breast, NOS	C50.9	23000897
TCGA_BH_A0H0	TCGA_BRCA	Breast invasive carcinoma	Infiltrating duct carcinoma, NOS	8500/3	Breast, NOS	C50.9	23000897
TCGA_BH_A0H3	TCGA_BRCA	Breast invasive carcinoma	Infiltrating duct carcinoma, NOS	8500/3	Breast, NOS	C50.9	23000897
TCGA_BH_A0H6	TCGA_BRCA	Breast invasive carcinoma	Infiltrating duct carcinoma, NOS	8500/3	Breast, NOS	C50.9	23000897
TCGA_BH_A0H7	TCGA_BRCA	Breast invasive carcinoma	Infiltrating duct carcinoma, NOS	8500/3	Breast, NOS	C50.9	23000897
TCGA_BH_A0H9	TCGA_BRCA	Breast invasive carcinoma	Infiltrating duct carcinoma, NOS	8500/3	Breast, NOS	C50.9	23000897
TCGA_BH_A0HA	TCGA_BRCA	Breast invasive carcinoma	Infiltrating duct carcinoma, NOS	8500/3	Breast, NOS	C50.9	23000897
TCGA_BH_A0HB	TCGA_BRCA	Breast invasive carcinoma	Infiltrating duct carcinoma, NOS	8500/3	Breast, NOS	C50.9	23000897
TCGA_BH_A0HF	TCGA_BRCA	Breast invasive carcinoma	Infiltrating duct carcinoma, NOS	8500/3	Breast, NOS	C50.9	23000897
TCGA_BH_A0HI	TCGA_BRCA	Breast invasive carcinoma	Infiltrating duct carcinoma, NOS	8500/3	Breast, NOS	C50.9	23000897
TCGA_BH_A0HK	TCGA_BRCA	Breast invasive carcinoma	Infiltrating duct carcinoma, NOS	8500/3	Breast, NOS	C50.9	23000897
TCGA_BH_A0HN	TCGA_BRCA	Breast invasive carcinoma	Infiltrating duct carcinoma, NOS	8500/3	Breast, NOS	C50.9	23000897
TCGA_BH_A0HP	TCGA_BRCA	Breast invasive carcinoma	Infiltrating duct carcinoma, NOS	8500/3	Breast, NOS	C50.9	23000897
TCGA_BH_A0HX	TCGA_BRCA	Breast invasive carcinoma	Infiltrating duct carcinoma, NOS	8500/3	Breast, NOS	C50.9	23000897
TCGA_BH_A0HY	TCGA_BRCA	Breast invasive carcinoma	Infiltrating duct carcinoma, NOS	8500/3	Breast, NOS	C50.9	23000897
TCGA_BH_A0RX	TCGA_BRCA	Breast invasive carcinoma	Infiltrating duct carcinoma, NOS	8500/3	Breast, NOS	C50.9	23000897
TCGA_BH_A0W3	TCGA_BRCA	Breast invasive carcinoma	Infiltrating duct carcinoma, NOS	8500/3	Breast, NOS	C50.9	23000897
TCGA_BH_A0W4	TCGA_BRCA	Breast invasive carcinoma	Infiltrating duct carcinoma, NOS	8500/3	Breast, NOS	C50.9	23000897
TCGA_BH_A0W5	TCGA_BRCA	Breast invasive carcinoma	Infiltrating duct carcinoma, NOS	8500/3	Breast, NOS	C50.9	23000897
TCGA_BH_A0WA	TCGA_BRCA	Breast invasive carcinoma	Infiltrating duct carcinoma, NOS	8500/3	Breast, NOS	C50.9	23000897
TCGA_BH_A18V	TCGA_BRCA	Breast invasive carcinoma	Infiltrating duct carcinoma, NOS	8500/3	Breast, NOS	C50.9	23000897
TCGA_BH_A1EN	TCGA_BRCA	Breast invasive carcinoma	Infiltrating duct carcinoma, NOS	8500/3	Breast, NOS	C50.9	23000897
TCGA_BH_A1EO	TCGA_BRCA	Breast invasive carcinoma	Infiltrating duct carcinoma, NOS	8500/3	Breast, NOS	C50.9	23000897
TCGA_BH_A1ES	TCGA_BRCA	Breast invasive carcinoma	Infiltrating duct carcinoma, NOS	8500/3	Breast, NOS	C50.9	23000897
TCGA_BH_A1ES_06A	TCGA_BRCA	Breast invasive carcinoma	Infiltrating duct carcinoma, NOS	8500/3	Breast, NOS	C50.9	23000897
TCGA_BH_A1ET	TCGA_BRCA	Breast invasive carcinoma	Infiltrating duct carcinoma, NOS	8500/3	Breast, NOS	C50.9	23000897
TCGA_BH_A1EU	TCGA_BRCA	Breast invasive carcinoma	Infiltrating duct carcinoma, NOS	8500/3	Breast, NOS	C50.9	23000897
TCGA_BH_A1EV	TCGA_BRCA	Breast invasive carcinoma	Infiltrating duct carcinoma, NOS	8500/3	Breast, NOS	C50.9	23000897
TCGA_BH_A1EW	TCGA_BRCA	Breast invasive carcinoma	Infiltrating duct carcinoma, NOS	8500/3	Breast, NOS	C50.9	23000897
TCGA_BH_A1EX	TCGA_BRCA	Breast invasive carcinoma	Infiltrating duct carcinoma, NOS	8500/3	Breast, NOS	C50.9	23000897
TCGA_BH_A1EY	TCGA_BRCA	Breast invasive carcinoma	Infiltrating duct carcinoma, NOS	8500/3	Breast, NOS	C50.9	23000897
TCGA_BH_A1F0	TCGA_BRCA	Breast invasive carcinoma	Infiltrating duct carcinoma, NOS	8500/3	Breast, NOS	C50.9	23000897
TCGA_BH_A1F2	TCGA_BRCA	Breast invasive carcinoma	Infiltrating duct carcinoma, NOS	8500/3	Breast, NOS	C50.9	23000897
TCGA_BH_A1F5	TCGA_BRCA	Breast invasive carcinoma	Infiltrating duct carcinoma, NOS	8500/3	Breast, NOS	C50.9	23000897
TCGA_BH_A1F6	TCGA_BRCA	Breast invasive carcinoma	Infiltrating duct carcinoma, NOS	8500/3	Breast, NOS	C50.9	23000897
TCGA_BH_A1F8	TCGA_BRCA	Breast invasive carcinoma	Infiltrating duct carcinoma, NOS	8500/3	Breast, NOS	C50.9	23000897
TCGA_BH_A1FB	TCGA_BRCA	Breast invasive carcinoma	Infiltrating duct carcinoma, NOS	8500/3	Breast, NOS	C50.9	23000897
TCGA_BH_A1FC	TCGA_BRCA	Breast invasive carcinoma	Infiltrating duct carcinoma, NOS	8500/3	Breast, NOS	C50.9	23000897
TCGA_BH_A1FD	TCGA_BRCA	Breast invasive carcinoma	Infiltrating duct carcinoma, NOS	8500/3	Breast, NOS	C50.9	23000897
TCGA_BH_A1FE_01	TCGA_BRCA	Breast invasive carcinoma	Infiltrating duct carcinoma, NOS	8500/3	Breast, NOS	C50.9	23000897
TCGA_BH_A1FE_06	TCGA_BRCA	Breast invasive carcinoma	Infiltrating duct carcinoma, NOS	8500/3	Breast, NOS	C50.9	23000897
TCGA_BH_A1FG	TCGA_BRCA	Breast invasive carcinoma	Infiltrating duct carcinoma, NOS	8500/3	Breast, NOS	C50.9	23000897
TCGA_BH_A1FH	TCGA_BRCA	Breast invasive carcinoma	Infiltrating duct carcinoma, NOS	8500/3	Breast, NOS	C50.9	23000897
TCGA_BH_A1FJ	TCGA_BRCA	Breast invasive carcinoma	Infiltrating duct carcinoma, NOS	8500/3	Breast, NOS	C50.9	23000897
TCGA_BH_A1FL	TCGA_BRCA	Breast invasive carcinoma	Infiltrating duct carcinoma, NOS	8500/3	Breast, NOS	C50.9	23000897
TCGA_BH_A1FM	TCGA_BRCA	Breast invasive carcinoma	Infiltrating duct carcinoma, NOS	8500/3	Breast, NOS	C50.9	23000897
TCGA_BH_A1FN	TCGA_BRCA	Breast invasive carcinoma	Infiltrating duct carcinoma, NOS	8500/3	Breast, NOS	C50.9	23000897
TCGA_BH_A1FR	TCGA_BRCA	Breast invasive carcinoma	Infiltrating duct carcinoma, NOS	8500/3	Breast, NOS	C50.9	23000897
TCGA_BH_A1FU	TCGA_BRCA	Breast invasive carcinoma	Infiltrating duct carcinoma, NOS	8500/3	Breast, NOS	C50.9	23000897
TCGA_BH_A201	TCGA_BRCA	Breast invasive carcinoma	Infiltrating duct carcinoma, NOS	8500/3	Breast, NOS	C50.9	23000897
TCGA_BH_A202	TCGA_BRCA	Breast invasive carcinoma	Infiltrating duct carcinoma, NOS	8500/3	Breast, NOS	C50.9	23000897
TCGA_BH_A203	TCGA_BRCA	Breast invasive carcinoma	Infiltrating duct carcinoma, NOS	8500/3	Breast, NOS	C50.9	23000897
TCGA_BH_A204	TCGA_BRCA	Breast invasive carcinoma	Infiltrating duct carcinoma, NOS	8500/3	Breast, NOS	C50.9	23000897
TCGA_BH_A208	TCGA_BRCA	Breast invasive carcinoma	Infiltrating duct carcinoma, NOS	8500/3	Breast, NOS	C50.9	23000897
TCGA_BH_A209	TCGA_BRCA	Breast invasive carcinoma	Infiltrating duct carcinoma, NOS	8500/3	Breast, NOS	C50.9	23000897
TCGA_BH_A28O	TCGA_BRCA	Breast invasive carcinoma	Infiltrating duct carcinoma, NOS	8500/3	Breast, NOS	C50.9	23000897
TCGA_BH_A28Q	TCGA_BRCA	Breast invasive carcinoma	Infiltrating duct carcinoma, NOS	8500/3	Breast, NOS	C50.9	23000897
TCGA_BH_A2L8	TCGA_BRCA	Breast invasive carcinoma	Infiltrating duct carcinoma, NOS	8500/3	Breast, NOS	C50.9	23000897
TCGA_BH_A42T	TCGA_BRCA	Breast invasive carcinoma	Infiltrating duct carcinoma, NOS	8500/3	Breast, NOS	C50.9	23000897
TCGA_BH_A42U	TCGA_BRCA	Breast invasive carcinoma	Infiltrating duct carcinoma, NOS	8500/3	Breast, NOS	C50.9	23000897
TCGA_BH_A42V	TCGA_BRCA	Breast invasive carcinoma	Infiltrating duct carcinoma, NOS	8500/3	Breast, NOS	C50.9	23000897
TCGA_BH_A5IZ	TCGA_BRCA	Breast invasive carcinoma	Infiltrating duct carcinoma, NOS	8500/3	Breast, NOS	C50.9	23000897
TCGA_BH_A5J0	TCGA_BRCA	Breast invasive carcinoma	Infiltrating duct carcinoma, NOS	8500/3	Breast, NOS	C50.9	23000897
TCGA_BH_A6R8	TCGA_BRCA	Breast invasive carcinoma	Infiltrating duct carcinoma, NOS	8500/3	Breast, NOS	C50.9	23000897
TCGA_BH_A6R9	TCGA_BRCA	Breast invasive carcinoma	Infiltrating duct carcinoma, NOS	8500/3	Breast, NOS	C50.9	23000897
TCGA_BH_A8FY	TCGA_BRCA	Breast invasive carcinoma	Infiltrating duct carcinoma, NOS	8500/3	Breast, NOS	C50.9	23000897
TCGA_BH_A8FZ	TCGA_BRCA	Breast invasive carcinoma	Infiltrating duct carcinoma, NOS	8500/3	Breast, NOS	C50.9	23000897
TCGA_BH_A8G0	TCGA_BRCA	Breast invasive carcinoma	Infiltrating duct carcinoma, NOS	8500/3	Breast, NOS	C50.9	23000897
TCGA_BH_AB28	TCGA_BRCA	Breast invasive carcinoma	Infiltrating duct carcinoma, NOS	8500/3	Breast, NOS	C50.9	23000897
TCGA_C8_A1HE	TCGA_BRCA	Breast invasive carcinoma	Infiltrating duct carcinoma, NOS	8500/3	Breast, NOS	C50.9	23000897
TCGA_C8_A1HF	TCGA_BRCA	Breast invasive carcinoma	Infiltrating duct carcinoma, NOS	8500/3	Breast, NOS	C50.9	23000897
TCGA_C8_A1HG	TCGA_BRCA	Breast invasive carcinoma	Infiltrating duct carcinoma, NOS	8500/3	Breast, NOS	C50.9	23000897
TCGA_C8_A1HI	TCGA_BRCA	Breast invasive carcinoma	Infiltrating duct carcinoma, NOS	8500/3	Breast, NOS	C50.9	23000897
TCGA_C8_A1HJ	TCGA_BRCA	Breast invasive carcinoma	Infiltrating duct carcinoma, NOS	8500/3	Breast, NOS	C50.9	23000897
TCGA_C8_A1HK	TCGA_BRCA	Breast invasive carcinoma	Infiltrating duct carcinoma, NOS	8500/3	Breast, NOS	C50.9	23000897
TCGA_C8_A1HL	TCGA_BRCA	Breast invasive carcinoma	Infiltrating duct carcinoma, NOS	8500/3	Breast, NOS	C50.9	23000897
TCGA_C8_A1HM	TCGA_BRCA	Breast invasive carcinoma	Infiltrating duct carcinoma, NOS	8500/3	Breast, NOS	C50.9	23000897
TCGA_C8_A1HN	TCGA_BRCA	Breast invasive carcinoma	Infiltrating duct carcinoma, NOS	8500/3	Breast, NOS	C50.9	23000897
TCGA_C8_A1HO	TCGA_BRCA	Breast invasive carcinoma	Infiltrating duct carcinoma, NOS	8500/3	Breast, NOS	C50.9	23000897
TCGA_C8_A26V	TCGA_BRCA	Breast invasive carcinoma	Infiltrating duct carcinoma, NOS	8500/3	Breast, NOS	C50.9	23000897
TCGA_C8_A26W	TCGA_BRCA	Breast invasive carcinoma	Infiltrating duct carcinoma, NOS	8500/3	Breast, NOS	C50.9	23000897
TCGA_C8_A26X	TCGA_BRCA	Breast invasive carcinoma	Infiltrating duct carcinoma, NOS	8500/3	Breast, NOS	C50.9	23000897
TCGA_C8_A26Y	TCGA_BRCA	Breast invasive carcinoma	Infiltrating duct carcinoma, NOS	8500/3	Breast, NOS	C50.9	23000897
TCGA_C8_A26Z	TCGA_BRCA	Breast invasive carcinoma	Infiltrating duct carcinoma, NOS	8500/3	Breast, NOS	C50.9	23000897
TCGA_C8_A273	TCGA_BRCA	Breast invasive carcinoma	Infiltrating duct carcinoma, NOS	8500/3	Breast, NOS	C50.9	23000897
TCGA_C8_A274	TCGA_BRCA	Breast invasive carcinoma	Infiltrating duct carcinoma, NOS	8500/3	Breast, NOS	C50.9	23000897
TCGA_C8_A275	TCGA_BRCA	Breast invasive carcinoma	Infiltrating duct carcinoma, NOS	8500/3	Breast, NOS	C50.9	23000897
TCGA_C8_A278	TCGA_BRCA	Breast invasive carcinoma	Infiltrating duct carcinoma, NOS	8500/3	Breast, NOS	C50.9	23000897
TCGA_C8_A27A	TCGA_BRCA	Breast invasive carcinoma	Infiltrating duct carcinoma, NOS	8500/3	Breast, NOS	C50.9	23000897
TCGA_C8_A27B	TCGA_BRCA	Breast invasive carcinoma	Infiltrating duct carcinoma, NOS	8500/3	Breast, NOS	C50.9	23000897
TCGA_C8_A3M7	TCGA_BRCA	Breast invasive carcinoma	Infiltrating duct carcinoma, NOS	8500/3	Breast, NOS	C50.9	23000897
TCGA_C8_A3M8	TCGA_BRCA	Breast invasive carcinoma	Infiltrating duct carcinoma, NOS	8500/3	Breast, NOS	C50.9	23000897
TCGA_C8_A8HP	TCGA_BRCA	Breast invasive carcinoma	Infiltrating duct carcinoma, NOS	8500/3	Breast, NOS	C50.9	23000897
TCGA_C8_A8HQ	TCGA_BRCA	Breast invasive carcinoma	Infiltrating duct carcinoma, NOS	8500/3	Breast, NOS	C50.9	23000897
TCGA_C8_A8HR	TCGA_BRCA	Breast invasive carcinoma	Infiltrating duct carcinoma, NOS	8500/3	Breast, NOS	C50.9	23000897
TCGA_C8_A9FZ	TCGA_BRCA	Breast invasive carcinoma	Infiltrating duct carcinoma, NOS	8500/3	Breast, NOS	C50.9	23000897
TCGA_D8_A1J8	TCGA_BRCA	Breast invasive carcinoma	Infiltrating duct carcinoma, NOS	8500/3	Breast, NOS	C50.9	23000897
TCGA_D8_A1J9	TCGA_BRCA	Breast invasive carcinoma	Infiltrating duct carcinoma, NOS	8500/3	Breast, NOS	C50.9	23000897
TCGA_D8_A1JA	TCGA_BRCA	Breast invasive carcinoma	Infiltrating duct carcinoma, NOS	8500/3	Breast, NOS	C50.9	23000897
TCGA_D8_A1JB	TCGA_BRCA	Breast invasive carcinoma	Infiltrating duct carcinoma, NOS	8500/3	Breast, NOS	C50.9	23000897
TCGA_D8_A1JC	TCGA_BRCA	Breast invasive carcinoma	Infiltrating duct carcinoma, NOS	8500/3	Breast, NOS	C50.9	23000897
TCGA_D8_A1JD	TCGA_BRCA	Breast invasive carcinoma	Infiltrating duct carcinoma, NOS	8500/3	Breast, NOS	C50.9	23000897
TCGA_D8_A1JE	TCGA_BRCA	Breast invasive carcinoma	Infiltrating duct carcinoma, NOS	8500/3	Breast, NOS	C50.9	23000897
TCGA_D8_A1JF	TCGA_BRCA	Breast invasive carcinoma	Infiltrating duct carcinoma, NOS	8500/3	Breast, NOS	C50.9	23000897
TCGA_D8_A1JG	TCGA_BRCA	Breast invasive carcinoma	Infiltrating duct carcinoma, NOS	8500/3	Breast, NOS	C50.9	23000897
TCGA_D8_A1JH	TCGA_BRCA	Breast invasive carcinoma	Infiltrating duct carcinoma, NOS	8500/3	Breast, NOS	C50.9	23000897
TCGA_D8_A1JI	TCGA_BRCA	Breast invasive carcinoma	Infiltrating duct carcinoma, NOS	8500/3	Breast, NOS	C50.9	23000897
TCGA_D8_A1JJ	TCGA_BRCA	Breast invasive carcinoma	Infiltrating duct carcinoma, NOS	8500/3	Breast, NOS	C50.9	23000897
TCGA_D8_A1JK	TCGA_BRCA	Breast invasive carcinoma	Infiltrating duct carcinoma, NOS	8500/3	Breast, NOS	C50.9	23000897
TCGA_D8_A1JL	TCGA_BRCA	Breast invasive carcinoma	Infiltrating duct carcinoma, NOS	8500/3	Breast, NOS	C50.9	23000897
TCGA_D8_A1JM	TCGA_BRCA	Breast invasive carcinoma	Infiltrating duct carcinoma, NOS	8500/3	Breast, NOS	C50.9	23000897
TCGA_D8_A1JN	TCGA_BRCA	Breast invasive carcinoma	Infiltrating duct carcinoma, NOS	8500/3	Breast, NOS	C50.9	23000897
TCGA_D8_A1JP	TCGA_BRCA	Breast invasive carcinoma	Infiltrating duct carcinoma, NOS	8500/3	Breast, NOS	C50.9	23000897
TCGA_D8_A1JS	TCGA_BRCA	Breast invasive carcinoma	Infiltrating duct carcinoma, NOS	8500/3	Breast, NOS	C50.9	23000897
TCGA_D8_A1JT	TCGA_BRCA	Breast invasive carcinoma	Infiltrating duct carcinoma, NOS	8500/3	Breast, NOS	C50.9	23000897
TCGA_D8_A1JU	TCGA_BRCA	Breast invasive carcinoma	Infiltrating duct carcinoma, NOS	8500/3	Breast, NOS	C50.9	23000897
TCGA_D8_A1X5	TCGA_BRCA	Breast invasive carcinoma	Infiltrating duct carcinoma, NOS	8500/3	Breast, NOS	C50.9	23000897
TCGA_D8_A1X6	TCGA_BRCA	Breast invasive carcinoma	Infiltrating duct carcinoma, NOS	8500/3	Breast, NOS	C50.9	23000897
TCGA_D8_A1X7	TCGA_BRCA	Breast invasive carcinoma	Infiltrating duct carcinoma, NOS	8500/3	Breast, NOS	C50.9	23000897
TCGA_D8_A1X8	TCGA_BRCA	Breast invasive carcinoma	Infiltrating duct carcinoma, NOS	8500/3	Breast, NOS	C50.9	23000897
TCGA_D8_A1X9	TCGA_BRCA	Breast invasive carcinoma	Infiltrating duct carcinoma, NOS	8500/3	Breast, NOS	C50.9	23000897
TCGA_D8_A1XA	TCGA_BRCA	Breast invasive carcinoma	Infiltrating duct carcinoma, NOS	8500/3	Breast, NOS	C50.9	23000897
TCGA_D8_A1XB	TCGA_BRCA	Breast invasive carcinoma	Infiltrating duct carcinoma, NOS	8500/3	Breast, NOS	C50.9	23000897
TCGA_D8_A1XC	TCGA_BRCA	Breast invasive carcinoma	Infiltrating duct carcinoma, NOS	8500/3	Breast, NOS	C50.9	23000897
TCGA_D8_A1XD	TCGA_BRCA	Breast invasive carcinoma	Infiltrating duct carcinoma, NOS	8500/3	Breast, NOS	C50.9	23000897
TCGA_D8_A1XF	TCGA_BRCA	Breast invasive carcinoma	Infiltrating duct carcinoma, NOS	8500/3	Breast, NOS	C50.9	23000897
TCGA_D8_A1XG	TCGA_BRCA	Breast invasive carcinoma	Infiltrating duct carcinoma, NOS	8500/3	Breast, NOS	C50.9	23000897
TCGA_D8_A1XJ	TCGA_BRCA	Breast invasive carcinoma	Infiltrating duct carcinoma, NOS	8500/3	Breast, NOS	C50.9	23000897
TCGA_D8_A1XK	TCGA_BRCA	Breast invasive carcinoma	Infiltrating duct carcinoma, NOS	8500/3	Breast, NOS	C50.9	23000897
TCGA_D8_A1XL	TCGA_BRCA	Breast invasive carcinoma	Infiltrating duct carcinoma, NOS	8500/3	Breast, NOS	C50.9	23000897
TCGA_D8_A1XM	TCGA_BRCA	Breast invasive carcinoma	Infiltrating duct carcinoma, NOS	8500/3	Breast, NOS	C50.9	23000897
TCGA_D8_A1XO	TCGA_BRCA	Breast invasive carcinoma	Infiltrating duct carcinoma, NOS	8500/3	Breast, NOS	C50.9	23000897
TCGA_D8_A1XQ	TCGA_BRCA	Breast invasive carcinoma	Infiltrating duct carcinoma, NOS	8500/3	Breast, NOS	C50.9	23000897
TCGA_D8_A1XR	TCGA_BRCA	Breast invasive carcinoma	Infiltrating duct carcinoma, NOS	8500/3	Breast, NOS	C50.9	23000897
TCGA_D8_A1XS	TCGA_BRCA	Breast invasive carcinoma	Infiltrating duct carcinoma, NOS	8500/3	Breast, NOS	C50.9	23000897
TCGA_D8_A1XT	TCGA_BRCA	Breast invasive carcinoma	Infiltrating duct carcinoma, NOS	8500/3	Breast, NOS	C50.9	23000897
TCGA_D8_A1XU	TCGA_BRCA	Breast invasive carcinoma	Infiltrating duct carcinoma, NOS	8500/3	Breast, NOS	C50.9	23000897
TCGA_D8_A1XV	TCGA_BRCA	Breast invasive carcinoma	Infiltrating duct carcinoma, NOS	8500/3	Breast, NOS	C50.9	23000897
TCGA_D8_A1XW	TCGA_BRCA	Breast invasive carcinoma	Infiltrating duct carcinoma, NOS	8500/3	Breast, NOS	C50.9	23000897
TCGA_D8_A1XY	TCGA_BRCA	Breast invasive carcinoma	Infiltrating duct carcinoma, NOS	8500/3	Breast, NOS	C50.9	23000897
TCGA_D8_A1XZ	TCGA_BRCA	Breast invasive carcinoma	Infiltrating duct carcinoma, NOS	8500/3	Breast, NOS	C50.9	23000897
TCGA_D8_A1Y0	TCGA_BRCA	Breast invasive carcinoma	Infiltrating duct carcinoma, NOS	8500/3	Breast, NOS	C50.9	23000897
TCGA_D8_A1Y1	TCGA_BRCA	Breast invasive carcinoma	Infiltrating duct carcinoma, NOS	8500/3	Breast, NOS	C50.9	23000897
TCGA_D8_A1Y2	TCGA_BRCA	Breast invasive carcinoma	Infiltrating duct carcinoma, NOS	8500/3	Breast, NOS	C50.9	23000897
TCGA_D8_A1Y3	TCGA_BRCA	Breast invasive carcinoma	Infiltrating duct carcinoma, NOS	8500/3	Breast, NOS	C50.9	23000897
TCGA_D8_A27E	TCGA_BRCA	Breast invasive carcinoma	Infiltrating duct carcinoma, NOS	8500/3	Breast, NOS	C50.9	23000897
TCGA_D8_A27F	TCGA_BRCA	Breast invasive carcinoma	Infiltrating duct carcinoma, NOS	8500/3	Breast, NOS	C50.9	23000897
TCGA_D8_A27G	TCGA_BRCA	Breast invasive carcinoma	Infiltrating duct carcinoma, NOS	8500/3	Breast, NOS	C50.9	23000897
TCGA_D8_A27H	TCGA_BRCA	Breast invasive carcinoma	Infiltrating duct carcinoma, NOS	8500/3	Breast, NOS	C50.9	23000897
TCGA_D8_A27I	TCGA_BRCA	Breast invasive carcinoma	Infiltrating duct carcinoma, NOS	8500/3	Breast, NOS	C50.9	23000897
TCGA_D8_A27K	TCGA_BRCA	Breast invasive carcinoma	Infiltrating duct carcinoma, NOS	8500/3	Breast, NOS	C50.9	23000897
TCGA_D8_A27L	TCGA_BRCA	Breast invasive carcinoma	Infiltrating duct carcinoma, NOS	8500/3	Breast, NOS	C50.9	23000897
TCGA_D8_A27M	TCGA_BRCA	Breast invasive carcinoma	Infiltrating duct carcinoma, NOS	8500/3	Breast, NOS	C50.9	23000897
TCGA_D8_A27N	TCGA_BRCA	Breast invasive carcinoma	Infiltrating duct carcinoma, NOS	8500/3	Breast, NOS	C50.9	23000897
TCGA_D8_A27P	TCGA_BRCA	Breast invasive carcinoma	Infiltrating duct carcinoma, NOS	8500/3	Breast, NOS	C50.9	23000897
TCGA_D8_A27R	TCGA_BRCA	Breast invasive carcinoma	Infiltrating duct carcinoma, NOS	8500/3	Breast, NOS	C50.9	23000897
TCGA_D8_A27T	TCGA_BRCA	Breast invasive carcinoma	Infiltrating duct carcinoma, NOS	8500/3	Breast, NOS	C50.9	23000897
TCGA_D8_A27V	TCGA_BRCA	Breast invasive carcinoma	Infiltrating duct carcinoma, NOS	8500/3	Breast, NOS	C50.9	23000897
TCGA_D8_A27W	TCGA_BRCA	Breast invasive carcinoma	Infiltrating duct carcinoma, NOS	8500/3	Breast, NOS	C50.9	23000897
TCGA_D8_A3Z5	TCGA_BRCA	Breast invasive carcinoma	Infiltrating duct carcinoma, NOS	8500/3	Breast, NOS	C50.9	23000897
TCGA_D8_A3Z6	TCGA_BRCA	Breast invasive carcinoma	Infiltrating duct carcinoma, NOS	8500/3	Breast, NOS	C50.9	23000897
TCGA_D8_A4Z1	TCGA_BRCA	Breast invasive carcinoma	Infiltrating duct carcinoma, NOS	8500/3	Breast, NOS	C50.9	23000897
TCGA_D8_A73U	TCGA_BRCA	Breast invasive carcinoma	Infiltrating duct carcinoma, NOS	8500/3	Breast, NOS	C50.9	23000897
TCGA_D8_A73W	TCGA_BRCA	Breast invasive carcinoma	Infiltrating duct carcinoma, NOS	8500/3	Breast, NOS	C50.9	23000897
TCGA_D8_A73X	TCGA_BRCA	Breast invasive carcinoma	Infiltrating duct carcinoma, NOS	8500/3	Breast, NOS	C50.9	23000897
TCGA_E2_A105	TCGA_BRCA	Breast invasive carcinoma	Infiltrating duct carcinoma, NOS	8500/3	Breast, NOS	C50.9	23000897
TCGA_E2_A106	TCGA_BRCA	Breast invasive carcinoma	Infiltrating duct carcinoma, NOS	8500/3	Breast, NOS	C50.9	23000897
TCGA_E2_A107	TCGA_BRCA	Breast invasive carcinoma	Infiltrating duct carcinoma, NOS	8500/3	Breast, NOS	C50.9	23000897
TCGA_E2_A108	TCGA_BRCA	Breast invasive carcinoma	Infiltrating duct carcinoma, NOS	8500/3	Breast, NOS	C50.9	23000897
TCGA_E2_A109	TCGA_BRCA	Breast invasive carcinoma	Infiltrating duct carcinoma, NOS	8500/3	Breast, NOS	C50.9	23000897
TCGA_E2_A10B	TCGA_BRCA	Breast invasive carcinoma	Infiltrating duct carcinoma, NOS	8500/3	Breast, NOS	C50.9	23000897
TCGA_E2_A10C	TCGA_BRCA	Breast invasive carcinoma	Infiltrating duct carcinoma, NOS	8500/3	Breast, NOS	C50.9	23000897
TCGA_E2_A10E	TCGA_BRCA	Breast invasive carcinoma	Infiltrating duct carcinoma, NOS	8500/3	Breast, NOS	C50.9	23000897
TCGA_E2_A10F	TCGA_BRCA	Breast invasive carcinoma	Infiltrating duct carcinoma, NOS	8500/3	Breast, NOS	C50.9	23000897
TCGA_E2_A14N	TCGA_BRCA	Breast invasive carcinoma	Infiltrating duct carcinoma, NOS	8500/3	Breast, NOS	C50.9	23000897
TCGA_E2_A14U	TCGA_BRCA	Breast invasive carcinoma	Infiltrating duct carcinoma, NOS	8500/3	Breast, NOS	C50.9	23000897
TCGA_E2_A15I	TCGA_BRCA	Breast invasive carcinoma	Infiltrating duct carcinoma, NOS	8500/3	Breast, NOS	C50.9	23000897
TCGA_E2_A15J	TCGA_BRCA	Breast invasive carcinoma	Infiltrating duct carcinoma, NOS	8500/3	Breast, NOS	C50.9	23000897
TCGA_E2_A15K_06	TCGA_BRCA	Breast invasive carcinoma	Infiltrating duct carcinoma, NOS	8500/3	Breast, NOS	C50.9	23000897
TCGA_E2_A15K	TCGA_BRCA	Breast invasive carcinoma	Infiltrating duct carcinoma, NOS	8500/3	Breast, NOS	C50.9	23000897
TCGA_E2_A1AZ	TCGA_BRCA	Breast invasive carcinoma	Infiltrating duct carcinoma, NOS	8500/3	Breast, NOS	C50.9	23000897
TCGA_E2_A1B0	TCGA_BRCA	Breast invasive carcinoma	Infiltrating duct carcinoma, NOS	8500/3	Breast, NOS	C50.9	23000897
TCGA_E2_A1B1	TCGA_BRCA	Breast invasive carcinoma	Infiltrating duct carcinoma, NOS	8500/3	Breast, NOS	C50.9	23000897
TCGA_E2_A1B4	TCGA_BRCA	Breast invasive carcinoma	Infiltrating duct carcinoma, NOS	8500/3	Breast, NOS	C50.9	23000897
TCGA_E2_A1B5	TCGA_BRCA	Breast invasive carcinoma	Infiltrating duct carcinoma, NOS	8500/3	Breast, NOS	C50.9	23000897
TCGA_E2_A1B6	TCGA_BRCA	Breast invasive carcinoma	Infiltrating duct carcinoma, NOS	8500/3	Breast, NOS	C50.9	23000897
TCGA_E2_A1BC	TCGA_BRCA	Breast invasive carcinoma	Infiltrating duct carcinoma, NOS	8500/3	Breast, NOS	C50.9	23000897
TCGA_E2_A1BD	TCGA_BRCA	Breast invasive carcinoma	Infiltrating duct carcinoma, NOS	8500/3	Breast, NOS	C50.9	23000897
TCGA_E2_A1IE	TCGA_BRCA	Breast invasive carcinoma	Infiltrating duct carcinoma, NOS	8500/3	Breast, NOS	C50.9	23000897
TCGA_E2_A1IF	TCGA_BRCA	Breast invasive carcinoma	Infiltrating duct carcinoma, NOS	8500/3	Breast, NOS	C50.9	23000897
TCGA_E2_A1IG	TCGA_BRCA	Breast invasive carcinoma	Infiltrating duct carcinoma, NOS	8500/3	Breast, NOS	C50.9	23000897
TCGA_E2_A1IH	TCGA_BRCA	Breast invasive carcinoma	Infiltrating duct carcinoma, NOS	8500/3	Breast, NOS	C50.9	23000897
TCGA_E2_A1II	TCGA_BRCA	Breast invasive carcinoma	Infiltrating duct carcinoma, NOS	8500/3	Breast, NOS	C50.9	23000897
TCGA_E2_A1IJ	TCGA_BRCA	Breast invasive carcinoma	Infiltrating duct carcinoma, NOS	8500/3	Breast, NOS	C50.9	23000897
TCGA_E2_A1IK	TCGA_BRCA	Breast invasive carcinoma	Infiltrating duct carcinoma, NOS	8500/3	Breast, NOS	C50.9	23000897
TCGA_E2_A1IL	TCGA_BRCA	Breast invasive carcinoma	Infiltrating duct carcinoma, NOS	8500/3	Breast, NOS	C50.9	23000897
TCGA_E2_A1IN	TCGA_BRCA	Breast invasive carcinoma	Infiltrating duct carcinoma, NOS	8500/3	Breast, NOS	C50.9	23000897
TCGA_E2_A1IO	TCGA_BRCA	Breast invasive carcinoma	Infiltrating duct carcinoma, NOS	8500/3	Breast, NOS	C50.9	23000897
TCGA_E2_A1IU	TCGA_BRCA	Breast invasive carcinoma	Infiltrating duct carcinoma, NOS	8500/3	Breast, NOS	C50.9	23000897
TCGA_E2_A1L6	TCGA_BRCA	Breast invasive carcinoma	Infiltrating duct carcinoma, NOS	8500/3	Breast, NOS	C50.9	23000897
TCGA_E2_A1L7	TCGA_BRCA	Breast invasive carcinoma	Infiltrating duct carcinoma, NOS	8500/3	Breast, NOS	C50.9	23000897
TCGA_E2_A1L8	TCGA_BRCA	Breast invasive carcinoma	Infiltrating duct carcinoma, NOS	8500/3	Breast, NOS	C50.9	23000897
TCGA_E2_A1L9	TCGA_BRCA	Breast invasive carcinoma	Infiltrating duct carcinoma, NOS	8500/3	Breast, NOS	C50.9	23000897
TCGA_E2_A1LA	TCGA_BRCA	Breast invasive carcinoma	Infiltrating duct carcinoma, NOS	8500/3	Breast, NOS	C50.9	23000897
TCGA_E2_A1LB	TCGA_BRCA	Breast invasive carcinoma	Infiltrating duct carcinoma, NOS	8500/3	Breast, NOS	C50.9	23000897
TCGA_E2_A1LE	TCGA_BRCA	Breast invasive carcinoma	Infiltrating duct carcinoma, NOS	8500/3	Breast, NOS	C50.9	23000897
TCGA_E2_A1LG	TCGA_BRCA	Breast invasive carcinoma	Infiltrating duct carcinoma, NOS	8500/3	Breast, NOS	C50.9	23000897
TCGA_E2_A1LH	TCGA_BRCA	Breast invasive carcinoma	Infiltrating duct carcinoma, NOS	8500/3	Breast, NOS	C50.9	23000897
TCGA_E2_A1LI	TCGA_BRCA	Breast invasive carcinoma	Infiltrating duct carcinoma, NOS	8500/3	Breast, NOS	C50.9	23000897
TCGA_E2_A1LK	TCGA_BRCA	Breast invasive carcinoma	Infiltrating duct carcinoma, NOS	8500/3	Breast, NOS	C50.9	23000897
TCGA_E2_A1LL	TCGA_BRCA	Breast invasive carcinoma	Infiltrating duct carcinoma, NOS	8500/3	Breast, NOS	C50.9	23000897
TCGA_E2_A1LS	TCGA_BRCA	Breast invasive carcinoma	Infiltrating duct carcinoma, NOS	8500/3	Breast, NOS	C50.9	23000897
TCGA_E2_A2P5	TCGA_BRCA	Breast invasive carcinoma	Infiltrating duct carcinoma, NOS	8500/3	Breast, NOS	C50.9	23000897
TCGA_E2_A2P6	TCGA_BRCA	Breast invasive carcinoma	Infiltrating duct carcinoma, NOS	8500/3	Breast, NOS	C50.9	23000897
TCGA_E2_A3DX	TCGA_BRCA	Breast invasive carcinoma	Infiltrating duct carcinoma, NOS	8500/3	Breast, NOS	C50.9	23000897
TCGA_E2_A56Z	TCGA_BRCA	Breast invasive carcinoma	Infiltrating duct carcinoma, NOS	8500/3	Breast, NOS	C50.9	23000897
TCGA_E2_A570	TCGA_BRCA	Breast invasive carcinoma	Infiltrating duct carcinoma, NOS	8500/3	Breast, NOS	C50.9	23000897
TCGA_E2_A572	TCGA_BRCA	Breast invasive carcinoma	Infiltrating duct carcinoma, NOS	8500/3	Breast, NOS	C50.9	23000897
TCGA_E2_A573	TCGA_BRCA	Breast invasive carcinoma	Infiltrating duct carcinoma, NOS	8500/3	Breast, NOS	C50.9	23000897
TCGA_E2_A574	TCGA_BRCA	Breast invasive carcinoma	Infiltrating duct carcinoma, NOS	8500/3	Breast, NOS	C50.9	23000897
TCGA_E2_A576	TCGA_BRCA	Breast invasive carcinoma	Infiltrating duct carcinoma, NOS	8500/3	Breast, NOS	C50.9	23000897
TCGA_E2_A9RU	TCGA_BRCA	Breast invasive carcinoma	Infiltrating duct carcinoma, NOS	8500/3	Breast, NOS	C50.9	23000897
TCGA_E9_A1N3	TCGA_BRCA	Breast invasive carcinoma	Infiltrating duct carcinoma, NOS	8500/3	Breast, NOS	C50.9	23000897
TCGA_E9_A1N4	TCGA_BRCA	Breast invasive carcinoma	Infiltrating duct carcinoma, NOS	8500/3	Breast, NOS	C50.9	23000897
TCGA_E9_A1N5	TCGA_BRCA	Breast invasive carcinoma	Infiltrating duct carcinoma, NOS	8500/3	Breast, NOS	C50.9	23000897
TCGA_E9_A1N6	TCGA_BRCA	Breast invasive carcinoma	Infiltrating duct carcinoma, NOS	8500/3	Breast, NOS	C50.9	23000897
TCGA_E9_A1N8	TCGA_BRCA	Breast invasive carcinoma	Infiltrating duct carcinoma, NOS	8500/3	Breast, NOS	C50.9	23000897
TCGA_E9_A1N9	TCGA_BRCA	Breast invasive carcinoma	Infiltrating duct carcinoma, NOS	8500/3	Breast, NOS	C50.9	23000897
TCGA_E9_A1NA	TCGA_BRCA	Breast invasive carcinoma	Infiltrating duct carcinoma, NOS	8500/3	Breast, NOS	C50.9	23000897
TCGA_E9_A1NC	TCGA_BRCA	Breast invasive carcinoma	Infiltrating duct carcinoma, NOS	8500/3	Breast, NOS	C50.9	23000897
TCGA_E9_A1ND	TCGA_BRCA	Breast invasive carcinoma	Infiltrating duct carcinoma, NOS	8500/3	Breast, NOS	C50.9	23000897
TCGA_E9_A1NE	TCGA_BRCA	Breast invasive carcinoma	Infiltrating duct carcinoma, NOS	8500/3	Breast, NOS	C50.9	23000897
TCGA_E9_A1NF	TCGA_BRCA	Breast invasive carcinoma	Infiltrating duct carcinoma, NOS	8500/3	Breast, NOS	C50.9	23000897
TCGA_E9_A1NG	TCGA_BRCA	Breast invasive carcinoma	Infiltrating duct carcinoma, NOS	8500/3	Breast, NOS	C50.9	23000897
TCGA_E9_A1NH	TCGA_BRCA	Breast invasive carcinoma	Infiltrating duct carcinoma, NOS	8500/3	Breast, NOS	C50.9	23000897
TCGA_E9_A1NI	TCGA_BRCA	Breast invasive carcinoma	Infiltrating duct carcinoma, NOS	8500/3	Breast, NOS	C50.9	23000897
TCGA_E9_A1QZ	TCGA_BRCA	Breast invasive carcinoma	Infiltrating duct carcinoma, NOS	8500/3	Breast, NOS	C50.9	23000897
TCGA_E9_A1R0	TCGA_BRCA	Breast invasive carcinoma	Infiltrating duct carcinoma, NOS	8500/3	Breast, NOS	C50.9	23000897
TCGA_E9_A1R2	TCGA_BRCA	Breast invasive carcinoma	Infiltrating duct carcinoma, NOS	8500/3	Breast, NOS	C50.9	23000897
TCGA_E9_A1R3	TCGA_BRCA	Breast invasive carcinoma	Infiltrating duct carcinoma, NOS	8500/3	Breast, NOS	C50.9	23000897
TCGA_E9_A1R4	TCGA_BRCA	Breast invasive carcinoma	Infiltrating duct carcinoma, NOS	8500/3	Breast, NOS	C50.9	23000897
TCGA_E9_A1R5	TCGA_BRCA	Breast invasive carcinoma	Infiltrating duct carcinoma, NOS	8500/3	Breast, NOS	C50.9	23000897
TCGA_E9_A1R6	TCGA_BRCA	Breast invasive carcinoma	Infiltrating duct carcinoma, NOS	8500/3	Breast, NOS	C50.9	23000897
TCGA_E9_A1R7	TCGA_BRCA	Breast invasive carcinoma	Infiltrating duct carcinoma, NOS	8500/3	Breast, NOS	C50.9	23000897
TCGA_E9_A1RA	TCGA_BRCA	Breast invasive carcinoma	Infiltrating duct carcinoma, NOS	8500/3	Breast, NOS	C50.9	23000897
TCGA_E9_A1RB	TCGA_BRCA	Breast invasive carcinoma	Infiltrating duct carcinoma, NOS	8500/3	Breast, NOS	C50.9	23000897
TCGA_E9_A1RC	TCGA_BRCA	Breast invasive carcinoma	Infiltrating duct carcinoma, NOS	8500/3	Breast, NOS	C50.9	23000897
TCGA_E9_A1RD	TCGA_BRCA	Breast invasive carcinoma	Infiltrating duct carcinoma, NOS	8500/3	Breast, NOS	C50.9	23000897
TCGA_E9_A1RE	TCGA_BRCA	Breast invasive carcinoma	Infiltrating duct carcinoma, NOS	8500/3	Breast, NOS	C50.9	23000897
TCGA_E9_A1RF	TCGA_BRCA	Breast invasive carcinoma	Infiltrating duct carcinoma, NOS	8500/3	Breast, NOS	C50.9	23000897
TCGA_E9_A1RG	TCGA_BRCA	Breast invasive carcinoma	Infiltrating duct carcinoma, NOS	8500/3	Breast, NOS	C50.9	23000897
TCGA_E9_A1RH	TCGA_BRCA	Breast invasive carcinoma	Infiltrating duct carcinoma, NOS	8500/3	Breast, NOS	C50.9	23000897
TCGA_E9_A1RI	TCGA_BRCA	Breast invasive carcinoma	Infiltrating duct carcinoma, NOS	8500/3	Breast, NOS	C50.9	23000897
TCGA_E9_A226	TCGA_BRCA	Breast invasive carcinoma	Infiltrating duct carcinoma, NOS	8500/3	Breast, NOS	C50.9	23000897
TCGA_E9_A227	TCGA_BRCA	Breast invasive carcinoma	Infiltrating duct carcinoma, NOS	8500/3	Breast, NOS	C50.9	23000897
TCGA_E9_A228	TCGA_BRCA	Breast invasive carcinoma	Infiltrating duct carcinoma, NOS	8500/3	Breast, NOS	C50.9	23000897
TCGA_E9_A229	TCGA_BRCA	Breast invasive carcinoma	Infiltrating duct carcinoma, NOS	8500/3	Breast, NOS	C50.9	23000897
TCGA_E9_A22A	TCGA_BRCA	Breast invasive carcinoma	Infiltrating duct carcinoma, NOS	8500/3	Breast, NOS	C50.9	23000897
TCGA_E9_A22B	TCGA_BRCA	Breast invasive carcinoma	Infiltrating duct carcinoma, NOS	8500/3	Breast, NOS	C50.9	23000897
TCGA_E9_A22D	TCGA_BRCA	Breast invasive carcinoma	Infiltrating duct carcinoma, NOS	8500/3	Breast, NOS	C50.9	23000897
TCGA_E9_A22E	TCGA_BRCA	Breast invasive carcinoma	Infiltrating duct carcinoma, NOS	8500/3	Breast, NOS	C50.9	23000897
TCGA_E9_A22G	TCGA_BRCA	Breast invasive carcinoma	Infiltrating duct carcinoma, NOS	8500/3	Breast, NOS	C50.9	23000897
TCGA_E9_A22H	TCGA_BRCA	Breast invasive carcinoma	Infiltrating duct carcinoma, NOS	8500/3	Breast, NOS	C50.9	23000897
TCGA_E9_A243	TCGA_BRCA	Breast invasive carcinoma	Infiltrating duct carcinoma, NOS	8500/3	Breast, NOS	C50.9	23000897
TCGA_E9_A244	TCGA_BRCA	Breast invasive carcinoma	Infiltrating duct carcinoma, NOS	8500/3	Breast, NOS	C50.9	23000897
TCGA_E9_A245	TCGA_BRCA	Breast invasive carcinoma	Infiltrating duct carcinoma, NOS	8500/3	Breast, NOS	C50.9	23000897
TCGA_E9_A247	TCGA_BRCA	Breast invasive carcinoma	Infiltrating duct carcinoma, NOS	8500/3	Breast, NOS	C50.9	23000897
TCGA_E9_A248	TCGA_BRCA	Breast invasive carcinoma	Infiltrating duct carcinoma, NOS	8500/3	Breast, NOS	C50.9	23000897
TCGA_E9_A249	TCGA_BRCA	Breast invasive carcinoma	Infiltrating duct carcinoma, NOS	8500/3	Breast, NOS	C50.9	23000897
TCGA_E9_A24A	TCGA_BRCA	Breast invasive carcinoma	Infiltrating duct carcinoma, NOS	8500/3	Breast, NOS	C50.9	23000897
TCGA_E9_A295	TCGA_BRCA	Breast invasive carcinoma	Infiltrating duct carcinoma, NOS	8500/3	Breast, NOS	C50.9	23000897
TCGA_E9_A2JS	TCGA_BRCA	Breast invasive carcinoma	Infiltrating duct carcinoma, NOS	8500/3	Breast, NOS	C50.9	23000897
TCGA_E9_A2JT	TCGA_BRCA	Breast invasive carcinoma	Infiltrating duct carcinoma, NOS	8500/3	Breast, NOS	C50.9	23000897
TCGA_E9_A3HO	TCGA_BRCA	Breast invasive carcinoma	Infiltrating duct carcinoma, NOS	8500/3	Breast, NOS	C50.9	23000897
TCGA_E9_A3Q9	TCGA_BRCA	Breast invasive carcinoma	Infiltrating duct carcinoma, NOS	8500/3	Breast, NOS	C50.9	23000897
TCGA_E9_A3QA	TCGA_BRCA	Breast invasive carcinoma	Infiltrating duct carcinoma, NOS	8500/3	Breast, NOS	C50.9	23000897
TCGA_E9_A3X8	TCGA_BRCA	Breast invasive carcinoma	Infiltrating duct carcinoma, NOS	8500/3	Breast, NOS	C50.9	23000897
TCGA_E9_A54X	TCGA_BRCA	Breast invasive carcinoma	Infiltrating duct carcinoma, NOS	8500/3	Breast, NOS	C50.9	23000897
TCGA_E9_A54Y	TCGA_BRCA	Breast invasive carcinoma	Infiltrating duct carcinoma, NOS	8500/3	Breast, NOS	C50.9	23000897
TCGA_E9_A5FK	TCGA_BRCA	Breast invasive carcinoma	Infiltrating duct carcinoma, NOS	8500/3	Breast, NOS	C50.9	23000897
TCGA_E9_A5FL	TCGA_BRCA	Breast invasive carcinoma	Infiltrating duct carcinoma, NOS	8500/3	Breast, NOS	C50.9	23000897
TCGA_E9_A5UO	TCGA_BRCA	Breast invasive carcinoma	Infiltrating duct carcinoma, NOS	8500/3	Breast, NOS	C50.9	23000897
TCGA_E9_A5UP	TCGA_BRCA	Breast invasive carcinoma	Infiltrating duct carcinoma, NOS	8500/3	Breast, NOS	C50.9	23000897
TCGA_E9_A6HE	TCGA_BRCA	Breast invasive carcinoma	Infiltrating duct carcinoma, NOS	8500/3	Breast, NOS	C50.9	23000897
TCGA_EW_A1IW	TCGA_BRCA	Breast invasive carcinoma	Infiltrating duct carcinoma, NOS	8500/3	Breast, NOS	C50.9	23000897
TCGA_EW_A1IX	TCGA_BRCA	Breast invasive carcinoma	Infiltrating duct carcinoma, NOS	8500/3	Breast, NOS	C50.9	23000897
TCGA_EW_A1IY	TCGA_BRCA	Breast invasive carcinoma	Infiltrating duct carcinoma, NOS	8500/3	Breast, NOS	C50.9	23000897
TCGA_EW_A1IZ	TCGA_BRCA	Breast invasive carcinoma	Infiltrating duct carcinoma, NOS	8500/3	Breast, NOS	C50.9	23000897
TCGA_EW_A1J1	TCGA_BRCA	Breast invasive carcinoma	Infiltrating duct carcinoma, NOS	8500/3	Breast, NOS	C50.9	23000897
TCGA_EW_A1J2	TCGA_BRCA	Breast invasive carcinoma	Infiltrating duct carcinoma, NOS	8500/3	Breast, NOS	C50.9	23000897
TCGA_EW_A1J3	TCGA_BRCA	Breast invasive carcinoma	Infiltrating duct carcinoma, NOS	8500/3	Breast, NOS	C50.9	23000897
TCGA_EW_A1J5	TCGA_BRCA	Breast invasive carcinoma	Infiltrating duct carcinoma, NOS	8500/3	Breast, NOS	C50.9	23000897
TCGA_EW_A1J6	TCGA_BRCA	Breast invasive carcinoma	Infiltrating duct carcinoma, NOS	8500/3	Breast, NOS	C50.9	23000897
TCGA_EW_A1OV	TCGA_BRCA	Breast invasive carcinoma	Infiltrating duct carcinoma, NOS	8500/3	Breast, NOS	C50.9	23000897
TCGA_EW_A1OW	TCGA_BRCA	Breast invasive carcinoma	Infiltrating duct carcinoma, NOS	8500/3	Breast, NOS	C50.9	23000897
TCGA_EW_A1OX	TCGA_BRCA	Breast invasive carcinoma	Infiltrating duct carcinoma, NOS	8500/3	Breast, NOS	C50.9	23000897
TCGA_EW_A1OY	TCGA_BRCA	Breast invasive carcinoma	Infiltrating duct carcinoma, NOS	8500/3	Breast, NOS	C50.9	23000897
TCGA_EW_A1OZ	TCGA_BRCA	Breast invasive carcinoma	Infiltrating duct carcinoma, NOS	8500/3	Breast, NOS	C50.9	23000897
TCGA_EW_A1P0	TCGA_BRCA	Breast invasive carcinoma	Infiltrating duct carcinoma, NOS	8500/3	Breast, NOS	C50.9	23000897
TCGA_EW_A1P1	TCGA_BRCA	Breast invasive carcinoma	Infiltrating duct carcinoma, NOS	8500/3	Breast, NOS	C50.9	23000897
TCGA_EW_A1P3	TCGA_BRCA	Breast invasive carcinoma	Infiltrating duct carcinoma, NOS	8500/3	Breast, NOS	C50.9	23000897
TCGA_EW_A1P4	TCGA_BRCA	Breast invasive carcinoma	Infiltrating duct carcinoma, NOS	8500/3	Breast, NOS	C50.9	23000897
TCGA_EW_A1P5	TCGA_BRCA	Breast invasive carcinoma	Infiltrating duct carcinoma, NOS	8500/3	Breast, NOS	C50.9	23000897
TCGA_EW_A1P6	TCGA_BRCA	Breast invasive carcinoma	Infiltrating duct carcinoma, NOS	8500/3	Breast, NOS	C50.9	23000897
TCGA_EW_A1P7	TCGA_BRCA	Breast invasive carcinoma	Infiltrating duct carcinoma, NOS	8500/3	Breast, NOS	C50.9	23000897
TCGA_EW_A1P8	TCGA_BRCA	Breast invasive carcinoma	Infiltrating duct carcinoma, NOS	8500/3	Breast, NOS	C50.9	23000897
TCGA_EW_A1PA	TCGA_BRCA	Breast invasive carcinoma	Infiltrating duct carcinoma, NOS	8500/3	Breast, NOS	C50.9	23000897
TCGA_EW_A1PB	TCGA_BRCA	Breast invasive carcinoma	Infiltrating duct carcinoma, NOS	8500/3	Breast, NOS	C50.9	23000897
TCGA_EW_A1PC	TCGA_BRCA	Breast invasive carcinoma	Infiltrating duct carcinoma, NOS	8500/3	Breast, NOS	C50.9	23000897
TCGA_EW_A1PD	TCGA_BRCA	Breast invasive carcinoma	Infiltrating duct carcinoma, NOS	8500/3	Breast, NOS	C50.9	23000897
TCGA_EW_A1PE	TCGA_BRCA	Breast invasive carcinoma	Infiltrating duct carcinoma, NOS	8500/3	Breast, NOS	C50.9	23000897
TCGA_EW_A1PF	TCGA_BRCA	Breast invasive carcinoma	Infiltrating duct carcinoma, NOS	8500/3	Breast, NOS	C50.9	23000897
TCGA_EW_A1PG	TCGA_BRCA	Breast invasive carcinoma	Infiltrating duct carcinoma, NOS	8500/3	Breast, NOS	C50.9	23000897
TCGA_EW_A1PH	TCGA_BRCA	Breast invasive carcinoma	Infiltrating duct carcinoma, NOS	8500/3	Breast, NOS	C50.9	23000897
TCGA_EW_A2FR	TCGA_BRCA	Breast invasive carcinoma	Infiltrating duct carcinoma, NOS	8500/3	Breast, NOS	C50.9	23000897
TCGA_EW_A2FS	TCGA_BRCA	Breast invasive carcinoma	Infiltrating duct carcinoma, NOS	8500/3	Breast, NOS	C50.9	23000897
TCGA_EW_A2FV	TCGA_BRCA	Breast invasive carcinoma	Infiltrating duct carcinoma, NOS	8500/3	Breast, NOS	C50.9	23000897
TCGA_EW_A2FW	TCGA_BRCA	Breast invasive carcinoma	Infiltrating duct carcinoma, NOS	8500/3	Breast, NOS	C50.9	23000897
TCGA_EW_A3E8	TCGA_BRCA	Breast invasive carcinoma	Infiltrating duct carcinoma, NOS	8500/3	Breast, NOS	C50.9	23000897
TCGA_EW_A3U0	TCGA_BRCA	Breast invasive carcinoma	Infiltrating duct carcinoma, NOS	8500/3	Breast, NOS	C50.9	23000897
TCGA_EW_A423	TCGA_BRCA	Breast invasive carcinoma	Infiltrating duct carcinoma, NOS	8500/3	Breast, NOS	C50.9	23000897
TCGA_EW_A424	TCGA_BRCA	Breast invasive carcinoma	Infiltrating duct carcinoma, NOS	8500/3	Breast, NOS	C50.9	23000897
TCGA_EW_A6S9	TCGA_BRCA	Breast invasive carcinoma	Infiltrating duct carcinoma, NOS	8500/3	Breast, NOS	C50.9	23000897
TCGA_EW_A6SA	TCGA_BRCA	Breast invasive carcinoma	Infiltrating duct carcinoma, NOS	8500/3	Breast, NOS	C50.9	23000897
TCGA_EW_A6SB	TCGA_BRCA	Breast invasive carcinoma	Infiltrating duct carcinoma, NOS	8500/3	Breast, NOS	C50.9	23000897
TCGA_EW_A6SC	TCGA_BRCA	Breast invasive carcinoma	Infiltrating duct carcinoma, NOS	8500/3	Breast, NOS	C50.9	23000897
TCGA_EW_A6SD	TCGA_BRCA	Breast invasive carcinoma	Infiltrating duct carcinoma, NOS	8500/3	Breast, NOS	C50.9	23000897
TCGA_GI_A2C8	TCGA_BRCA	Breast invasive carcinoma	Infiltrating duct carcinoma, NOS	8500/3	Breast, NOS	C50.9	23000897
TCGA_GI_A2C9	TCGA_BRCA	Breast invasive carcinoma	Infiltrating duct carcinoma, NOS	8500/3	Breast, NOS	C50.9	23000897
TCGA_GM_A2D9	TCGA_BRCA	Breast invasive carcinoma	Infiltrating duct carcinoma, NOS	8500/3	Breast, NOS	C50.9	23000897
TCGA_GM_A2DA	TCGA_BRCA	Breast invasive carcinoma	Infiltrating duct carcinoma, NOS	8500/3	Breast, NOS	C50.9	23000897
TCGA_GM_A2DB	TCGA_BRCA	Breast invasive carcinoma	Infiltrating duct carcinoma, NOS	8500/3	Breast, NOS	C50.9	23000897
TCGA_GM_A2DC	TCGA_BRCA	Breast invasive carcinoma	Infiltrating duct carcinoma, NOS	8500/3	Breast, NOS	C50.9	23000897
TCGA_GM_A2DD	TCGA_BRCA	Breast invasive carcinoma	Infiltrating duct carcinoma, NOS	8500/3	Breast, NOS	C50.9	23000897
TCGA_GM_A2DF	TCGA_BRCA	Breast invasive carcinoma	Infiltrating duct carcinoma, NOS	8500/3	Breast, NOS	C50.9	23000897
TCGA_GM_A2DH	TCGA_BRCA	Breast invasive carcinoma	Infiltrating duct carcinoma, NOS	8500/3	Breast, NOS	C50.9	23000897
TCGA_GM_A2DI	TCGA_BRCA	Breast invasive carcinoma	Infiltrating duct carcinoma, NOS	8500/3	Breast, NOS	C50.9	23000897
TCGA_GM_A2DK	TCGA_BRCA	Breast invasive carcinoma	Infiltrating duct carcinoma, NOS	8500/3	Breast, NOS	C50.9	23000897
TCGA_GM_A2DL	TCGA_BRCA	Breast invasive carcinoma	Infiltrating duct carcinoma, NOS	8500/3	Breast, NOS	C50.9	23000897
TCGA_GM_A2DM	TCGA_BRCA	Breast invasive carcinoma	Infiltrating duct carcinoma, NOS	8500/3	Breast, NOS	C50.9	23000897
TCGA_GM_A2DN	TCGA_BRCA	Breast invasive carcinoma	Infiltrating duct carcinoma, NOS	8500/3	Breast, NOS	C50.9	23000897
TCGA_GM_A2DO	TCGA_BRCA	Breast invasive carcinoma	Infiltrating duct carcinoma, NOS	8500/3	Breast, NOS	C50.9	23000897
TCGA_GM_A3NW	TCGA_BRCA	Breast invasive carcinoma	Infiltrating duct carcinoma, NOS	8500/3	Breast, NOS	C50.9	23000897
TCGA_GM_A3NY	TCGA_BRCA	Breast invasive carcinoma	Infiltrating duct carcinoma, NOS	8500/3	Breast, NOS	C50.9	23000897
TCGA_GM_A3XG	TCGA_BRCA	Breast invasive carcinoma	Infiltrating duct carcinoma, NOS	8500/3	Breast, NOS	C50.9	23000897
TCGA_GM_A3XL	TCGA_BRCA	Breast invasive carcinoma	Infiltrating duct carcinoma, NOS	8500/3	Breast, NOS	C50.9	23000897
TCGA_GM_A3XN	TCGA_BRCA	Breast invasive carcinoma	Infiltrating duct carcinoma, NOS	8500/3	Breast, NOS	C50.9	23000897
TCGA_GM_A4E0	TCGA_BRCA	Breast invasive carcinoma	Infiltrating duct carcinoma, NOS	8500/3	Breast, NOS	C50.9	23000897
TCGA_GM_A5PV	TCGA_BRCA	Breast invasive carcinoma	Infiltrating duct carcinoma, NOS	8500/3	Breast, NOS	C50.9	23000897
TCGA_GM_A5PX	TCGA_BRCA	Breast invasive carcinoma	Infiltrating duct carcinoma, NOS	8500/3	Breast, NOS	C50.9	23000897
TCGA_HN_A2NL	TCGA_BRCA	Breast invasive carcinoma	Infiltrating duct carcinoma, NOS	8500/3	Breast, NOS	C50.9	23000897
TCGA_HN_A2OB	TCGA_BRCA	Breast invasive carcinoma	Infiltrating duct carcinoma, NOS	8500/3	Breast, NOS	C50.9	23000897
TCGA_JL_A3YW	TCGA_BRCA	Breast invasive carcinoma	Infiltrating duct carcinoma, NOS	8500/3	Breast, NOS	C50.9	23000897
TCGA_JL_A3YX	TCGA_BRCA	Breast invasive carcinoma	Infiltrating duct carcinoma, NOS	8500/3	Breast, NOS	C50.9	23000897
TCGA_LD_A66U	TCGA_BRCA	Breast invasive carcinoma	Infiltrating duct carcinoma, NOS	8500/3	Breast, NOS	C50.9	23000897
TCGA_LD_A74U	TCGA_BRCA	Breast invasive carcinoma	Infiltrating duct carcinoma, NOS	8500/3	Breast, NOS	C50.9	23000897
TCGA_LD_A7W5	TCGA_BRCA	Breast invasive carcinoma	Infiltrating duct carcinoma, NOS	8500/3	Breast, NOS	C50.9	23000897
TCGA_LD_A7W6	TCGA_BRCA	Breast invasive carcinoma	Infiltrating duct carcinoma, NOS	8500/3	Breast, NOS	C50.9	23000897
TCGA_LD_A9QF	TCGA_BRCA	Breast invasive carcinoma	Infiltrating duct carcinoma, NOS	8500/3	Breast, NOS	C50.9	23000897
TCGA_LL_A440	TCGA_BRCA	Breast invasive carcinoma	Infiltrating duct carcinoma, NOS	8500/3	Breast, NOS	C50.9	23000897
TCGA_LL_A441	TCGA_BRCA	Breast invasive carcinoma	Infiltrating duct carcinoma, NOS	8500/3	Breast, NOS	C50.9	23000897
TCGA_LL_A442	TCGA_BRCA	Breast invasive carcinoma	Infiltrating duct carcinoma, NOS	8500/3	Breast, NOS	C50.9	23000897
TCGA_LL_A50Y	TCGA_BRCA	Breast invasive carcinoma	Infiltrating duct carcinoma, NOS	8500/3	Breast, NOS	C50.9	23000897
TCGA_LL_A5YL	TCGA_BRCA	Breast invasive carcinoma	Infiltrating duct carcinoma, NOS	8500/3	Breast, NOS	C50.9	23000897
TCGA_LL_A5YM	TCGA_BRCA	Breast invasive carcinoma	Infiltrating duct carcinoma, NOS	8500/3	Breast, NOS	C50.9	23000897
TCGA_LL_A5YN	TCGA_BRCA	Breast invasive carcinoma	Infiltrating duct carcinoma, NOS	8500/3	Breast, NOS	C50.9	23000897
TCGA_LL_A5YO	TCGA_BRCA	Breast invasive carcinoma	Infiltrating duct carcinoma, NOS	8500/3	Breast, NOS	C50.9	23000897
TCGA_LL_A5YP	TCGA_BRCA	Breast invasive carcinoma	Infiltrating duct carcinoma, NOS	8500/3	Breast, NOS	C50.9	23000897
TCGA_LL_A6FP	TCGA_BRCA	Breast invasive carcinoma	Infiltrating duct carcinoma, NOS	8500/3	Breast, NOS	C50.9	23000897
TCGA_LL_A6FQ	TCGA_BRCA	Breast invasive carcinoma	Infiltrating duct carcinoma, NOS	8500/3	Breast, NOS	C50.9	23000897
TCGA_LL_A6FR	TCGA_BRCA	Breast invasive carcinoma	Infiltrating duct carcinoma, NOS	8500/3	Breast, NOS	C50.9	23000897
TCGA_LL_A73Y	TCGA_BRCA	Breast invasive carcinoma	Infiltrating duct carcinoma, NOS	8500/3	Breast, NOS	C50.9	23000897
TCGA_LL_A73Z	TCGA_BRCA	Breast invasive carcinoma	Infiltrating duct carcinoma, NOS	8500/3	Breast, NOS	C50.9	23000897
TCGA_LL_A740	TCGA_BRCA	Breast invasive carcinoma	Infiltrating duct carcinoma, NOS	8500/3	Breast, NOS	C50.9	23000897
TCGA_LL_A7SZ	TCGA_BRCA	Breast invasive carcinoma	Infiltrating duct carcinoma, NOS	8500/3	Breast, NOS	C50.9	23000897
TCGA_LL_A7T0	TCGA_BRCA	Breast invasive carcinoma	Infiltrating duct carcinoma, NOS	8500/3	Breast, NOS	C50.9	23000897
TCGA_LL_A8F5	TCGA_BRCA	Breast invasive carcinoma	Infiltrating duct carcinoma, NOS	8500/3	Breast, NOS	C50.9	23000897
TCGA_LL_A9Q3	TCGA_BRCA	Breast invasive carcinoma	Infiltrating duct carcinoma, NOS	8500/3	Breast, NOS	C50.9	23000897
TCGA_LQ_A4E4	TCGA_BRCA	Breast invasive carcinoma	Infiltrating duct carcinoma, NOS	8500/3	Breast, NOS	C50.9	23000897
TCGA_MS_A51U	TCGA_BRCA	Breast invasive carcinoma	Infiltrating duct carcinoma, NOS	8500/3	Breast, NOS	C50.9	23000897
TCGA_OK_A5Q2	TCGA_BRCA	Breast invasive carcinoma	Infiltrating duct carcinoma, NOS	8500/3	Breast, NOS	C50.9	23000897
TCGA_OL_A5D6	TCGA_BRCA	Breast invasive carcinoma	Infiltrating duct carcinoma, NOS	8500/3	Breast, NOS	C50.9	23000897
TCGA_OL_A5D7	TCGA_BRCA	Breast invasive carcinoma	Infiltrating duct carcinoma, NOS	8500/3	Breast, NOS	C50.9	23000897
TCGA_OL_A5D8	TCGA_BRCA	Breast invasive carcinoma	Infiltrating duct carcinoma, NOS	8500/3	Breast, NOS	C50.9	23000897
TCGA_OL_A5DA	TCGA_BRCA	Breast invasive carcinoma	Infiltrating duct carcinoma, NOS	8500/3	Breast, NOS	C50.9	23000897
TCGA_OL_A5RU	TCGA_BRCA	Breast invasive carcinoma	Infiltrating duct carcinoma, NOS	8500/3	Breast, NOS	C50.9	23000897
TCGA_OL_A5RV	TCGA_BRCA	Breast invasive carcinoma	Infiltrating duct carcinoma, NOS	8500/3	Breast, NOS	C50.9	23000897
TCGA_OL_A5RW	TCGA_BRCA	Breast invasive carcinoma	Infiltrating duct carcinoma, NOS	8500/3	Breast, NOS	C50.9	23000897
TCGA_OL_A5RX	TCGA_BRCA	Breast invasive carcinoma	Infiltrating duct carcinoma, NOS	8500/3	Breast, NOS	C50.9	23000897
TCGA_OL_A5RY	TCGA_BRCA	Breast invasive carcinoma	Infiltrating duct carcinoma, NOS	8500/3	Breast, NOS	C50.9	23000897
TCGA_OL_A5RZ	TCGA_BRCA	Breast invasive carcinoma	Infiltrating duct carcinoma, NOS	8500/3	Breast, NOS	C50.9	23000897
TCGA_OL_A5S0	TCGA_BRCA	Breast invasive carcinoma	Infiltrating duct carcinoma, NOS	8500/3	Breast, NOS	C50.9	23000897
TCGA_OL_A66H	TCGA_BRCA	Breast invasive carcinoma	Infiltrating duct carcinoma, NOS	8500/3	Breast, NOS	C50.9	23000897
TCGA_OL_A66I	TCGA_BRCA	Breast invasive carcinoma	Infiltrating duct carcinoma, NOS	8500/3	Breast, NOS	C50.9	23000897
TCGA_OL_A66J	TCGA_BRCA	Breast invasive carcinoma	Infiltrating duct carcinoma, NOS	8500/3	Breast, NOS	C50.9	23000897
TCGA_OL_A66K	TCGA_BRCA	Breast invasive carcinoma	Infiltrating duct carcinoma, NOS	8500/3	Breast, NOS	C50.9	23000897
TCGA_OL_A66L	TCGA_BRCA	Breast invasive carcinoma	Infiltrating duct carcinoma, NOS	8500/3	Breast, NOS	C50.9	23000897
TCGA_OL_A66N	TCGA_BRCA	Breast invasive carcinoma	Infiltrating duct carcinoma, NOS	8500/3	Breast, NOS	C50.9	23000897
TCGA_OL_A66O	TCGA_BRCA	Breast invasive carcinoma	Infiltrating duct carcinoma, NOS	8500/3	Breast, NOS	C50.9	23000897
TCGA_OL_A66P	TCGA_BRCA	Breast invasive carcinoma	Infiltrating duct carcinoma, NOS	8500/3	Breast, NOS	C50.9	23000897
TCGA_OL_A6VO	TCGA_BRCA	Breast invasive carcinoma	Infiltrating duct carcinoma, NOS	8500/3	Breast, NOS	C50.9	23000897
TCGA_OL_A6VQ	TCGA_BRCA	Breast invasive carcinoma	Infiltrating duct carcinoma, NOS	8500/3	Breast, NOS	C50.9	23000897
TCGA_OL_A6VR	TCGA_BRCA	Breast invasive carcinoma	Infiltrating duct carcinoma, NOS	8500/3	Breast, NOS	C50.9	23000897
TCGA_OL_A97C	TCGA_BRCA	Breast invasive carcinoma	Infiltrating duct carcinoma, NOS	8500/3	Breast, NOS	C50.9	23000897
TCGA_PE_A5DC	TCGA_BRCA	Breast invasive carcinoma	Infiltrating duct carcinoma, NOS	8500/3	Breast, NOS	C50.9	23000897
TCGA_PE_A5DD	TCGA_BRCA	Breast invasive carcinoma	Infiltrating duct carcinoma, NOS	8500/3	Breast, NOS	C50.9	23000897
TCGA_PE_A5DE	TCGA_BRCA	Breast invasive carcinoma	Infiltrating duct carcinoma, NOS	8500/3	Breast, NOS	C50.9	23000897
TCGA_PL_A8LV	TCGA_BRCA	Breast invasive carcinoma	Infiltrating duct carcinoma, NOS	8500/3	Breast, NOS	C50.9	23000897
TCGA_PL_A8LX	TCGA_BRCA	Breast invasive carcinoma	Infiltrating duct carcinoma, NOS	8500/3	Breast, NOS	C50.9	23000897
TCGA_PL_A8LY	TCGA_BRCA	Breast invasive carcinoma	Infiltrating duct carcinoma, NOS	8500/3	Breast, NOS	C50.9	23000897
TCGA_PL_A8LZ	TCGA_BRCA	Breast invasive carcinoma	Infiltrating duct carcinoma, NOS	8500/3	Breast, NOS	C50.9	23000897
TCGA_S3_A6ZF	TCGA_BRCA	Breast invasive carcinoma	Infiltrating duct carcinoma, NOS	8500/3	Breast, NOS	C50.9	23000897
TCGA_S3_A6ZG	TCGA_BRCA	Breast invasive carcinoma	Infiltrating duct carcinoma, NOS	8500/3	Breast, NOS	C50.9	23000897
TCGA_S3_A6ZH	TCGA_BRCA	Breast invasive carcinoma	Infiltrating duct carcinoma, NOS	8500/3	Breast, NOS	C50.9	23000897
TCGA_S3_AA0Z	TCGA_BRCA	Breast invasive carcinoma	Infiltrating duct carcinoma, NOS	8500/3	Breast, NOS	C50.9	23000897
TCGA_S3_AA10	TCGA_BRCA	Breast invasive carcinoma	Infiltrating duct carcinoma, NOS	8500/3	Breast, NOS	C50.9	23000897
TCGA_S3_AA11	TCGA_BRCA	Breast invasive carcinoma	Infiltrating duct carcinoma, NOS	8500/3	Breast, NOS	C50.9	23000897
TCGA_S3_AA12	TCGA_BRCA	Breast invasive carcinoma	Infiltrating duct carcinoma, NOS	8500/3	Breast, NOS	C50.9	23000897
TCGA_S3_AA14	TCGA_BRCA	Breast invasive carcinoma	Infiltrating duct carcinoma, NOS	8500/3	Breast, NOS	C50.9	23000897
TCGA_S3_AA15	TCGA_BRCA	Breast invasive carcinoma	Infiltrating duct carcinoma, NOS	8500/3	Breast, NOS	C50.9	23000897
TCGA_S3_AA17	TCGA_BRCA	Breast invasive carcinoma	Infiltrating duct carcinoma, NOS	8500/3	Breast, NOS	C50.9	23000897
TCGA_UL_AAZ6	TCGA_BRCA	Breast invasive carcinoma	Infiltrating duct carcinoma, NOS	8500/3	Breast, NOS	C50.9	23000897
TCGA_UU_A93S	TCGA_BRCA	Breast invasive carcinoma	Infiltrating duct carcinoma, NOS	8500/3	Breast, NOS	C50.9	23000897
TCGA_V7_A7HQ	TCGA_BRCA	Breast invasive carcinoma	Infiltrating duct carcinoma, NOS	8500/3	Breast, NOS	C50.9	23000897
TCGA_W8_A86G	TCGA_BRCA	Breast invasive carcinoma	Infiltrating duct carcinoma, NOS	8500/3	Breast, NOS	C50.9	23000897
TCGA_WT_AB41	TCGA_BRCA	Breast invasive carcinoma	Infiltrating duct carcinoma, NOS	8500/3	Breast, NOS	C50.9	23000897
TCGA_WT_AB44	TCGA_BRCA	Breast invasive carcinoma	Infiltrating duct carcinoma, NOS	8500/3	Breast, NOS	C50.9	23000897
TCGA_XX_A899	TCGA_BRCA	Breast invasive carcinoma	Infiltrating duct carcinoma, NOS	8500/3	Breast, NOS	C50.9	23000897
TCGA_XX_A89A	TCGA_BRCA	Breast invasive carcinoma	Infiltrating duct carcinoma, NOS	8500/3	Breast, NOS	C50.9	23000897
TCGA_Z7_A8R5	TCGA_BRCA	Breast invasive carcinoma	Infiltrating duct carcinoma, NOS	8500/3	Breast, NOS	C50.9	23000897
TCGA_Z7_A8R6	TCGA_BRCA	Breast invasive carcinoma	Infiltrating duct carcinoma, NOS	8500/3	Breast, NOS	C50.9	23000897
TCGA_2W_A8YY	TCGA_CESC	Cervical cancer	Squamous cell carcinoma, NOS	8070/3	Cervix uteri	C53.9	28112728
TCGA_4J_AA1J	TCGA_CESC	Cervical cancer	Squamous cell carcinoma, NOS	8070/3	Cervix uteri	C53.9	28112728
TCGA_BI_A0VR	TCGA_CESC	Cervical cancer	Squamous cell carcinoma, NOS	8070/3	Cervix uteri	C53.9	28112728
TCGA_BI_A0VS	TCGA_CESC	Cervical cancer	Squamous cell carcinoma, NOS	8070/3	Cervix uteri	C53.9	28112728
TCGA_BI_A20A	TCGA_CESC	Cervical cancer	Squamous cell carcinoma, NOS	8070/3	Cervix uteri	C53.9	28112728
TCGA_C5_A0TN	TCGA_CESC	Cervical cancer	Squamous cell carcinoma, NOS	8070/3	Cervix uteri	C53.9	28112728
TCGA_C5_A1BE	TCGA_CESC	Cervical cancer	Squamous cell carcinoma, NOS	8070/3	Cervix uteri	C53.9	28112728
TCGA_C5_A1BF	TCGA_CESC	Cervical cancer	Squamous cell carcinoma, NOS	8070/3	Cervix uteri	C53.9	28112728
TCGA_C5_A1BI	TCGA_CESC	Cervical cancer	Squamous cell carcinoma, NOS	8070/3	Cervix uteri	C53.9	28112728
TCGA_C5_A1BJ	TCGA_CESC	Cervical cancer	Squamous cell carcinoma, NOS	8070/3	Cervix uteri	C53.9	28112728
TCGA_C5_A1BK	TCGA_CESC	Cervical cancer	Squamous cell carcinoma, NOS	8070/3	Cervix uteri	C53.9	28112728
TCGA_C5_A1BL	TCGA_CESC	Cervical cancer	Squamous cell carcinoma, NOS	8070/3	Cervix uteri	C53.9	28112728
TCGA_C5_A1BM	TCGA_CESC	Cervical cancer	Squamous cell carcinoma, NOS	8070/3	Cervix uteri	C53.9	28112728
TCGA_C5_A1BN	TCGA_CESC	Cervical cancer	Squamous cell carcinoma, NOS	8070/3	Cervix uteri	C53.9	28112728
TCGA_C5_A1BQ	TCGA_CESC	Cervical cancer	Squamous cell carcinoma, NOS	8070/3	Cervix uteri	C53.9	28112728
TCGA_C5_A1M5	TCGA_CESC	Cervical cancer	Squamous cell carcinoma, NOS	8070/3	Cervix uteri	C53.9	28112728
TCGA_C5_A1M6	TCGA_CESC	Cervical cancer	Squamous cell carcinoma, NOS	8070/3	Cervix uteri	C53.9	28112728
TCGA_C5_A1M7	TCGA_CESC	Cervical cancer	Squamous cell carcinoma, NOS	8070/3	Cervix uteri	C53.9	28112728
TCGA_C5_A1M8	TCGA_CESC	Cervical cancer	Squamous cell carcinoma, NOS	8070/3	Cervix uteri	C53.9	28112728
TCGA_C5_A1M9	TCGA_CESC	Cervical cancer	Squamous cell carcinoma, NOS	8070/3	Cervix uteri	C53.9	28112728
TCGA_C5_A1ME	TCGA_CESC	Cervical cancer	Squamous cell carcinoma, NOS	8070/3	Cervix uteri	C53.9	28112728
TCGA_C5_A1MF	TCGA_CESC	Cervical cancer	Squamous cell carcinoma, NOS	8070/3	Cervix uteri	C53.9	28112728
TCGA_C5_A1MH	TCGA_CESC	Cervical cancer	Squamous cell carcinoma, NOS	8070/3	Cervix uteri	C53.9	28112728
TCGA_C5_A1MI	TCGA_CESC	Cervical cancer	Squamous cell carcinoma, NOS	8070/3	Cervix uteri	C53.9	28112728
TCGA_C5_A1MJ	TCGA_CESC	Cervical cancer	Squamous cell carcinoma, NOS	8070/3	Cervix uteri	C53.9	28112728
TCGA_C5_A1MK	TCGA_CESC	Cervical cancer	Squamous cell carcinoma, NOS	8070/3	Cervix uteri	C53.9	28112728
TCGA_C5_A1ML	TCGA_CESC	Cervical cancer	Squamous cell carcinoma, NOS	8070/3	Cervix uteri	C53.9	28112728
TCGA_C5_A1MN	TCGA_CESC	Cervical cancer	Squamous cell carcinoma, NOS	8070/3	Cervix uteri	C53.9	28112728
TCGA_C5_A1MP	TCGA_CESC	Cervical cancer	Squamous cell carcinoma, NOS	8070/3	Cervix uteri	C53.9	28112728
TCGA_C5_A1MQ	TCGA_CESC	Cervical cancer	Squamous cell carcinoma, NOS	8070/3	Cervix uteri	C53.9	28112728
TCGA_C5_A2LS	TCGA_CESC	Cervical cancer	Squamous cell carcinoma, NOS	8070/3	Cervix uteri	C53.9	28112728
TCGA_C5_A2LT	TCGA_CESC	Cervical cancer	Squamous cell carcinoma, NOS	8070/3	Cervix uteri	C53.9	28112728
TCGA_C5_A2LV	TCGA_CESC	Cervical cancer	Squamous cell carcinoma, NOS	8070/3	Cervix uteri	C53.9	28112728
TCGA_C5_A2LX	TCGA_CESC	Cervical cancer	Squamous cell carcinoma, NOS	8070/3	Cervix uteri	C53.9	28112728
TCGA_C5_A2LY	TCGA_CESC	Cervical cancer	Squamous cell carcinoma, NOS	8070/3	Cervix uteri	C53.9	28112728
TCGA_C5_A2LZ	TCGA_CESC	Cervical cancer	Squamous cell carcinoma, NOS	8070/3	Cervix uteri	C53.9	28112728
TCGA_C5_A2M1	TCGA_CESC	Cervical cancer	Squamous cell carcinoma, NOS	8070/3	Cervix uteri	C53.9	28112728
TCGA_C5_A2M2	TCGA_CESC	Cervical cancer	Squamous cell carcinoma, NOS	8070/3	Cervix uteri	C53.9	28112728
TCGA_C5_A3HD	TCGA_CESC	Cervical cancer	Squamous cell carcinoma, NOS	8070/3	Cervix uteri	C53.9	28112728
TCGA_C5_A3HE	TCGA_CESC	Cervical cancer	Squamous cell carcinoma, NOS	8070/3	Cervix uteri	C53.9	28112728
TCGA_C5_A3HF	TCGA_CESC	Cervical cancer	Squamous cell carcinoma, NOS	8070/3	Cervix uteri	C53.9	28112728
TCGA_C5_A3HL	TCGA_CESC	Cervical cancer	Squamous cell carcinoma, NOS	8070/3	Cervix uteri	C53.9	28112728
TCGA_C5_A7CG	TCGA_CESC	Cervical cancer	Squamous cell carcinoma, NOS	8070/3	Cervix uteri	C53.9	28112728
TCGA_C5_A7CH	TCGA_CESC	Cervical cancer	Squamous cell carcinoma, NOS	8070/3	Cervix uteri	C53.9	28112728
TCGA_C5_A7CJ	TCGA_CESC	Cervical cancer	Squamous cell carcinoma, NOS	8070/3	Cervix uteri	C53.9	28112728
TCGA_C5_A7CK	TCGA_CESC	Cervical cancer	Squamous cell carcinoma, NOS	8070/3	Cervix uteri	C53.9	28112728
TCGA_C5_A7CL	TCGA_CESC	Cervical cancer	Squamous cell carcinoma, NOS	8070/3	Cervix uteri	C53.9	28112728
TCGA_C5_A7CM	TCGA_CESC	Cervical cancer	Squamous cell carcinoma, NOS	8070/3	Cervix uteri	C53.9	28112728
TCGA_C5_A7CO	TCGA_CESC	Cervical cancer	Squamous cell carcinoma, NOS	8070/3	Cervix uteri	C53.9	28112728
TCGA_C5_A7UC	TCGA_CESC	Cervical cancer	Squamous cell carcinoma, NOS	8070/3	Cervix uteri	C53.9	28112728
TCGA_C5_A7UE	TCGA_CESC	Cervical cancer	Squamous cell carcinoma, NOS	8070/3	Cervix uteri	C53.9	28112728
TCGA_C5_A7UH	TCGA_CESC	Cervical cancer	Squamous cell carcinoma, NOS	8070/3	Cervix uteri	C53.9	28112728
TCGA_C5_A7UI	TCGA_CESC	Cervical cancer	Squamous cell carcinoma, NOS	8070/3	Cervix uteri	C53.9	28112728
TCGA_C5_A7X3	TCGA_CESC	Cervical cancer	Squamous cell carcinoma, NOS	8070/3	Cervix uteri	C53.9	28112728
TCGA_C5_A7X5	TCGA_CESC	Cervical cancer	Squamous cell carcinoma, NOS	8070/3	Cervix uteri	C53.9	28112728
TCGA_C5_A7X8	TCGA_CESC	Cervical cancer	Squamous cell carcinoma, NOS	8070/3	Cervix uteri	C53.9	28112728
TCGA_C5_A7XC	TCGA_CESC	Cervical cancer	Squamous cell carcinoma, NOS	8070/3	Cervix uteri	C53.9	28112728
TCGA_C5_A8XH	TCGA_CESC	Cervical cancer	Squamous cell carcinoma, NOS	8070/3	Cervix uteri	C53.9	28112728
TCGA_C5_A8XI	TCGA_CESC	Cervical cancer	Squamous cell carcinoma, NOS	8070/3	Cervix uteri	C53.9	28112728
TCGA_C5_A8XJ	TCGA_CESC	Cervical cancer	Squamous cell carcinoma, NOS	8070/3	Cervix uteri	C53.9	28112728
TCGA_C5_A8XK	TCGA_CESC	Cervical cancer	Squamous cell carcinoma, NOS	8070/3	Cervix uteri	C53.9	28112728
TCGA_C5_A8YQ	TCGA_CESC	Cervical cancer	Squamous cell carcinoma, NOS	8070/3	Cervix uteri	C53.9	28112728
TCGA_C5_A8YR	TCGA_CESC	Cervical cancer	Squamous cell carcinoma, NOS	8070/3	Cervix uteri	C53.9	28112728
TCGA_C5_A8YT	TCGA_CESC	Cervical cancer	Squamous cell carcinoma, NOS	8070/3	Cervix uteri	C53.9	28112728
TCGA_C5_A8ZZ	TCGA_CESC	Cervical cancer	Squamous cell carcinoma, NOS	8070/3	Cervix uteri	C53.9	28112728
TCGA_C5_A901	TCGA_CESC	Cervical cancer	Squamous cell carcinoma, NOS	8070/3	Cervix uteri	C53.9	28112728
TCGA_C5_A902	TCGA_CESC	Cervical cancer	Squamous cell carcinoma, NOS	8070/3	Cervix uteri	C53.9	28112728
TCGA_C5_A905	TCGA_CESC	Cervical cancer	Squamous cell carcinoma, NOS	8070/3	Cervix uteri	C53.9	28112728
TCGA_C5_A907	TCGA_CESC	Cervical cancer	Squamous cell carcinoma, NOS	8070/3	Cervix uteri	C53.9	28112728
TCGA_DG_A2KH	TCGA_CESC	Cervical cancer	Squamous cell carcinoma, NOS	8070/3	Cervix uteri	C53.9	28112728
TCGA_DG_A2KJ	TCGA_CESC	Cervical cancer	Squamous cell carcinoma, NOS	8070/3	Cervix uteri	C53.9	28112728
TCGA_DG_A2KK	TCGA_CESC	Cervical cancer	Squamous cell carcinoma, NOS	8070/3	Cervix uteri	C53.9	28112728
TCGA_DG_A2KL	TCGA_CESC	Cervical cancer	Squamous cell carcinoma, NOS	8070/3	Cervix uteri	C53.9	28112728
TCGA_DG_A2KM	TCGA_CESC	Cervical cancer	Squamous cell carcinoma, NOS	8070/3	Cervix uteri	C53.9	28112728
TCGA_DR_A0ZL	TCGA_CESC	Cervical cancer	Squamous cell carcinoma, NOS	8070/3	Cervix uteri	C53.9	28112728
TCGA_DR_A0ZM	TCGA_CESC	Cervical cancer	Squamous cell carcinoma, NOS	8070/3	Cervix uteri	C53.9	28112728
TCGA_DS_A0VK	TCGA_CESC	Cervical cancer	Squamous cell carcinoma, NOS	8070/3	Cervix uteri	C53.9	28112728
TCGA_DS_A0VL	TCGA_CESC	Cervical cancer	Squamous cell carcinoma, NOS	8070/3	Cervix uteri	C53.9	28112728
TCGA_DS_A0VM	TCGA_CESC	Cervical cancer	Squamous cell carcinoma, NOS	8070/3	Cervix uteri	C53.9	28112728
TCGA_DS_A0VN	TCGA_CESC	Cervical cancer	Squamous cell carcinoma, NOS	8070/3	Cervix uteri	C53.9	28112728
TCGA_DS_A1O9	TCGA_CESC	Cervical cancer	Squamous cell carcinoma, NOS	8070/3	Cervix uteri	C53.9	28112728
TCGA_DS_A1OA	TCGA_CESC	Cervical cancer	Squamous cell carcinoma, NOS	8070/3	Cervix uteri	C53.9	28112728
TCGA_DS_A1OB	TCGA_CESC	Cervical cancer	Squamous cell carcinoma, NOS	8070/3	Cervix uteri	C53.9	28112728
TCGA_DS_A1OC	TCGA_CESC	Cervical cancer	Squamous cell carcinoma, NOS	8070/3	Cervix uteri	C53.9	28112728
TCGA_DS_A1OD	TCGA_CESC	Cervical cancer	Squamous cell carcinoma, NOS	8070/3	Cervix uteri	C53.9	28112728
TCGA_DS_A3LQ	TCGA_CESC	Cervical cancer	Squamous cell carcinoma, NOS	8070/3	Cervix uteri	C53.9	28112728
TCGA_DS_A5RQ	TCGA_CESC	Cervical cancer	Squamous cell carcinoma, NOS	8070/3	Cervix uteri	C53.9	28112728
TCGA_DS_A7WF	TCGA_CESC	Cervical cancer	Squamous cell carcinoma, NOS	8070/3	Cervix uteri	C53.9	28112728
TCGA_DS_A7WH	TCGA_CESC	Cervical cancer	Squamous cell carcinoma, NOS	8070/3	Cervix uteri	C53.9	28112728
TCGA_DS_A7WI	TCGA_CESC	Cervical cancer	Squamous cell carcinoma, NOS	8070/3	Cervix uteri	C53.9	28112728
TCGA_EA_A1QS	TCGA_CESC	Cervical cancer	Squamous cell carcinoma, NOS	8070/3	Cervix uteri	C53.9	28112728
TCGA_EA_A1QT	TCGA_CESC	Cervical cancer	Squamous cell carcinoma, NOS	8070/3	Cervix uteri	C53.9	28112728
TCGA_EA_A3HQ	TCGA_CESC	Cervical cancer	Squamous cell carcinoma, NOS	8070/3	Cervix uteri	C53.9	28112728
TCGA_EA_A3HR	TCGA_CESC	Cervical cancer	Squamous cell carcinoma, NOS	8070/3	Cervix uteri	C53.9	28112728
TCGA_EA_A3HS	TCGA_CESC	Cervical cancer	Squamous cell carcinoma, NOS	8070/3	Cervix uteri	C53.9	28112728
TCGA_EA_A3HT	TCGA_CESC	Cervical cancer	Squamous cell carcinoma, NOS	8070/3	Cervix uteri	C53.9	28112728
TCGA_EA_A3HU	TCGA_CESC	Cervical cancer	Squamous cell carcinoma, NOS	8070/3	Cervix uteri	C53.9	28112728
TCGA_EA_A3QD	TCGA_CESC	Cervical cancer	Squamous cell carcinoma, NOS	8070/3	Cervix uteri	C53.9	28112728
TCGA_EA_A3QE	TCGA_CESC	Cervical cancer	Squamous cell carcinoma, NOS	8070/3	Cervix uteri	C53.9	28112728
TCGA_EA_A3Y4	TCGA_CESC	Cervical cancer	Squamous cell carcinoma, NOS	8070/3	Cervix uteri	C53.9	28112728
TCGA_EA_A410	TCGA_CESC	Cervical cancer	Squamous cell carcinoma, NOS	8070/3	Cervix uteri	C53.9	28112728
TCGA_EA_A411	TCGA_CESC	Cervical cancer	Squamous cell carcinoma, NOS	8070/3	Cervix uteri	C53.9	28112728
TCGA_EA_A439	TCGA_CESC	Cervical cancer	Squamous cell carcinoma, NOS	8070/3	Cervix uteri	C53.9	28112728
TCGA_EA_A43B	TCGA_CESC	Cervical cancer	Squamous cell carcinoma, NOS	8070/3	Cervix uteri	C53.9	28112728
TCGA_EA_A44S	TCGA_CESC	Cervical cancer	Squamous cell carcinoma, NOS	8070/3	Cervix uteri	C53.9	28112728
TCGA_EA_A4BA	TCGA_CESC	Cervical cancer	Squamous cell carcinoma, NOS	8070/3	Cervix uteri	C53.9	28112728
TCGA_EA_A50E	TCGA_CESC	Cervical cancer	Squamous cell carcinoma, NOS	8070/3	Cervix uteri	C53.9	28112728
TCGA_EA_A556	TCGA_CESC	Cervical cancer	Squamous cell carcinoma, NOS	8070/3	Cervix uteri	C53.9	28112728
TCGA_EA_A5FO	TCGA_CESC	Cervical cancer	Squamous cell carcinoma, NOS	8070/3	Cervix uteri	C53.9	28112728
TCGA_EA_A5O9	TCGA_CESC	Cervical cancer	Squamous cell carcinoma, NOS	8070/3	Cervix uteri	C53.9	28112728
TCGA_EA_A5ZD	TCGA_CESC	Cervical cancer	Squamous cell carcinoma, NOS	8070/3	Cervix uteri	C53.9	28112728
TCGA_EA_A5ZE	TCGA_CESC	Cervical cancer	Squamous cell carcinoma, NOS	8070/3	Cervix uteri	C53.9	28112728
TCGA_EA_A5ZF	TCGA_CESC	Cervical cancer	Squamous cell carcinoma, NOS	8070/3	Cervix uteri	C53.9	28112728
TCGA_EA_A6QX	TCGA_CESC	Cervical cancer	Squamous cell carcinoma, NOS	8070/3	Cervix uteri	C53.9	28112728
TCGA_EA_A78R	TCGA_CESC	Cervical cancer	Squamous cell carcinoma, NOS	8070/3	Cervix uteri	C53.9	28112728
TCGA_EA_A97N	TCGA_CESC	Cervical cancer	Squamous cell carcinoma, NOS	8070/3	Cervix uteri	C53.9	28112728
TCGA_EK_A2GZ	TCGA_CESC	Cervical cancer	Squamous cell carcinoma, NOS	8070/3	Cervix uteri	C53.9	28112728
TCGA_EK_A2H0	TCGA_CESC	Cervical cancer	Squamous cell carcinoma, NOS	8070/3	Cervix uteri	C53.9	28112728
TCGA_EK_A2H1	TCGA_CESC	Cervical cancer	Squamous cell carcinoma, NOS	8070/3	Cervix uteri	C53.9	28112728
TCGA_EK_A2IP	TCGA_CESC	Cervical cancer	Squamous cell carcinoma, NOS	8070/3	Cervix uteri	C53.9	28112728
TCGA_EK_A2IR	TCGA_CESC	Cervical cancer	Squamous cell carcinoma, NOS	8070/3	Cervix uteri	C53.9	28112728
TCGA_EK_A2PG	TCGA_CESC	Cervical cancer	Squamous cell carcinoma, NOS	8070/3	Cervix uteri	C53.9	28112728
TCGA_EK_A2PI	TCGA_CESC	Cervical cancer	Squamous cell carcinoma, NOS	8070/3	Cervix uteri	C53.9	28112728
TCGA_EK_A2PK	TCGA_CESC	Cervical cancer	Squamous cell carcinoma, NOS	8070/3	Cervix uteri	C53.9	28112728
TCGA_EK_A2PL	TCGA_CESC	Cervical cancer	Squamous cell carcinoma, NOS	8070/3	Cervix uteri	C53.9	28112728
TCGA_EK_A2PM	TCGA_CESC	Cervical cancer	Squamous cell carcinoma, NOS	8070/3	Cervix uteri	C53.9	28112728
TCGA_EK_A2R7	TCGA_CESC	Cervical cancer	Squamous cell carcinoma, NOS	8070/3	Cervix uteri	C53.9	28112728
TCGA_EK_A2R8	TCGA_CESC	Cervical cancer	Squamous cell carcinoma, NOS	8070/3	Cervix uteri	C53.9	28112728
TCGA_EK_A2R9	TCGA_CESC	Cervical cancer	Squamous cell carcinoma, NOS	8070/3	Cervix uteri	C53.9	28112728
TCGA_EK_A2RA	TCGA_CESC	Cervical cancer	Squamous cell carcinoma, NOS	8070/3	Cervix uteri	C53.9	28112728
TCGA_EK_A2RB	TCGA_CESC	Cervical cancer	Squamous cell carcinoma, NOS	8070/3	Cervix uteri	C53.9	28112728
TCGA_EK_A2RC	TCGA_CESC	Cervical cancer	Squamous cell carcinoma, NOS	8070/3	Cervix uteri	C53.9	28112728
TCGA_EK_A2RD	TCGA_CESC	Cervical cancer	Squamous cell carcinoma, NOS	8070/3	Cervix uteri	C53.9	28112728
TCGA_EK_A2RE	TCGA_CESC	Cervical cancer	Squamous cell carcinoma, NOS	8070/3	Cervix uteri	C53.9	28112728
TCGA_EK_A2RJ	TCGA_CESC	Cervical cancer	Squamous cell carcinoma, NOS	8070/3	Cervix uteri	C53.9	28112728
TCGA_EK_A2RK	TCGA_CESC	Cervical cancer	Squamous cell carcinoma, NOS	8070/3	Cervix uteri	C53.9	28112728
TCGA_EK_A2RL	TCGA_CESC	Cervical cancer	Squamous cell carcinoma, NOS	8070/3	Cervix uteri	C53.9	28112728
TCGA_EK_A2RM	TCGA_CESC	Cervical cancer	Squamous cell carcinoma, NOS	8070/3	Cervix uteri	C53.9	28112728
TCGA_EK_A2RN	TCGA_CESC	Cervical cancer	Squamous cell carcinoma, NOS	8070/3	Cervix uteri	C53.9	28112728
TCGA_EK_A2RO	TCGA_CESC	Cervical cancer	Squamous cell carcinoma, NOS	8070/3	Cervix uteri	C53.9	28112728
TCGA_EK_A3GJ	TCGA_CESC	Cervical cancer	Squamous cell carcinoma, NOS	8070/3	Cervix uteri	C53.9	28112728
TCGA_EK_A3GK	TCGA_CESC	Cervical cancer	Squamous cell carcinoma, NOS	8070/3	Cervix uteri	C53.9	28112728
TCGA_EK_A3GM	TCGA_CESC	Cervical cancer	Squamous cell carcinoma, NOS	8070/3	Cervix uteri	C53.9	28112728
TCGA_EK_A3GN	TCGA_CESC	Cervical cancer	Squamous cell carcinoma, NOS	8070/3	Cervix uteri	C53.9	28112728
TCGA_EX_A1H5	TCGA_CESC	Cervical cancer	Squamous cell carcinoma, NOS	8070/3	Cervix uteri	C53.9	28112728
TCGA_EX_A1H6	TCGA_CESC	Cervical cancer	Squamous cell carcinoma, NOS	8070/3	Cervix uteri	C53.9	28112728
TCGA_EX_A3L1	TCGA_CESC	Cervical cancer	Squamous cell carcinoma, NOS	8070/3	Cervix uteri	C53.9	28112728
TCGA_EX_A449	TCGA_CESC	Cervical cancer	Squamous cell carcinoma, NOS	8070/3	Cervix uteri	C53.9	28112728
TCGA_EX_A69L	TCGA_CESC	Cervical cancer	Squamous cell carcinoma, NOS	8070/3	Cervix uteri	C53.9	28112728
TCGA_EX_A69M	TCGA_CESC	Cervical cancer	Squamous cell carcinoma, NOS	8070/3	Cervix uteri	C53.9	28112728
TCGA_EX_A8YF	TCGA_CESC	Cervical cancer	Squamous cell carcinoma, NOS	8070/3	Cervix uteri	C53.9	28112728
TCGA_FU_A23K	TCGA_CESC	Cervical cancer	Squamous cell carcinoma, NOS	8070/3	Cervix uteri	C53.9	28112728
TCGA_FU_A23L	TCGA_CESC	Cervical cancer	Squamous cell carcinoma, NOS	8070/3	Cervix uteri	C53.9	28112728
TCGA_FU_A2QG	TCGA_CESC	Cervical cancer	Squamous cell carcinoma, NOS	8070/3	Cervix uteri	C53.9	28112728
TCGA_FU_A3EO	TCGA_CESC	Cervical cancer	Squamous cell carcinoma, NOS	8070/3	Cervix uteri	C53.9	28112728
TCGA_FU_A3HY	TCGA_CESC	Cervical cancer	Squamous cell carcinoma, NOS	8070/3	Cervix uteri	C53.9	28112728
TCGA_FU_A3HZ	TCGA_CESC	Cervical cancer	Squamous cell carcinoma, NOS	8070/3	Cervix uteri	C53.9	28112728
TCGA_FU_A3NI	TCGA_CESC	Cervical cancer	Squamous cell carcinoma, NOS	8070/3	Cervix uteri	C53.9	28112728
TCGA_FU_A3TQ	TCGA_CESC	Cervical cancer	Squamous cell carcinoma, NOS	8070/3	Cervix uteri	C53.9	28112728
TCGA_FU_A3TX	TCGA_CESC	Cervical cancer	Squamous cell carcinoma, NOS	8070/3	Cervix uteri	C53.9	28112728
TCGA_FU_A3WB	TCGA_CESC	Cervical cancer	Squamous cell carcinoma, NOS	8070/3	Cervix uteri	C53.9	28112728
TCGA_FU_A3YQ	TCGA_CESC	Cervical cancer	Squamous cell carcinoma, NOS	8070/3	Cervix uteri	C53.9	28112728
TCGA_FU_A40J	TCGA_CESC	Cervical cancer	Squamous cell carcinoma, NOS	8070/3	Cervix uteri	C53.9	28112728
TCGA_FU_A57G	TCGA_CESC	Cervical cancer	Squamous cell carcinoma, NOS	8070/3	Cervix uteri	C53.9	28112728
TCGA_FU_A5XV	TCGA_CESC	Cervical cancer	Squamous cell carcinoma, NOS	8070/3	Cervix uteri	C53.9	28112728
TCGA_FU_A770	TCGA_CESC	Cervical cancer	Squamous cell carcinoma, NOS	8070/3	Cervix uteri	C53.9	28112728
TCGA_GH_A9DA	TCGA_CESC	Cervical cancer	Squamous cell carcinoma, NOS	8070/3	Cervix uteri	C53.9	28112728
TCGA_HG_A2PA	TCGA_CESC	Cervical cancer	Squamous cell carcinoma, NOS	8070/3	Cervix uteri	C53.9	28112728
TCGA_HG_A9SC	TCGA_CESC	Cervical cancer	Squamous cell carcinoma, NOS	8070/3	Cervix uteri	C53.9	28112728
TCGA_HM_A3JJ	TCGA_CESC	Cervical cancer	Squamous cell carcinoma, NOS	8070/3	Cervix uteri	C53.9	28112728
TCGA_HM_A3JK	TCGA_CESC	Cervical cancer	Squamous cell carcinoma, NOS	8070/3	Cervix uteri	C53.9	28112728
TCGA_HM_A4S6	TCGA_CESC	Cervical cancer	Squamous cell carcinoma, NOS	8070/3	Cervix uteri	C53.9	28112728
TCGA_HM_A6W2	TCGA_CESC	Cervical cancer	Squamous cell carcinoma, NOS	8070/3	Cervix uteri	C53.9	28112728
TCGA_HM_A6W2_6	TCGA_CESC	Cervical cancer	Squamous cell carcinoma, NOS	8070/3	Cervix uteri	C53.9	28112728
TCGA_IR_A3L7	TCGA_CESC	Cervical cancer	Squamous cell carcinoma, NOS	8070/3	Cervix uteri	C53.9	28112728
TCGA_IR_A3LA	TCGA_CESC	Cervical cancer	Squamous cell carcinoma, NOS	8070/3	Cervix uteri	C53.9	28112728
TCGA_IR_A3LB	TCGA_CESC	Cervical cancer	Squamous cell carcinoma, NOS	8070/3	Cervix uteri	C53.9	28112728
TCGA_IR_A3LC	TCGA_CESC	Cervical cancer	Squamous cell carcinoma, NOS	8070/3	Cervix uteri	C53.9	28112728
TCGA_IR_A3LF	TCGA_CESC	Cervical cancer	Squamous cell carcinoma, NOS	8070/3	Cervix uteri	C53.9	28112728
TCGA_IR_A3LH	TCGA_CESC	Cervical cancer	Squamous cell carcinoma, NOS	8070/3	Cervix uteri	C53.9	28112728
TCGA_IR_A3LI	TCGA_CESC	Cervical cancer	Squamous cell carcinoma, NOS	8070/3	Cervix uteri	C53.9	28112728
TCGA_IR_A3LK	TCGA_CESC	Cervical cancer	Squamous cell carcinoma, NOS	8070/3	Cervix uteri	C53.9	28112728
TCGA_IR_A3LL	TCGA_CESC	Cervical cancer	Squamous cell carcinoma, NOS	8070/3	Cervix uteri	C53.9	28112728
TCGA_JW_A5VG	TCGA_CESC	Cervical cancer	Squamous cell carcinoma, NOS	8070/3	Cervix uteri	C53.9	28112728
TCGA_JW_A5VH	TCGA_CESC	Cervical cancer	Squamous cell carcinoma, NOS	8070/3	Cervix uteri	C53.9	28112728
TCGA_JW_A5VI	TCGA_CESC	Cervical cancer	Squamous cell carcinoma, NOS	8070/3	Cervix uteri	C53.9	28112728
TCGA_JW_A5VJ	TCGA_CESC	Cervical cancer	Squamous cell carcinoma, NOS	8070/3	Cervix uteri	C53.9	28112728
TCGA_JW_A5VK	TCGA_CESC	Cervical cancer	Squamous cell carcinoma, NOS	8070/3	Cervix uteri	C53.9	28112728
TCGA_JW_A5VL	TCGA_CESC	Cervical cancer	Squamous cell carcinoma, NOS	8070/3	Cervix uteri	C53.9	28112728
TCGA_JW_A69B	TCGA_CESC	Cervical cancer	Squamous cell carcinoma, NOS	8070/3	Cervix uteri	C53.9	28112728
TCGA_JW_A852	TCGA_CESC	Cervical cancer	Squamous cell carcinoma, NOS	8070/3	Cervix uteri	C53.9	28112728
TCGA_JW_AAVH	TCGA_CESC	Cervical cancer	Squamous cell carcinoma, NOS	8070/3	Cervix uteri	C53.9	28112728
TCGA_JX_A3PZ	TCGA_CESC	Cervical cancer	Squamous cell carcinoma, NOS	8070/3	Cervix uteri	C53.9	28112728
TCGA_JX_A3Q0	TCGA_CESC	Cervical cancer	Squamous cell carcinoma, NOS	8070/3	Cervix uteri	C53.9	28112728
TCGA_JX_A3Q8	TCGA_CESC	Cervical cancer	Squamous cell carcinoma, NOS	8070/3	Cervix uteri	C53.9	28112728
TCGA_JX_A5QV	TCGA_CESC	Cervical cancer	Squamous cell carcinoma, NOS	8070/3	Cervix uteri	C53.9	28112728
TCGA_LP_A4AU	TCGA_CESC	Cervical cancer	Squamous cell carcinoma, NOS	8070/3	Cervix uteri	C53.9	28112728
TCGA_LP_A4AV	TCGA_CESC	Cervical cancer	Squamous cell carcinoma, NOS	8070/3	Cervix uteri	C53.9	28112728
TCGA_LP_A4AW	TCGA_CESC	Cervical cancer	Squamous cell carcinoma, NOS	8070/3	Cervix uteri	C53.9	28112728
TCGA_LP_A4AX	TCGA_CESC	Cervical cancer	Squamous cell carcinoma, NOS	8070/3	Cervix uteri	C53.9	28112728
TCGA_LP_A5U2	TCGA_CESC	Cervical cancer	Squamous cell carcinoma, NOS	8070/3	Cervix uteri	C53.9	28112728
TCGA_LP_A5U3	TCGA_CESC	Cervical cancer	Squamous cell carcinoma, NOS	8070/3	Cervix uteri	C53.9	28112728
TCGA_LP_A7HU	TCGA_CESC	Cervical cancer	Squamous cell carcinoma, NOS	8070/3	Cervix uteri	C53.9	28112728
TCGA_MA_AA3W	TCGA_CESC	Cervical cancer	Squamous cell carcinoma, NOS	8070/3	Cervix uteri	C53.9	28112728
TCGA_MA_AA3X	TCGA_CESC	Cervical cancer	Squamous cell carcinoma, NOS	8070/3	Cervix uteri	C53.9	28112728
TCGA_MA_AA3Y	TCGA_CESC	Cervical cancer	Squamous cell carcinoma, NOS	8070/3	Cervix uteri	C53.9	28112728
TCGA_MA_AA3Z	TCGA_CESC	Cervical cancer	Squamous cell carcinoma, NOS	8070/3	Cervix uteri	C53.9	28112728
TCGA_MA_AA41	TCGA_CESC	Cervical cancer	Squamous cell carcinoma, NOS	8070/3	Cervix uteri	C53.9	28112728
TCGA_MA_AA42	TCGA_CESC	Cervical cancer	Squamous cell carcinoma, NOS	8070/3	Cervix uteri	C53.9	28112728
TCGA_MA_AA43	TCGA_CESC	Cervical cancer	Squamous cell carcinoma, NOS	8070/3	Cervix uteri	C53.9	28112728
TCGA_MU_A51Y	TCGA_CESC	Cervical cancer	Squamous cell carcinoma, NOS	8070/3	Cervix uteri	C53.9	28112728
TCGA_MU_A5YI	TCGA_CESC	Cervical cancer	Squamous cell carcinoma, NOS	8070/3	Cervix uteri	C53.9	28112728
TCGA_MU_A8JM	TCGA_CESC	Cervical cancer	Squamous cell carcinoma, NOS	8070/3	Cervix uteri	C53.9	28112728
TCGA_MY_A5BD	TCGA_CESC	Cervical cancer	Squamous cell carcinoma, NOS	8070/3	Cervix uteri	C53.9	28112728
TCGA_MY_A5BE	TCGA_CESC	Cervical cancer	Squamous cell carcinoma, NOS	8070/3	Cervix uteri	C53.9	28112728
TCGA_MY_A5BF	TCGA_CESC	Cervical cancer	Squamous cell carcinoma, NOS	8070/3	Cervix uteri	C53.9	28112728
TCGA_MY_A913	TCGA_CESC	Cervical cancer	Squamous cell carcinoma, NOS	8070/3	Cervix uteri	C53.9	28112728
TCGA_PN_A8MA	TCGA_CESC	Cervical cancer	Squamous cell carcinoma, NOS	8070/3	Cervix uteri	C53.9	28112728
TCGA_Q1_A5R1	TCGA_CESC	Cervical cancer	Squamous cell carcinoma, NOS	8070/3	Cervix uteri	C53.9	28112728
TCGA_Q1_A5R2	TCGA_CESC	Cervical cancer	Squamous cell carcinoma, NOS	8070/3	Cervix uteri	C53.9	28112728
TCGA_Q1_A5R3	TCGA_CESC	Cervical cancer	Squamous cell carcinoma, NOS	8070/3	Cervix uteri	C53.9	28112728
TCGA_Q1_A6DT	TCGA_CESC	Cervical cancer	Squamous cell carcinoma, NOS	8070/3	Cervix uteri	C53.9	28112728
TCGA_Q1_A6DV	TCGA_CESC	Cervical cancer	Squamous cell carcinoma, NOS	8070/3	Cervix uteri	C53.9	28112728
TCGA_Q1_A6DW	TCGA_CESC	Cervical cancer	Squamous cell carcinoma, NOS	8070/3	Cervix uteri	C53.9	28112728
TCGA_Q1_A73O	TCGA_CESC	Cervical cancer	Squamous cell carcinoma, NOS	8070/3	Cervix uteri	C53.9	28112728
TCGA_Q1_A73P	TCGA_CESC	Cervical cancer	Squamous cell carcinoma, NOS	8070/3	Cervix uteri	C53.9	28112728
TCGA_Q1_A73Q	TCGA_CESC	Cervical cancer	Squamous cell carcinoma, NOS	8070/3	Cervix uteri	C53.9	28112728
TCGA_Q1_A73R	TCGA_CESC	Cervical cancer	Squamous cell carcinoma, NOS	8070/3	Cervix uteri	C53.9	28112728
TCGA_Q1_A73S	TCGA_CESC	Cervical cancer	Squamous cell carcinoma, NOS	8070/3	Cervix uteri	C53.9	28112728
TCGA_R2_A69V	TCGA_CESC	Cervical cancer	Squamous cell carcinoma, NOS	8070/3	Cervix uteri	C53.9	28112728
TCGA_RA_A741	TCGA_CESC	Cervical cancer	Squamous cell carcinoma, NOS	8070/3	Cervix uteri	C53.9	28112728
TCGA_UC_A7PD	TCGA_CESC	Cervical cancer	Squamous cell carcinoma, NOS	8070/3	Cervix uteri	C53.9	28112728
TCGA_UC_A7PF	TCGA_CESC	Cervical cancer	Squamous cell carcinoma, NOS	8070/3	Cervix uteri	C53.9	28112728
TCGA_UC_A7PG_06	TCGA_CESC	Cervical cancer	Squamous cell carcinoma, NOS	8070/3	Cervix uteri	C53.9	28112728
TCGA_UC_A7PG	TCGA_CESC	Cervical cancer	Squamous cell carcinoma, NOS	8070/3	Cervix uteri	C53.9	28112728
TCGA_UC_A7PI	TCGA_CESC	Cervical cancer	Squamous cell carcinoma, NOS	8070/3	Cervix uteri	C53.9	28112728
TCGA_VS_A8EB	TCGA_CESC	Cervical cancer	Squamous cell carcinoma, NOS	8070/3	Cervix uteri	C53.9	28112728
TCGA_VS_A8EC	TCGA_CESC	Cervical cancer	Squamous cell carcinoma, NOS	8070/3	Cervix uteri	C53.9	28112728
TCGA_VS_A8EG	TCGA_CESC	Cervical cancer	Squamous cell carcinoma, NOS	8070/3	Cervix uteri	C53.9	28112728
TCGA_VS_A8EH	TCGA_CESC	Cervical cancer	Squamous cell carcinoma, NOS	8070/3	Cervix uteri	C53.9	28112728
TCGA_VS_A8EI	TCGA_CESC	Cervical cancer	Squamous cell carcinoma, NOS	8070/3	Cervix uteri	C53.9	28112728
TCGA_VS_A8EJ	TCGA_CESC	Cervical cancer	Squamous cell carcinoma, NOS	8070/3	Cervix uteri	C53.9	28112728
TCGA_VS_A8EK	TCGA_CESC	Cervical cancer	Squamous cell carcinoma, NOS	8070/3	Cervix uteri	C53.9	28112728
TCGA_VS_A8EL	TCGA_CESC	Cervical cancer	Squamous cell carcinoma, NOS	8070/3	Cervix uteri	C53.9	28112728
TCGA_VS_A8Q8	TCGA_CESC	Cervical cancer	Squamous cell carcinoma, NOS	8070/3	Cervix uteri	C53.9	28112728
TCGA_VS_A8Q9	TCGA_CESC	Cervical cancer	Squamous cell carcinoma, NOS	8070/3	Cervix uteri	C53.9	28112728
TCGA_VS_A8QA	TCGA_CESC	Cervical cancer	Squamous cell carcinoma, NOS	8070/3	Cervix uteri	C53.9	28112728
TCGA_VS_A8QC	TCGA_CESC	Cervical cancer	Squamous cell carcinoma, NOS	8070/3	Cervix uteri	C53.9	28112728
TCGA_VS_A8QF	TCGA_CESC	Cervical cancer	Squamous cell carcinoma, NOS	8070/3	Cervix uteri	C53.9	28112728
TCGA_VS_A8QH	TCGA_CESC	Cervical cancer	Squamous cell carcinoma, NOS	8070/3	Cervix uteri	C53.9	28112728
TCGA_VS_A8QM	TCGA_CESC	Cervical cancer	Squamous cell carcinoma, NOS	8070/3	Cervix uteri	C53.9	28112728
TCGA_VS_A94W	TCGA_CESC	Cervical cancer	Squamous cell carcinoma, NOS	8070/3	Cervix uteri	C53.9	28112728
TCGA_VS_A94X	TCGA_CESC	Cervical cancer	Squamous cell carcinoma, NOS	8070/3	Cervix uteri	C53.9	28112728
TCGA_VS_A94Y	TCGA_CESC	Cervical cancer	Squamous cell carcinoma, NOS	8070/3	Cervix uteri	C53.9	28112728
TCGA_VS_A94Z	TCGA_CESC	Cervical cancer	Squamous cell carcinoma, NOS	8070/3	Cervix uteri	C53.9	28112728
TCGA_VS_A950	TCGA_CESC	Cervical cancer	Squamous cell carcinoma, NOS	8070/3	Cervix uteri	C53.9	28112728
TCGA_VS_A952	TCGA_CESC	Cervical cancer	Squamous cell carcinoma, NOS	8070/3	Cervix uteri	C53.9	28112728
TCGA_VS_A953	TCGA_CESC	Cervical cancer	Squamous cell carcinoma, NOS	8070/3	Cervix uteri	C53.9	28112728
TCGA_VS_A954	TCGA_CESC	Cervical cancer	Squamous cell carcinoma, NOS	8070/3	Cervix uteri	C53.9	28112728
TCGA_VS_A957	TCGA_CESC	Cervical cancer	Squamous cell carcinoma, NOS	8070/3	Cervix uteri	C53.9	28112728
TCGA_VS_A958	TCGA_CESC	Cervical cancer	Squamous cell carcinoma, NOS	8070/3	Cervix uteri	C53.9	28112728
TCGA_VS_A959	TCGA_CESC	Cervical cancer	Squamous cell carcinoma, NOS	8070/3	Cervix uteri	C53.9	28112728
TCGA_VS_A9U5	TCGA_CESC	Cervical cancer	Squamous cell carcinoma, NOS	8070/3	Cervix uteri	C53.9	28112728
TCGA_VS_A9U6	TCGA_CESC	Cervical cancer	Squamous cell carcinoma, NOS	8070/3	Cervix uteri	C53.9	28112728
TCGA_VS_A9U7	TCGA_CESC	Cervical cancer	Squamous cell carcinoma, NOS	8070/3	Cervix uteri	C53.9	28112728
TCGA_VS_A9UA	TCGA_CESC	Cervical cancer	Squamous cell carcinoma, NOS	8070/3	Cervix uteri	C53.9	28112728
TCGA_VS_A9UB	TCGA_CESC	Cervical cancer	Squamous cell carcinoma, NOS	8070/3	Cervix uteri	C53.9	28112728
TCGA_VS_A9UC	TCGA_CESC	Cervical cancer	Squamous cell carcinoma, NOS	8070/3	Cervix uteri	C53.9	28112728
TCGA_VS_A9UD	TCGA_CESC	Cervical cancer	Squamous cell carcinoma, NOS	8070/3	Cervix uteri	C53.9	28112728
TCGA_VS_A9UH	TCGA_CESC	Cervical cancer	Squamous cell carcinoma, NOS	8070/3	Cervix uteri	C53.9	28112728
TCGA_VS_A9UI	TCGA_CESC	Cervical cancer	Squamous cell carcinoma, NOS	8070/3	Cervix uteri	C53.9	28112728
TCGA_VS_A9UJ	TCGA_CESC	Cervical cancer	Squamous cell carcinoma, NOS	8070/3	Cervix uteri	C53.9	28112728
TCGA_VS_A9UL	TCGA_CESC	Cervical cancer	Squamous cell carcinoma, NOS	8070/3	Cervix uteri	C53.9	28112728
TCGA_VS_A9UM	TCGA_CESC	Cervical cancer	Squamous cell carcinoma, NOS	8070/3	Cervix uteri	C53.9	28112728
TCGA_VS_A9UO	TCGA_CESC	Cervical cancer	Squamous cell carcinoma, NOS	8070/3	Cervix uteri	C53.9	28112728
TCGA_VS_A9UP	TCGA_CESC	Cervical cancer	Squamous cell carcinoma, NOS	8070/3	Cervix uteri	C53.9	28112728
TCGA_VS_A9UQ	TCGA_CESC	Cervical cancer	Squamous cell carcinoma, NOS	8070/3	Cervix uteri	C53.9	28112728
TCGA_VS_A9UR	TCGA_CESC	Cervical cancer	Squamous cell carcinoma, NOS	8070/3	Cervix uteri	C53.9	28112728
TCGA_VS_A9UT	TCGA_CESC	Cervical cancer	Squamous cell carcinoma, NOS	8070/3	Cervix uteri	C53.9	28112728
TCGA_VS_A9UU	TCGA_CESC	Cervical cancer	Squamous cell carcinoma, NOS	8070/3	Cervix uteri	C53.9	28112728
TCGA_VS_A9UV	TCGA_CESC	Cervical cancer	Squamous cell carcinoma, NOS	8070/3	Cervix uteri	C53.9	28112728
TCGA_VS_A9UY	TCGA_CESC	Cervical cancer	Squamous cell carcinoma, NOS	8070/3	Cervix uteri	C53.9	28112728
TCGA_VS_A9UZ	TCGA_CESC	Cervical cancer	Squamous cell carcinoma, NOS	8070/3	Cervix uteri	C53.9	28112728
TCGA_VS_A9V0	TCGA_CESC	Cervical cancer	Squamous cell carcinoma, NOS	8070/3	Cervix uteri	C53.9	28112728
TCGA_VS_A9V1	TCGA_CESC	Cervical cancer	Squamous cell carcinoma, NOS	8070/3	Cervix uteri	C53.9	28112728
TCGA_VS_A9V2	TCGA_CESC	Cervical cancer	Squamous cell carcinoma, NOS	8070/3	Cervix uteri	C53.9	28112728
TCGA_VS_A9V3	TCGA_CESC	Cervical cancer	Squamous cell carcinoma, NOS	8070/3	Cervix uteri	C53.9	28112728
TCGA_VS_A9V4	TCGA_CESC	Cervical cancer	Squamous cell carcinoma, NOS	8070/3	Cervix uteri	C53.9	28112728
TCGA_VS_A9V5	TCGA_CESC	Cervical cancer	Squamous cell carcinoma, NOS	8070/3	Cervix uteri	C53.9	28112728
TCGA_VS_AA62	TCGA_CESC	Cervical cancer	Squamous cell carcinoma, NOS	8070/3	Cervix uteri	C53.9	28112728
TCGA_WL_A834	TCGA_CESC	Cervical cancer	Squamous cell carcinoma, NOS	8070/3	Cervix uteri	C53.9	28112728
TCGA_XS_A8TJ	TCGA_CESC	Cervical cancer	Squamous cell carcinoma, NOS	8070/3	Cervix uteri	C53.9	28112728
TCGA_ZJ_A8QO	TCGA_CESC	Cervical cancer	Squamous cell carcinoma, NOS	8070/3	Cervix uteri	C53.9	28112728
TCGA_ZJ_A8QQ	TCGA_CESC	Cervical cancer	Squamous cell carcinoma, NOS	8070/3	Cervix uteri	C53.9	28112728
TCGA_ZJ_A8QR	TCGA_CESC	Cervical cancer	Squamous cell carcinoma, NOS	8070/3	Cervix uteri	C53.9	28112728
TCGA_ZJ_AAX4	TCGA_CESC	Cervical cancer	Squamous cell carcinoma, NOS	8070/3	Cervix uteri	C53.9	28112728
TCGA_ZJ_AAX8	TCGA_CESC	Cervical cancer	Squamous cell carcinoma, NOS	8070/3	Cervix uteri	C53.9	28112728
TCGA_ZJ_AAXA	TCGA_CESC	Cervical cancer	Squamous cell carcinoma, NOS	8070/3	Cervix uteri	C53.9	28112728
TCGA_ZJ_AAXB	TCGA_CESC	Cervical cancer	Squamous cell carcinoma, NOS	8070/3	Cervix uteri	C53.9	28112728
TCGA_ZJ_AAXD	TCGA_CESC	Cervical cancer	Squamous cell carcinoma, NOS	8070/3	Cervix uteri	C53.9	28112728
TCGA_ZJ_AAXF	TCGA_CESC	Cervical cancer	Squamous cell carcinoma, NOS	8070/3	Cervix uteri	C53.9	28112728
TCGA_ZJ_AAXI	TCGA_CESC	Cervical cancer	Squamous cell carcinoma, NOS	8070/3	Cervix uteri	C53.9	28112728
TCGA_ZJ_AAXJ	TCGA_CESC	Cervical cancer	Squamous cell carcinoma, NOS	8070/3	Cervix uteri	C53.9	28112728
TCGA_ZJ_AAXN	TCGA_CESC	Cervical cancer	Squamous cell carcinoma, NOS	8070/3	Cervix uteri	C53.9	28112728
TCGA_ZJ_AAXT	TCGA_CESC	Cervical cancer	Squamous cell carcinoma, NOS	8070/3	Cervix uteri	C53.9	28112728
TCGA_ZJ_AAXU	TCGA_CESC	Cervical cancer	Squamous cell carcinoma, NOS	8070/3	Cervix uteri	C53.9	28112728
TCGA_ZJ_AB0H	TCGA_CESC	Cervical cancer	Squamous cell carcinoma, NOS	8070/3	Cervix uteri	C53.9	28112728
TCGA_ZJ_AB0I	TCGA_CESC	Cervical cancer	Squamous cell carcinoma, NOS	8070/3	Cervix uteri	C53.9	28112728
TCGA_ZX_AA5X	TCGA_CESC	Cervical cancer	Squamous cell carcinoma, NOS	8070/3	Cervix uteri	C53.9	28112728
TCGA_3X_AAV9	TCGA_CHOL	Cholangiocarcinoma	Cholangiocarcinoma	8160/3	Intrahepatic bile duct	C22.1	28297679
TCGA_3X_AAVA	TCGA_CHOL	Cholangiocarcinoma	Cholangiocarcinoma	8160/3	Intrahepatic bile duct	C22.1	28297679
TCGA_3X_AAVB	TCGA_CHOL	Cholangiocarcinoma	Cholangiocarcinoma	8160/3	Intrahepatic bile duct	C22.1	28297679
TCGA_3X_AAVC	TCGA_CHOL	Cholangiocarcinoma	Cholangiocarcinoma	8160/3	Intrahepatic bile duct	C22.1	28297679
TCGA_3X_AAVE	TCGA_CHOL	Cholangiocarcinoma	Cholangiocarcinoma	8160/3	Intrahepatic bile duct	C22.1	28297679
TCGA_4G_AAZO	TCGA_CHOL	Cholangiocarcinoma	Cholangiocarcinoma	8160/3	Intrahepatic bile duct	C22.1	28297679
TCGA_4G_AAZT	TCGA_CHOL	Cholangiocarcinoma	Cholangiocarcinoma	8160/3	Intrahepatic bile duct	C22.1	28297679
TCGA_W5_AA2G	TCGA_CHOL	Cholangiocarcinoma	Cholangiocarcinoma	8160/3	Intrahepatic bile duct	C22.1	28297679
TCGA_W5_AA2H	TCGA_CHOL	Cholangiocarcinoma	Cholangiocarcinoma	8160/3	Intrahepatic bile duct	C22.1	28297679
TCGA_W5_AA2I	TCGA_CHOL	Cholangiocarcinoma	Cholangiocarcinoma	8160/3	Intrahepatic bile duct	C22.1	28297679
TCGA_W5_AA2O	TCGA_CHOL	Cholangiocarcinoma	Cholangiocarcinoma	8160/3	Intrahepatic bile duct	C22.1	28297679
TCGA_W5_AA2Q	TCGA_CHOL	Cholangiocarcinoma	Cholangiocarcinoma	8160/3	Intrahepatic bile duct	C22.1	28297679
TCGA_W5_AA2R	TCGA_CHOL	Cholangiocarcinoma	Cholangiocarcinoma	8160/3	Intrahepatic bile duct	C22.1	28297679
TCGA_W5_AA2T	TCGA_CHOL	Cholangiocarcinoma	Cholangiocarcinoma	8160/3	Intrahepatic bile duct	C22.1	28297679
TCGA_W5_AA2U	TCGA_CHOL	Cholangiocarcinoma	Cholangiocarcinoma	8160/3	Intrahepatic bile duct	C22.1	28297679
TCGA_W5_AA2W	TCGA_CHOL	Cholangiocarcinoma	Cholangiocarcinoma	8160/3	Intrahepatic bile duct	C22.1	28297679
TCGA_W5_AA2X	TCGA_CHOL	Cholangiocarcinoma	Cholangiocarcinoma	8160/3	Intrahepatic bile duct	C22.1	28297679
TCGA_W5_AA2Z	TCGA_CHOL	Cholangiocarcinoma	Cholangiocarcinoma	8160/3	Intrahepatic bile duct	C22.1	28297679
TCGA_W5_AA30	TCGA_CHOL	Cholangiocarcinoma	Cholangiocarcinoma	8160/3	Intrahepatic bile duct	C22.1	28297679
TCGA_W5_AA31	TCGA_CHOL	Cholangiocarcinoma	Cholangiocarcinoma	8160/3	Intrahepatic bile duct	C22.1	28297679
TCGA_W5_AA33	TCGA_CHOL	Cholangiocarcinoma	Cholangiocarcinoma	8160/3	Intrahepatic bile duct	C22.1	28297679
TCGA_W5_AA34	TCGA_CHOL	Cholangiocarcinoma	Cholangiocarcinoma	8160/3	Intrahepatic bile duct	C22.1	28297679
TCGA_W5_AA36	TCGA_CHOL	Cholangiocarcinoma	Cholangiocarcinoma	8160/3	Intrahepatic bile duct	C22.1	28297679
TCGA_W5_AA38	TCGA_CHOL	Cholangiocarcinoma	Cholangiocarcinoma	8160/3	Intrahepatic bile duct	C22.1	28297679
TCGA_W5_AA39	TCGA_CHOL	Cholangiocarcinoma	Cholangiocarcinoma	8160/3	Intrahepatic bile duct	C22.1	28297679
TCGA_W6_AA0S	TCGA_CHOL	Cholangiocarcinoma	Cholangiocarcinoma	8160/3	Intrahepatic bile duct	C22.1	28297679
TCGA_WD_A7RX	TCGA_CHOL	Cholangiocarcinoma	Cholangiocarcinoma	8160/3	Intrahepatic bile duct	C22.1	28297679
TCGA_YR_A95A	TCGA_CHOL	Cholangiocarcinoma	Cholangiocarcinoma	8160/3	Intrahepatic bile duct	C22.1	28297679
TCGA_ZD_A8I3	TCGA_CHOL	Cholangiocarcinoma	Cholangiocarcinoma	8160/3	Intrahepatic bile duct	C22.1	28297679
TCGA_ZH_A8Y1	TCGA_CHOL	Cholangiocarcinoma	Cholangiocarcinoma	8160/3	Intrahepatic bile duct	C22.1	28297679
TCGA_ZH_A8Y2	TCGA_CHOL	Cholangiocarcinoma	Cholangiocarcinoma	8160/3	Intrahepatic bile duct	C22.1	28297679
TCGA_ZH_A8Y4	TCGA_CHOL	Cholangiocarcinoma	Cholangiocarcinoma	8160/3	Intrahepatic bile duct	C22.1	28297679
TCGA_ZH_A8Y5	TCGA_CHOL	Cholangiocarcinoma	Cholangiocarcinoma	8160/3	Intrahepatic bile duct	C22.1	28297679
TCGA_ZH_A8Y6	TCGA_CHOL	Cholangiocarcinoma	Cholangiocarcinoma	8160/3	Intrahepatic bile duct	C22.1	28297679
TCGA_ZH_A8Y8	TCGA_CHOL	Cholangiocarcinoma	Cholangiocarcinoma	8160/3	Intrahepatic bile duct	C22.1	28297679
TCGA_ZU_A8S4	TCGA_CHOL	Cholangiocarcinoma	Cholangiocarcinoma	8160/3	Intrahepatic bile duct	C22.1	28297679
TCGA_3L_AA1B	TCGA_COAD	Colon adenocarcinoma	Adenocarcinoma, NOS	8140/3	Colon, NOS	C18.9	22810696
TCGA_4N_A93T	TCGA_COAD	Colon adenocarcinoma	Adenocarcinoma, NOS	8140/3	Colon, NOS	C18.9	22810696
TCGA_4T_AA8H	TCGA_COAD	Colon adenocarcinoma	Adenocarcinoma, NOS	8140/3	Colon, NOS	C18.9	22810696
TCGA_5M_AAT4	TCGA_COAD	Colon adenocarcinoma	Adenocarcinoma, NOS	8140/3	Colon, NOS	C18.9	22810696
TCGA_5M_AAT5	TCGA_COAD	Colon adenocarcinoma	Adenocarcinoma, NOS	8140/3	Colon, NOS	C18.9	22810696
TCGA_5M_AAT6	TCGA_COAD	Colon adenocarcinoma	Adenocarcinoma, NOS	8140/3	Colon, NOS	C18.9	22810696
TCGA_5M_AATA	TCGA_COAD	Colon adenocarcinoma	Adenocarcinoma, NOS	8140/3	Colon, NOS	C18.9	22810696
TCGA_5M_AATE	TCGA_COAD	Colon adenocarcinoma	Adenocarcinoma, NOS	8140/3	Colon, NOS	C18.9	22810696
TCGA_A6_2671	TCGA_COAD	Colon adenocarcinoma	Adenocarcinoma, NOS	8140/3	Colon, NOS	C18.9	22810696
TCGA_A6_2672	TCGA_COAD	Colon adenocarcinoma	Adenocarcinoma, NOS	8140/3	Colon, NOS	C18.9	22810696
TCGA_A6_2675	TCGA_COAD	Colon adenocarcinoma	Adenocarcinoma, NOS	8140/3	Colon, NOS	C18.9	22810696
TCGA_A6_2677_01A	TCGA_COAD	Colon adenocarcinoma	Adenocarcinoma, NOS	8140/3	Colon, NOS	C18.9	22810696
TCGA_A6_2677_01B	TCGA_COAD	Colon adenocarcinoma	Adenocarcinoma, NOS	8140/3	Colon, NOS	C18.9	22810696
TCGA_A6_2679	TCGA_COAD	Colon adenocarcinoma	Adenocarcinoma, NOS	8140/3	Colon, NOS	C18.9	22810696
TCGA_A6_2680	TCGA_COAD	Colon adenocarcinoma	Adenocarcinoma, NOS	8140/3	Colon, NOS	C18.9	22810696
TCGA_A6_2681	TCGA_COAD	Colon adenocarcinoma	Adenocarcinoma, NOS	8140/3	Colon, NOS	C18.9	22810696
TCGA_A6_2682	TCGA_COAD	Colon adenocarcinoma	Adenocarcinoma, NOS	8140/3	Colon, NOS	C18.9	22810696
TCGA_A6_2684_01A_01D	TCGA_COAD	Colon adenocarcinoma	Adenocarcinoma, NOS	8140/3	Colon, NOS	C18.9	22810696
TCGA_A6_2684_01C_08D	TCGA_COAD	Colon adenocarcinoma	Adenocarcinoma, NOS	8140/3	Colon, NOS	C18.9	22810696
TCGA_A6_2684_01A_01D	TCGA_COAD	Colon adenocarcinoma	Adenocarcinoma, NOS	8140/3	Colon, NOS	C18.9	22810696
TCGA_A6_2685	TCGA_COAD	Colon adenocarcinoma	Adenocarcinoma, NOS	8140/3	Colon, NOS	C18.9	22810696
TCGA_A6_2686	TCGA_COAD	Colon adenocarcinoma	Adenocarcinoma, NOS	8140/3	Colon, NOS	C18.9	22810696
TCGA_A6_3809_01B	TCGA_COAD	Colon adenocarcinoma	Adenocarcinoma, NOS	8140/3	Colon, NOS	C18.9	22810696
TCGA_A6_3809_01A	TCGA_COAD	Colon adenocarcinoma	Adenocarcinoma, NOS	8140/3	Colon, NOS	C18.9	22810696
TCGA_A6_3810_01B	TCGA_COAD	Colon adenocarcinoma	Adenocarcinoma, NOS	8140/3	Colon, NOS	C18.9	22810696
TCGA_A6_3810_01A	TCGA_COAD	Colon adenocarcinoma	Adenocarcinoma, NOS	8140/3	Colon, NOS	C18.9	22810696
TCGA_A6_4105	TCGA_COAD	Colon adenocarcinoma	Adenocarcinoma, NOS	8140/3	Colon, NOS	C18.9	22810696
TCGA_A6_4107	TCGA_COAD	Colon adenocarcinoma	Adenocarcinoma, NOS	8140/3	Colon, NOS	C18.9	22810696
TCGA_A6_5656_01B_02D	TCGA_COAD	Colon adenocarcinoma	Adenocarcinoma, NOS	8140/3	Colon, NOS	C18.9	22810696
TCGA_A6_5656_01A_21D	TCGA_COAD	Colon adenocarcinoma	Adenocarcinoma, NOS	8140/3	Colon, NOS	C18.9	22810696
TCGA_A6_5656_01A_21D	TCGA_COAD	Colon adenocarcinoma	Adenocarcinoma, NOS	8140/3	Colon, NOS	C18.9	22810696
TCGA_A6_5657	TCGA_COAD	Colon adenocarcinoma	Adenocarcinoma, NOS	8140/3	Colon, NOS	C18.9	22810696
TCGA_A6_5659_01A_01D	TCGA_COAD	Colon adenocarcinoma	Adenocarcinoma, NOS	8140/3	Colon, NOS	C18.9	22810696
TCGA_A6_5659_01B_04D	TCGA_COAD	Colon adenocarcinoma	Adenocarcinoma, NOS	8140/3	Colon, NOS	C18.9	22810696
TCGA_A6_5659_01A_01D	TCGA_COAD	Colon adenocarcinoma	Adenocarcinoma, NOS	8140/3	Colon, NOS	C18.9	22810696
TCGA_A6_5660	TCGA_COAD	Colon adenocarcinoma	Adenocarcinoma, NOS	8140/3	Colon, NOS	C18.9	22810696
TCGA_A6_5661_01A	TCGA_COAD	Colon adenocarcinoma	Adenocarcinoma, NOS	8140/3	Colon, NOS	C18.9	22810696
TCGA_A6_5661_01B	TCGA_COAD	Colon adenocarcinoma	Adenocarcinoma, NOS	8140/3	Colon, NOS	C18.9	22810696
TCGA_A6_5662	TCGA_COAD	Colon adenocarcinoma	Adenocarcinoma, NOS	8140/3	Colon, NOS	C18.9	22810696
TCGA_A6_5664	TCGA_COAD	Colon adenocarcinoma	Adenocarcinoma, NOS	8140/3	Colon, NOS	C18.9	22810696
TCGA_A6_5665_01B	TCGA_COAD	Colon adenocarcinoma	Adenocarcinoma, NOS	8140/3	Colon, NOS	C18.9	22810696
TCGA_A6_5665_01A	TCGA_COAD	Colon adenocarcinoma	Adenocarcinoma, NOS	8140/3	Colon, NOS	C18.9	22810696
TCGA_A6_5666	TCGA_COAD	Colon adenocarcinoma	Adenocarcinoma, NOS	8140/3	Colon, NOS	C18.9	22810696
TCGA_A6_5667	TCGA_COAD	Colon adenocarcinoma	Adenocarcinoma, NOS	8140/3	Colon, NOS	C18.9	22810696
TCGA_A6_6137	TCGA_COAD	Colon adenocarcinoma	Adenocarcinoma, NOS	8140/3	Colon, NOS	C18.9	22810696
TCGA_A6_6138	TCGA_COAD	Colon adenocarcinoma	Adenocarcinoma, NOS	8140/3	Colon, NOS	C18.9	22810696
TCGA_A6_6140	TCGA_COAD	Colon adenocarcinoma	Adenocarcinoma, NOS	8140/3	Colon, NOS	C18.9	22810696
TCGA_A6_6141	TCGA_COAD	Colon adenocarcinoma	Adenocarcinoma, NOS	8140/3	Colon, NOS	C18.9	22810696
TCGA_A6_6142	TCGA_COAD	Colon adenocarcinoma	Adenocarcinoma, NOS	8140/3	Colon, NOS	C18.9	22810696
TCGA_A6_6648	TCGA_COAD	Colon adenocarcinoma	Adenocarcinoma, NOS	8140/3	Colon, NOS	C18.9	22810696
TCGA_A6_6649	TCGA_COAD	Colon adenocarcinoma	Adenocarcinoma, NOS	8140/3	Colon, NOS	C18.9	22810696
TCGA_A6_6650_01A_11D	TCGA_COAD	Colon adenocarcinoma	Adenocarcinoma, NOS	8140/3	Colon, NOS	C18.9	22810696
TCGA_A6_6650_01A_11D	TCGA_COAD	Colon adenocarcinoma	Adenocarcinoma, NOS	8140/3	Colon, NOS	C18.9	22810696
TCGA_A6_6650_01B_02D	TCGA_COAD	Colon adenocarcinoma	Adenocarcinoma, NOS	8140/3	Colon, NOS	C18.9	22810696
TCGA_A6_6651	TCGA_COAD	Colon adenocarcinoma	Adenocarcinoma, NOS	8140/3	Colon, NOS	C18.9	22810696
TCGA_A6_6652	TCGA_COAD	Colon adenocarcinoma	Adenocarcinoma, NOS	8140/3	Colon, NOS	C18.9	22810696
TCGA_A6_6653	TCGA_COAD	Colon adenocarcinoma	Adenocarcinoma, NOS	8140/3	Colon, NOS	C18.9	22810696
TCGA_A6_6654	TCGA_COAD	Colon adenocarcinoma	Adenocarcinoma, NOS	8140/3	Colon, NOS	C18.9	22810696
TCGA_A6_6780_01B_04D	TCGA_COAD	Colon adenocarcinoma	Adenocarcinoma, NOS	8140/3	Colon, NOS	C18.9	22810696
TCGA_A6_6780_01A_11D	TCGA_COAD	Colon adenocarcinoma	Adenocarcinoma, NOS	8140/3	Colon, NOS	C18.9	22810696
TCGA_A6_6780_01A_11D	TCGA_COAD	Colon adenocarcinoma	Adenocarcinoma, NOS	8140/3	Colon, NOS	C18.9	22810696
TCGA_A6_6781_01A_22D	TCGA_COAD	Colon adenocarcinoma	Adenocarcinoma, NOS	8140/3	Colon, NOS	C18.9	22810696
TCGA_A6_6781_01B_06D	TCGA_COAD	Colon adenocarcinoma	Adenocarcinoma, NOS	8140/3	Colon, NOS	C18.9	22810696
TCGA_A6_6781_01A_22D	TCGA_COAD	Colon adenocarcinoma	Adenocarcinoma, NOS	8140/3	Colon, NOS	C18.9	22810696
TCGA_A6_6782	TCGA_COAD	Colon adenocarcinoma	Adenocarcinoma, NOS	8140/3	Colon, NOS	C18.9	22810696
TCGA_A6_A565	TCGA_COAD	Colon adenocarcinoma	Adenocarcinoma, NOS	8140/3	Colon, NOS	C18.9	22810696
TCGA_A6_A566	TCGA_COAD	Colon adenocarcinoma	Adenocarcinoma, NOS	8140/3	Colon, NOS	C18.9	22810696
TCGA_A6_A567	TCGA_COAD	Colon adenocarcinoma	Adenocarcinoma, NOS	8140/3	Colon, NOS	C18.9	22810696
TCGA_A6_A56B	TCGA_COAD	Colon adenocarcinoma	Adenocarcinoma, NOS	8140/3	Colon, NOS	C18.9	22810696
TCGA_A6_A5ZU	TCGA_COAD	Colon adenocarcinoma	Adenocarcinoma, NOS	8140/3	Colon, NOS	C18.9	22810696
TCGA_AA_3488	TCGA_COAD	Colon adenocarcinoma	Adenocarcinoma, NOS	8140/3	Colon, NOS	C18.9	22810696
TCGA_AA_3489	TCGA_COAD	Colon adenocarcinoma	Adenocarcinoma, NOS	8140/3	Colon, NOS	C18.9	22810696
TCGA_AA_3492	TCGA_COAD	Colon adenocarcinoma	Adenocarcinoma, NOS	8140/3	Colon, NOS	C18.9	22810696
TCGA_AA_3494	TCGA_COAD	Colon adenocarcinoma	Adenocarcinoma, NOS	8140/3	Colon, NOS	C18.9	22810696
TCGA_AA_3495	TCGA_COAD	Colon adenocarcinoma	Adenocarcinoma, NOS	8140/3	Colon, NOS	C18.9	22810696
TCGA_AA_3496	TCGA_COAD	Colon adenocarcinoma	Adenocarcinoma, NOS	8140/3	Colon, NOS	C18.9	22810696
TCGA_AA_3502	TCGA_COAD	Colon adenocarcinoma	Adenocarcinoma, NOS	8140/3	Colon, NOS	C18.9	22810696
TCGA_AA_3506	TCGA_COAD	Colon adenocarcinoma	Adenocarcinoma, NOS	8140/3	Colon, NOS	C18.9	22810696
TCGA_AA_3509	TCGA_COAD	Colon adenocarcinoma	Adenocarcinoma, NOS	8140/3	Colon, NOS	C18.9	22810696
TCGA_AA_3510	TCGA_COAD	Colon adenocarcinoma	Adenocarcinoma, NOS	8140/3	Colon, NOS	C18.9	22810696
TCGA_AA_3511	TCGA_COAD	Colon adenocarcinoma	Adenocarcinoma, NOS	8140/3	Colon, NOS	C18.9	22810696
TCGA_AA_3655	TCGA_COAD	Colon adenocarcinoma	Adenocarcinoma, NOS	8140/3	Colon, NOS	C18.9	22810696
TCGA_AA_3660	TCGA_COAD	Colon adenocarcinoma	Adenocarcinoma, NOS	8140/3	Colon, NOS	C18.9	22810696
TCGA_AA_3662	TCGA_COAD	Colon adenocarcinoma	Adenocarcinoma, NOS	8140/3	Colon, NOS	C18.9	22810696
TCGA_AA_3663	TCGA_COAD	Colon adenocarcinoma	Adenocarcinoma, NOS	8140/3	Colon, NOS	C18.9	22810696
TCGA_AA_3697	TCGA_COAD	Colon adenocarcinoma	Adenocarcinoma, NOS	8140/3	Colon, NOS	C18.9	22810696
TCGA_AA_3712	TCGA_COAD	Colon adenocarcinoma	Adenocarcinoma, NOS	8140/3	Colon, NOS	C18.9	22810696
TCGA_AA_3713	TCGA_COAD	Colon adenocarcinoma	Adenocarcinoma, NOS	8140/3	Colon, NOS	C18.9	22810696
TCGA_AD_5900	TCGA_COAD	Colon adenocarcinoma	Adenocarcinoma, NOS	8140/3	Colon, NOS	C18.9	22810696
TCGA_AD_6548	TCGA_COAD	Colon adenocarcinoma	Adenocarcinoma, NOS	8140/3	Colon, NOS	C18.9	22810696
TCGA_AD_6888	TCGA_COAD	Colon adenocarcinoma	Adenocarcinoma, NOS	8140/3	Colon, NOS	C18.9	22810696
TCGA_AD_6889	TCGA_COAD	Colon adenocarcinoma	Adenocarcinoma, NOS	8140/3	Colon, NOS	C18.9	22810696
TCGA_AD_6890	TCGA_COAD	Colon adenocarcinoma	Adenocarcinoma, NOS	8140/3	Colon, NOS	C18.9	22810696
TCGA_AD_6895	TCGA_COAD	Colon adenocarcinoma	Adenocarcinoma, NOS	8140/3	Colon, NOS	C18.9	22810696
TCGA_AD_6899	TCGA_COAD	Colon adenocarcinoma	Adenocarcinoma, NOS	8140/3	Colon, NOS	C18.9	22810696
TCGA_AD_6901	TCGA_COAD	Colon adenocarcinoma	Adenocarcinoma, NOS	8140/3	Colon, NOS	C18.9	22810696
TCGA_AD_6963	TCGA_COAD	Colon adenocarcinoma	Adenocarcinoma, NOS	8140/3	Colon, NOS	C18.9	22810696
TCGA_AD_6964	TCGA_COAD	Colon adenocarcinoma	Adenocarcinoma, NOS	8140/3	Colon, NOS	C18.9	22810696
TCGA_AD_6965	TCGA_COAD	Colon adenocarcinoma	Adenocarcinoma, NOS	8140/3	Colon, NOS	C18.9	22810696
TCGA_AD_A5EJ	TCGA_COAD	Colon adenocarcinoma	Adenocarcinoma, NOS	8140/3	Colon, NOS	C18.9	22810696
TCGA_AD_A5EK	TCGA_COAD	Colon adenocarcinoma	Adenocarcinoma, NOS	8140/3	Colon, NOS	C18.9	22810696
TCGA_AM_5820	TCGA_COAD	Colon adenocarcinoma	Adenocarcinoma, NOS	8140/3	Colon, NOS	C18.9	22810696
TCGA_AM_5821	TCGA_COAD	Colon adenocarcinoma	Adenocarcinoma, NOS	8140/3	Colon, NOS	C18.9	22810696
TCGA_AU_3779	TCGA_COAD	Colon adenocarcinoma	Adenocarcinoma, NOS	8140/3	Colon, NOS	C18.9	22810696
TCGA_AU_6004	TCGA_COAD	Colon adenocarcinoma	Adenocarcinoma, NOS	8140/3	Colon, NOS	C18.9	22810696
TCGA_AY_5543	TCGA_COAD	Colon adenocarcinoma	Adenocarcinoma, NOS	8140/3	Colon, NOS	C18.9	22810696
TCGA_AY_6196	TCGA_COAD	Colon adenocarcinoma	Adenocarcinoma, NOS	8140/3	Colon, NOS	C18.9	22810696
TCGA_AY_6197	TCGA_COAD	Colon adenocarcinoma	Adenocarcinoma, NOS	8140/3	Colon, NOS	C18.9	22810696
TCGA_AY_6386	TCGA_COAD	Colon adenocarcinoma	Adenocarcinoma, NOS	8140/3	Colon, NOS	C18.9	22810696
TCGA_AY_A54L	TCGA_COAD	Colon adenocarcinoma	Adenocarcinoma, NOS	8140/3	Colon, NOS	C18.9	22810696
TCGA_AY_A69D	TCGA_COAD	Colon adenocarcinoma	Adenocarcinoma, NOS	8140/3	Colon, NOS	C18.9	22810696
TCGA_AY_A71X	TCGA_COAD	Colon adenocarcinoma	Adenocarcinoma, NOS	8140/3	Colon, NOS	C18.9	22810696
TCGA_AY_A8YK	TCGA_COAD	Colon adenocarcinoma	Adenocarcinoma, NOS	8140/3	Colon, NOS	C18.9	22810696
TCGA_AZ_4308	TCGA_COAD	Colon adenocarcinoma	Adenocarcinoma, NOS	8140/3	Colon, NOS	C18.9	22810696
TCGA_AZ_4313	TCGA_COAD	Colon adenocarcinoma	Adenocarcinoma, NOS	8140/3	Colon, NOS	C18.9	22810696
TCGA_AZ_4315	TCGA_COAD	Colon adenocarcinoma	Adenocarcinoma, NOS	8140/3	Colon, NOS	C18.9	22810696
TCGA_AZ_4323	TCGA_COAD	Colon adenocarcinoma	Adenocarcinoma, NOS	8140/3	Colon, NOS	C18.9	22810696
TCGA_AZ_4614	TCGA_COAD	Colon adenocarcinoma	Adenocarcinoma, NOS	8140/3	Colon, NOS	C18.9	22810696
TCGA_AZ_4615	TCGA_COAD	Colon adenocarcinoma	Adenocarcinoma, NOS	8140/3	Colon, NOS	C18.9	22810696
TCGA_AZ_4616	TCGA_COAD	Colon adenocarcinoma	Adenocarcinoma, NOS	8140/3	Colon, NOS	C18.9	22810696
TCGA_AZ_4681	TCGA_COAD	Colon adenocarcinoma	Adenocarcinoma, NOS	8140/3	Colon, NOS	C18.9	22810696
TCGA_AZ_4682	TCGA_COAD	Colon adenocarcinoma	Adenocarcinoma, NOS	8140/3	Colon, NOS	C18.9	22810696
TCGA_AZ_4684	TCGA_COAD	Colon adenocarcinoma	Adenocarcinoma, NOS	8140/3	Colon, NOS	C18.9	22810696
TCGA_AZ_5403	TCGA_COAD	Colon adenocarcinoma	Adenocarcinoma, NOS	8140/3	Colon, NOS	C18.9	22810696
TCGA_AZ_5407	TCGA_COAD	Colon adenocarcinoma	Adenocarcinoma, NOS	8140/3	Colon, NOS	C18.9	22810696
TCGA_AZ_6598	TCGA_COAD	Colon adenocarcinoma	Adenocarcinoma, NOS	8140/3	Colon, NOS	C18.9	22810696
TCGA_AZ_6599	TCGA_COAD	Colon adenocarcinoma	Adenocarcinoma, NOS	8140/3	Colon, NOS	C18.9	22810696
TCGA_AZ_6600	TCGA_COAD	Colon adenocarcinoma	Adenocarcinoma, NOS	8140/3	Colon, NOS	C18.9	22810696
TCGA_AZ_6601	TCGA_COAD	Colon adenocarcinoma	Adenocarcinoma, NOS	8140/3	Colon, NOS	C18.9	22810696
TCGA_AZ_6603	TCGA_COAD	Colon adenocarcinoma	Adenocarcinoma, NOS	8140/3	Colon, NOS	C18.9	22810696
TCGA_AZ_6605	TCGA_COAD	Colon adenocarcinoma	Adenocarcinoma, NOS	8140/3	Colon, NOS	C18.9	22810696
TCGA_AZ_6606	TCGA_COAD	Colon adenocarcinoma	Adenocarcinoma, NOS	8140/3	Colon, NOS	C18.9	22810696
TCGA_AZ_6607	TCGA_COAD	Colon adenocarcinoma	Adenocarcinoma, NOS	8140/3	Colon, NOS	C18.9	22810696
TCGA_AZ_6608	TCGA_COAD	Colon adenocarcinoma	Adenocarcinoma, NOS	8140/3	Colon, NOS	C18.9	22810696
TCGA_CA_5254	TCGA_COAD	Colon adenocarcinoma	Adenocarcinoma, NOS	8140/3	Colon, NOS	C18.9	22810696
TCGA_CA_5255	TCGA_COAD	Colon adenocarcinoma	Adenocarcinoma, NOS	8140/3	Colon, NOS	C18.9	22810696
TCGA_CA_5256	TCGA_COAD	Colon adenocarcinoma	Adenocarcinoma, NOS	8140/3	Colon, NOS	C18.9	22810696
TCGA_CA_5796	TCGA_COAD	Colon adenocarcinoma	Adenocarcinoma, NOS	8140/3	Colon, NOS	C18.9	22810696
TCGA_CA_5797	TCGA_COAD	Colon adenocarcinoma	Adenocarcinoma, NOS	8140/3	Colon, NOS	C18.9	22810696
TCGA_CA_6715	TCGA_COAD	Colon adenocarcinoma	Adenocarcinoma, NOS	8140/3	Colon, NOS	C18.9	22810696
TCGA_CA_6716	TCGA_COAD	Colon adenocarcinoma	Adenocarcinoma, NOS	8140/3	Colon, NOS	C18.9	22810696
TCGA_CA_6717	TCGA_COAD	Colon adenocarcinoma	Adenocarcinoma, NOS	8140/3	Colon, NOS	C18.9	22810696
TCGA_CA_6718	TCGA_COAD	Colon adenocarcinoma	Adenocarcinoma, NOS	8140/3	Colon, NOS	C18.9	22810696
TCGA_CA_6719	TCGA_COAD	Colon adenocarcinoma	Adenocarcinoma, NOS	8140/3	Colon, NOS	C18.9	22810696
TCGA_CK_4947	TCGA_COAD	Colon adenocarcinoma	Adenocarcinoma, NOS	8140/3	Colon, NOS	C18.9	22810696
TCGA_CK_4948	TCGA_COAD	Colon adenocarcinoma	Adenocarcinoma, NOS	8140/3	Colon, NOS	C18.9	22810696
TCGA_CK_4950	TCGA_COAD	Colon adenocarcinoma	Adenocarcinoma, NOS	8140/3	Colon, NOS	C18.9	22810696
TCGA_CK_4951	TCGA_COAD	Colon adenocarcinoma	Adenocarcinoma, NOS	8140/3	Colon, NOS	C18.9	22810696
TCGA_CK_4952	TCGA_COAD	Colon adenocarcinoma	Adenocarcinoma, NOS	8140/3	Colon, NOS	C18.9	22810696
TCGA_CK_5912	TCGA_COAD	Colon adenocarcinoma	Adenocarcinoma, NOS	8140/3	Colon, NOS	C18.9	22810696
TCGA_CK_5913	TCGA_COAD	Colon adenocarcinoma	Adenocarcinoma, NOS	8140/3	Colon, NOS	C18.9	22810696
TCGA_CK_5914	TCGA_COAD	Colon adenocarcinoma	Adenocarcinoma, NOS	8140/3	Colon, NOS	C18.9	22810696
TCGA_CK_5915	TCGA_COAD	Colon adenocarcinoma	Adenocarcinoma, NOS	8140/3	Colon, NOS	C18.9	22810696
TCGA_CK_5916	TCGA_COAD	Colon adenocarcinoma	Adenocarcinoma, NOS	8140/3	Colon, NOS	C18.9	22810696
TCGA_CK_6746	TCGA_COAD	Colon adenocarcinoma	Adenocarcinoma, NOS	8140/3	Colon, NOS	C18.9	22810696
TCGA_CK_6747	TCGA_COAD	Colon adenocarcinoma	Adenocarcinoma, NOS	8140/3	Colon, NOS	C18.9	22810696
TCGA_CK_6748	TCGA_COAD	Colon adenocarcinoma	Adenocarcinoma, NOS	8140/3	Colon, NOS	C18.9	22810696
TCGA_CK_6751	TCGA_COAD	Colon adenocarcinoma	Adenocarcinoma, NOS	8140/3	Colon, NOS	C18.9	22810696
TCGA_CM_4743	TCGA_COAD	Colon adenocarcinoma	Adenocarcinoma, NOS	8140/3	Colon, NOS	C18.9	22810696
TCGA_CM_4744	TCGA_COAD	Colon adenocarcinoma	Adenocarcinoma, NOS	8140/3	Colon, NOS	C18.9	22810696
TCGA_CM_4746	TCGA_COAD	Colon adenocarcinoma	Adenocarcinoma, NOS	8140/3	Colon, NOS	C18.9	22810696
TCGA_CM_4747	TCGA_COAD	Colon adenocarcinoma	Adenocarcinoma, NOS	8140/3	Colon, NOS	C18.9	22810696
TCGA_CM_4748	TCGA_COAD	Colon adenocarcinoma	Adenocarcinoma, NOS	8140/3	Colon, NOS	C18.9	22810696
TCGA_CM_4750	TCGA_COAD	Colon adenocarcinoma	Adenocarcinoma, NOS	8140/3	Colon, NOS	C18.9	22810696
TCGA_CM_4751	TCGA_COAD	Colon adenocarcinoma	Adenocarcinoma, NOS	8140/3	Colon, NOS	C18.9	22810696
TCGA_CM_4752	TCGA_COAD	Colon adenocarcinoma	Adenocarcinoma, NOS	8140/3	Colon, NOS	C18.9	22810696
TCGA_CM_5341	TCGA_COAD	Colon adenocarcinoma	Adenocarcinoma, NOS	8140/3	Colon, NOS	C18.9	22810696
TCGA_CM_5344	TCGA_COAD	Colon adenocarcinoma	Adenocarcinoma, NOS	8140/3	Colon, NOS	C18.9	22810696
TCGA_CM_5348	TCGA_COAD	Colon adenocarcinoma	Adenocarcinoma, NOS	8140/3	Colon, NOS	C18.9	22810696
TCGA_CM_5349	TCGA_COAD	Colon adenocarcinoma	Adenocarcinoma, NOS	8140/3	Colon, NOS	C18.9	22810696
TCGA_CM_5860	TCGA_COAD	Colon adenocarcinoma	Adenocarcinoma, NOS	8140/3	Colon, NOS	C18.9	22810696
TCGA_CM_5861	TCGA_COAD	Colon adenocarcinoma	Adenocarcinoma, NOS	8140/3	Colon, NOS	C18.9	22810696
TCGA_CM_5862	TCGA_COAD	Colon adenocarcinoma	Adenocarcinoma, NOS	8140/3	Colon, NOS	C18.9	22810696
TCGA_CM_5863	TCGA_COAD	Colon adenocarcinoma	Adenocarcinoma, NOS	8140/3	Colon, NOS	C18.9	22810696
TCGA_CM_5864	TCGA_COAD	Colon adenocarcinoma	Adenocarcinoma, NOS	8140/3	Colon, NOS	C18.9	22810696
TCGA_CM_5868	TCGA_COAD	Colon adenocarcinoma	Adenocarcinoma, NOS	8140/3	Colon, NOS	C18.9	22810696
TCGA_CM_6161	TCGA_COAD	Colon adenocarcinoma	Adenocarcinoma, NOS	8140/3	Colon, NOS	C18.9	22810696
TCGA_CM_6162	TCGA_COAD	Colon adenocarcinoma	Adenocarcinoma, NOS	8140/3	Colon, NOS	C18.9	22810696
TCGA_CM_6163	TCGA_COAD	Colon adenocarcinoma	Adenocarcinoma, NOS	8140/3	Colon, NOS	C18.9	22810696
TCGA_CM_6164	TCGA_COAD	Colon adenocarcinoma	Adenocarcinoma, NOS	8140/3	Colon, NOS	C18.9	22810696
TCGA_CM_6165	TCGA_COAD	Colon adenocarcinoma	Adenocarcinoma, NOS	8140/3	Colon, NOS	C18.9	22810696
TCGA_CM_6166	TCGA_COAD	Colon adenocarcinoma	Adenocarcinoma, NOS	8140/3	Colon, NOS	C18.9	22810696
TCGA_CM_6167	TCGA_COAD	Colon adenocarcinoma	Adenocarcinoma, NOS	8140/3	Colon, NOS	C18.9	22810696
TCGA_CM_6168	TCGA_COAD	Colon adenocarcinoma	Adenocarcinoma, NOS	8140/3	Colon, NOS	C18.9	22810696
TCGA_CM_6169	TCGA_COAD	Colon adenocarcinoma	Adenocarcinoma, NOS	8140/3	Colon, NOS	C18.9	22810696
TCGA_CM_6170	TCGA_COAD	Colon adenocarcinoma	Adenocarcinoma, NOS	8140/3	Colon, NOS	C18.9	22810696
TCGA_CM_6171	TCGA_COAD	Colon adenocarcinoma	Adenocarcinoma, NOS	8140/3	Colon, NOS	C18.9	22810696
TCGA_CM_6172	TCGA_COAD	Colon adenocarcinoma	Adenocarcinoma, NOS	8140/3	Colon, NOS	C18.9	22810696
TCGA_CM_6674	TCGA_COAD	Colon adenocarcinoma	Adenocarcinoma, NOS	8140/3	Colon, NOS	C18.9	22810696
TCGA_CM_6675	TCGA_COAD	Colon adenocarcinoma	Adenocarcinoma, NOS	8140/3	Colon, NOS	C18.9	22810696
TCGA_CM_6676	TCGA_COAD	Colon adenocarcinoma	Adenocarcinoma, NOS	8140/3	Colon, NOS	C18.9	22810696
TCGA_CM_6677	TCGA_COAD	Colon adenocarcinoma	Adenocarcinoma, NOS	8140/3	Colon, NOS	C18.9	22810696
TCGA_CM_6678	TCGA_COAD	Colon adenocarcinoma	Adenocarcinoma, NOS	8140/3	Colon, NOS	C18.9	22810696
TCGA_CM_6679	TCGA_COAD	Colon adenocarcinoma	Adenocarcinoma, NOS	8140/3	Colon, NOS	C18.9	22810696
TCGA_CM_6680	TCGA_COAD	Colon adenocarcinoma	Adenocarcinoma, NOS	8140/3	Colon, NOS	C18.9	22810696
TCGA_D5_5537	TCGA_COAD	Colon adenocarcinoma	Adenocarcinoma, NOS	8140/3	Colon, NOS	C18.9	22810696
TCGA_D5_5538	TCGA_COAD	Colon adenocarcinoma	Adenocarcinoma, NOS	8140/3	Colon, NOS	C18.9	22810696
TCGA_D5_5539	TCGA_COAD	Colon adenocarcinoma	Adenocarcinoma, NOS	8140/3	Colon, NOS	C18.9	22810696
TCGA_D5_5540	TCGA_COAD	Colon adenocarcinoma	Adenocarcinoma, NOS	8140/3	Colon, NOS	C18.9	22810696
TCGA_D5_5541	TCGA_COAD	Colon adenocarcinoma	Adenocarcinoma, NOS	8140/3	Colon, NOS	C18.9	22810696
TCGA_D5_6529	TCGA_COAD	Colon adenocarcinoma	Adenocarcinoma, NOS	8140/3	Colon, NOS	C18.9	22810696
TCGA_D5_6530	TCGA_COAD	Colon adenocarcinoma	Adenocarcinoma, NOS	8140/3	Colon, NOS	C18.9	22810696
TCGA_D5_6531	TCGA_COAD	Colon adenocarcinoma	Adenocarcinoma, NOS	8140/3	Colon, NOS	C18.9	22810696
TCGA_D5_6532	TCGA_COAD	Colon adenocarcinoma	Adenocarcinoma, NOS	8140/3	Colon, NOS	C18.9	22810696
TCGA_D5_6533	TCGA_COAD	Colon adenocarcinoma	Adenocarcinoma, NOS	8140/3	Colon, NOS	C18.9	22810696
TCGA_D5_6534	TCGA_COAD	Colon adenocarcinoma	Adenocarcinoma, NOS	8140/3	Colon, NOS	C18.9	22810696
TCGA_D5_6535	TCGA_COAD	Colon adenocarcinoma	Adenocarcinoma, NOS	8140/3	Colon, NOS	C18.9	22810696
TCGA_D5_6536	TCGA_COAD	Colon adenocarcinoma	Adenocarcinoma, NOS	8140/3	Colon, NOS	C18.9	22810696
TCGA_D5_6537	TCGA_COAD	Colon adenocarcinoma	Adenocarcinoma, NOS	8140/3	Colon, NOS	C18.9	22810696
TCGA_D5_6538	TCGA_COAD	Colon adenocarcinoma	Adenocarcinoma, NOS	8140/3	Colon, NOS	C18.9	22810696
TCGA_D5_6539	TCGA_COAD	Colon adenocarcinoma	Adenocarcinoma, NOS	8140/3	Colon, NOS	C18.9	22810696
TCGA_D5_6540	TCGA_COAD	Colon adenocarcinoma	Adenocarcinoma, NOS	8140/3	Colon, NOS	C18.9	22810696
TCGA_D5_6541	TCGA_COAD	Colon adenocarcinoma	Adenocarcinoma, NOS	8140/3	Colon, NOS	C18.9	22810696
TCGA_D5_6898	TCGA_COAD	Colon adenocarcinoma	Adenocarcinoma, NOS	8140/3	Colon, NOS	C18.9	22810696
TCGA_D5_6920	TCGA_COAD	Colon adenocarcinoma	Adenocarcinoma, NOS	8140/3	Colon, NOS	C18.9	22810696
TCGA_D5_6922	TCGA_COAD	Colon adenocarcinoma	Adenocarcinoma, NOS	8140/3	Colon, NOS	C18.9	22810696
TCGA_D5_6923	TCGA_COAD	Colon adenocarcinoma	Adenocarcinoma, NOS	8140/3	Colon, NOS	C18.9	22810696
TCGA_D5_6924	TCGA_COAD	Colon adenocarcinoma	Adenocarcinoma, NOS	8140/3	Colon, NOS	C18.9	22810696
TCGA_D5_6926	TCGA_COAD	Colon adenocarcinoma	Adenocarcinoma, NOS	8140/3	Colon, NOS	C18.9	22810696
TCGA_D5_6927	TCGA_COAD	Colon adenocarcinoma	Adenocarcinoma, NOS	8140/3	Colon, NOS	C18.9	22810696
TCGA_D5_6928	TCGA_COAD	Colon adenocarcinoma	Adenocarcinoma, NOS	8140/3	Colon, NOS	C18.9	22810696
TCGA_D5_6929	TCGA_COAD	Colon adenocarcinoma	Adenocarcinoma, NOS	8140/3	Colon, NOS	C18.9	22810696
TCGA_D5_6930	TCGA_COAD	Colon adenocarcinoma	Adenocarcinoma, NOS	8140/3	Colon, NOS	C18.9	22810696
TCGA_D5_6931	TCGA_COAD	Colon adenocarcinoma	Adenocarcinoma, NOS	8140/3	Colon, NOS	C18.9	22810696
TCGA_D5_6932	TCGA_COAD	Colon adenocarcinoma	Adenocarcinoma, NOS	8140/3	Colon, NOS	C18.9	22810696
TCGA_D5_7000	TCGA_COAD	Colon adenocarcinoma	Adenocarcinoma, NOS	8140/3	Colon, NOS	C18.9	22810696
TCGA_DM_A0X9	TCGA_COAD	Colon adenocarcinoma	Adenocarcinoma, NOS	8140/3	Colon, NOS	C18.9	22810696
TCGA_DM_A0XD	TCGA_COAD	Colon adenocarcinoma	Adenocarcinoma, NOS	8140/3	Colon, NOS	C18.9	22810696
TCGA_DM_A0XF	TCGA_COAD	Colon adenocarcinoma	Adenocarcinoma, NOS	8140/3	Colon, NOS	C18.9	22810696
TCGA_DM_A1D0	TCGA_COAD	Colon adenocarcinoma	Adenocarcinoma, NOS	8140/3	Colon, NOS	C18.9	22810696
TCGA_DM_A1D4	TCGA_COAD	Colon adenocarcinoma	Adenocarcinoma, NOS	8140/3	Colon, NOS	C18.9	22810696
TCGA_DM_A1D6	TCGA_COAD	Colon adenocarcinoma	Adenocarcinoma, NOS	8140/3	Colon, NOS	C18.9	22810696
TCGA_DM_A1D7	TCGA_COAD	Colon adenocarcinoma	Adenocarcinoma, NOS	8140/3	Colon, NOS	C18.9	22810696
TCGA_DM_A1D8	TCGA_COAD	Colon adenocarcinoma	Adenocarcinoma, NOS	8140/3	Colon, NOS	C18.9	22810696
TCGA_DM_A1D9	TCGA_COAD	Colon adenocarcinoma	Adenocarcinoma, NOS	8140/3	Colon, NOS	C18.9	22810696
TCGA_DM_A1DA	TCGA_COAD	Colon adenocarcinoma	Adenocarcinoma, NOS	8140/3	Colon, NOS	C18.9	22810696
TCGA_DM_A1DB	TCGA_COAD	Colon adenocarcinoma	Adenocarcinoma, NOS	8140/3	Colon, NOS	C18.9	22810696
TCGA_DM_A1HA	TCGA_COAD	Colon adenocarcinoma	Adenocarcinoma, NOS	8140/3	Colon, NOS	C18.9	22810696
TCGA_DM_A1HB	TCGA_COAD	Colon adenocarcinoma	Adenocarcinoma, NOS	8140/3	Colon, NOS	C18.9	22810696
TCGA_DM_A280	TCGA_COAD	Colon adenocarcinoma	Adenocarcinoma, NOS	8140/3	Colon, NOS	C18.9	22810696
TCGA_DM_A282	TCGA_COAD	Colon adenocarcinoma	Adenocarcinoma, NOS	8140/3	Colon, NOS	C18.9	22810696
TCGA_DM_A285	TCGA_COAD	Colon adenocarcinoma	Adenocarcinoma, NOS	8140/3	Colon, NOS	C18.9	22810696
TCGA_DM_A288	TCGA_COAD	Colon adenocarcinoma	Adenocarcinoma, NOS	8140/3	Colon, NOS	C18.9	22810696
TCGA_DM_A28A	TCGA_COAD	Colon adenocarcinoma	Adenocarcinoma, NOS	8140/3	Colon, NOS	C18.9	22810696
TCGA_DM_A28C	TCGA_COAD	Colon adenocarcinoma	Adenocarcinoma, NOS	8140/3	Colon, NOS	C18.9	22810696
TCGA_DM_A28E	TCGA_COAD	Colon adenocarcinoma	Adenocarcinoma, NOS	8140/3	Colon, NOS	C18.9	22810696
TCGA_DM_A28F	TCGA_COAD	Colon adenocarcinoma	Adenocarcinoma, NOS	8140/3	Colon, NOS	C18.9	22810696
TCGA_DM_A28G	TCGA_COAD	Colon adenocarcinoma	Adenocarcinoma, NOS	8140/3	Colon, NOS	C18.9	22810696
TCGA_DM_A28H	TCGA_COAD	Colon adenocarcinoma	Adenocarcinoma, NOS	8140/3	Colon, NOS	C18.9	22810696
TCGA_DM_A28K	TCGA_COAD	Colon adenocarcinoma	Adenocarcinoma, NOS	8140/3	Colon, NOS	C18.9	22810696
TCGA_DM_A28M	TCGA_COAD	Colon adenocarcinoma	Adenocarcinoma, NOS	8140/3	Colon, NOS	C18.9	22810696
TCGA_F4_6459	TCGA_COAD	Colon adenocarcinoma	Adenocarcinoma, NOS	8140/3	Colon, NOS	C18.9	22810696
TCGA_F4_6460	TCGA_COAD	Colon adenocarcinoma	Adenocarcinoma, NOS	8140/3	Colon, NOS	C18.9	22810696
TCGA_F4_6461	TCGA_COAD	Colon adenocarcinoma	Adenocarcinoma, NOS	8140/3	Colon, NOS	C18.9	22810696
TCGA_F4_6463	TCGA_COAD	Colon adenocarcinoma	Adenocarcinoma, NOS	8140/3	Colon, NOS	C18.9	22810696
TCGA_F4_6569	TCGA_COAD	Colon adenocarcinoma	Adenocarcinoma, NOS	8140/3	Colon, NOS	C18.9	22810696
TCGA_F4_6570	TCGA_COAD	Colon adenocarcinoma	Adenocarcinoma, NOS	8140/3	Colon, NOS	C18.9	22810696
TCGA_F4_6703	TCGA_COAD	Colon adenocarcinoma	Adenocarcinoma, NOS	8140/3	Colon, NOS	C18.9	22810696
TCGA_F4_6704	TCGA_COAD	Colon adenocarcinoma	Adenocarcinoma, NOS	8140/3	Colon, NOS	C18.9	22810696
TCGA_F4_6805	TCGA_COAD	Colon adenocarcinoma	Adenocarcinoma, NOS	8140/3	Colon, NOS	C18.9	22810696
TCGA_F4_6806	TCGA_COAD	Colon adenocarcinoma	Adenocarcinoma, NOS	8140/3	Colon, NOS	C18.9	22810696
TCGA_F4_6807	TCGA_COAD	Colon adenocarcinoma	Adenocarcinoma, NOS	8140/3	Colon, NOS	C18.9	22810696
TCGA_F4_6808	TCGA_COAD	Colon adenocarcinoma	Adenocarcinoma, NOS	8140/3	Colon, NOS	C18.9	22810696
TCGA_F4_6809	TCGA_COAD	Colon adenocarcinoma	Adenocarcinoma, NOS	8140/3	Colon, NOS	C18.9	22810696
TCGA_F4_6854	TCGA_COAD	Colon adenocarcinoma	Adenocarcinoma, NOS	8140/3	Colon, NOS	C18.9	22810696
TCGA_F4_6855	TCGA_COAD	Colon adenocarcinoma	Adenocarcinoma, NOS	8140/3	Colon, NOS	C18.9	22810696
TCGA_F4_6856	TCGA_COAD	Colon adenocarcinoma	Adenocarcinoma, NOS	8140/3	Colon, NOS	C18.9	22810696
TCGA_F4_6857	TCGA_COAD	Colon adenocarcinoma	Adenocarcinoma, NOS	8140/3	Colon, NOS	C18.9	22810696
TCGA_G4_6293	TCGA_COAD	Colon adenocarcinoma	Adenocarcinoma, NOS	8140/3	Colon, NOS	C18.9	22810696
TCGA_G4_6294	TCGA_COAD	Colon adenocarcinoma	Adenocarcinoma, NOS	8140/3	Colon, NOS	C18.9	22810696
TCGA_G4_6295	TCGA_COAD	Colon adenocarcinoma	Adenocarcinoma, NOS	8140/3	Colon, NOS	C18.9	22810696
TCGA_G4_6297	TCGA_COAD	Colon adenocarcinoma	Adenocarcinoma, NOS	8140/3	Colon, NOS	C18.9	22810696
TCGA_G4_6298	TCGA_COAD	Colon adenocarcinoma	Adenocarcinoma, NOS	8140/3	Colon, NOS	C18.9	22810696
TCGA_G4_6299	TCGA_COAD	Colon adenocarcinoma	Adenocarcinoma, NOS	8140/3	Colon, NOS	C18.9	22810696
TCGA_G4_6302	TCGA_COAD	Colon adenocarcinoma	Adenocarcinoma, NOS	8140/3	Colon, NOS	C18.9	22810696
TCGA_G4_6303	TCGA_COAD	Colon adenocarcinoma	Adenocarcinoma, NOS	8140/3	Colon, NOS	C18.9	22810696
TCGA_G4_6304	TCGA_COAD	Colon adenocarcinoma	Adenocarcinoma, NOS	8140/3	Colon, NOS	C18.9	22810696
TCGA_G4_6306	TCGA_COAD	Colon adenocarcinoma	Adenocarcinoma, NOS	8140/3	Colon, NOS	C18.9	22810696
TCGA_G4_6307	TCGA_COAD	Colon adenocarcinoma	Adenocarcinoma, NOS	8140/3	Colon, NOS	C18.9	22810696
TCGA_G4_6309	TCGA_COAD	Colon adenocarcinoma	Adenocarcinoma, NOS	8140/3	Colon, NOS	C18.9	22810696
TCGA_G4_6310	TCGA_COAD	Colon adenocarcinoma	Adenocarcinoma, NOS	8140/3	Colon, NOS	C18.9	22810696
TCGA_G4_6311	TCGA_COAD	Colon adenocarcinoma	Adenocarcinoma, NOS	8140/3	Colon, NOS	C18.9	22810696
TCGA_G4_6314	TCGA_COAD	Colon adenocarcinoma	Adenocarcinoma, NOS	8140/3	Colon, NOS	C18.9	22810696
TCGA_G4_6315	TCGA_COAD	Colon adenocarcinoma	Adenocarcinoma, NOS	8140/3	Colon, NOS	C18.9	22810696
TCGA_G4_6317	TCGA_COAD	Colon adenocarcinoma	Adenocarcinoma, NOS	8140/3	Colon, NOS	C18.9	22810696
TCGA_G4_6317_02	TCGA_COAD	Colon adenocarcinoma	Adenocarcinoma, NOS	8140/3	Colon, NOS	C18.9	22810696
TCGA_G4_6320	TCGA_COAD	Colon adenocarcinoma	Adenocarcinoma, NOS	8140/3	Colon, NOS	C18.9	22810696
TCGA_G4_6321	TCGA_COAD	Colon adenocarcinoma	Adenocarcinoma, NOS	8140/3	Colon, NOS	C18.9	22810696
TCGA_G4_6322	TCGA_COAD	Colon adenocarcinoma	Adenocarcinoma, NOS	8140/3	Colon, NOS	C18.9	22810696
TCGA_G4_6323	TCGA_COAD	Colon adenocarcinoma	Adenocarcinoma, NOS	8140/3	Colon, NOS	C18.9	22810696
TCGA_G4_6586	TCGA_COAD	Colon adenocarcinoma	Adenocarcinoma, NOS	8140/3	Colon, NOS	C18.9	22810696
TCGA_G4_6588	TCGA_COAD	Colon adenocarcinoma	Adenocarcinoma, NOS	8140/3	Colon, NOS	C18.9	22810696
TCGA_G4_6625	TCGA_COAD	Colon adenocarcinoma	Adenocarcinoma, NOS	8140/3	Colon, NOS	C18.9	22810696
TCGA_G4_6626	TCGA_COAD	Colon adenocarcinoma	Adenocarcinoma, NOS	8140/3	Colon, NOS	C18.9	22810696
TCGA_G4_6627	TCGA_COAD	Colon adenocarcinoma	Adenocarcinoma, NOS	8140/3	Colon, NOS	C18.9	22810696
TCGA_G4_6628	TCGA_COAD	Colon adenocarcinoma	Adenocarcinoma, NOS	8140/3	Colon, NOS	C18.9	22810696
TCGA_NH_A50T	TCGA_COAD	Colon adenocarcinoma	Adenocarcinoma, NOS	8140/3	Colon, NOS	C18.9	22810696
TCGA_NH_A50U	TCGA_COAD	Colon adenocarcinoma	Adenocarcinoma, NOS	8140/3	Colon, NOS	C18.9	22810696
TCGA_NH_A50V	TCGA_COAD	Colon adenocarcinoma	Adenocarcinoma, NOS	8140/3	Colon, NOS	C18.9	22810696
TCGA_NH_A5IV	TCGA_COAD	Colon adenocarcinoma	Adenocarcinoma, NOS	8140/3	Colon, NOS	C18.9	22810696
TCGA_NH_A6GA	TCGA_COAD	Colon adenocarcinoma	Adenocarcinoma, NOS	8140/3	Colon, NOS	C18.9	22810696
TCGA_NH_A6GB	TCGA_COAD	Colon adenocarcinoma	Adenocarcinoma, NOS	8140/3	Colon, NOS	C18.9	22810696
TCGA_NH_A6GC	TCGA_COAD	Colon adenocarcinoma	Adenocarcinoma, NOS	8140/3	Colon, NOS	C18.9	22810696
TCGA_NH_A8F7_06	TCGA_COAD	Colon adenocarcinoma	Adenocarcinoma, NOS	8140/3	Colon, NOS	C18.9	22810696
TCGA_NH_A8F7	TCGA_COAD	Colon adenocarcinoma	Adenocarcinoma, NOS	8140/3	Colon, NOS	C18.9	22810696
TCGA_NH_A8F8	TCGA_COAD	Colon adenocarcinoma	Adenocarcinoma, NOS	8140/3	Colon, NOS	C18.9	22810696
TCGA_QG_A5YV	TCGA_COAD	Colon adenocarcinoma	Adenocarcinoma, NOS	8140/3	Colon, NOS	C18.9	22810696
TCGA_QG_A5YW	TCGA_COAD	Colon adenocarcinoma	Adenocarcinoma, NOS	8140/3	Colon, NOS	C18.9	22810696
TCGA_QG_A5YX	TCGA_COAD	Colon adenocarcinoma	Adenocarcinoma, NOS	8140/3	Colon, NOS	C18.9	22810696
TCGA_QG_A5Z1	TCGA_COAD	Colon adenocarcinoma	Adenocarcinoma, NOS	8140/3	Colon, NOS	C18.9	22810696
TCGA_QG_A5Z2	TCGA_COAD	Colon adenocarcinoma	Adenocarcinoma, NOS	8140/3	Colon, NOS	C18.9	22810696
TCGA_QL_A97D	TCGA_COAD	Colon adenocarcinoma	Adenocarcinoma, NOS	8140/3	Colon, NOS	C18.9	22810696
TCGA_RU_A8FL	TCGA_COAD	Colon adenocarcinoma	Adenocarcinoma, NOS	8140/3	Colon, NOS	C18.9	22810696
TCGA_SS_A7HO	TCGA_COAD	Colon adenocarcinoma	Adenocarcinoma, NOS	8140/3	Colon, NOS	C18.9	22810696
TCGA_T9_A92H	TCGA_COAD	Colon adenocarcinoma	Adenocarcinoma, NOS	8140/3	Colon, NOS	C18.9	22810696
TCGA_WS_AB45	TCGA_COAD	Colon adenocarcinoma	Adenocarcinoma, NOS	8140/3	Colon, NOS	C18.9	22810696
TCGA_2H_A9GF	TCGA_ESCA	Esophageal carcinoma	Carcinoma, NOS	8010/3	Esophagus, NOS	C15.9	28052061
TCGA_2H_A9GG	TCGA_ESCA	Esophageal carcinoma	Carcinoma, NOS	8010/3	Esophagus, NOS	C15.9	28052061
TCGA_2H_A9GH	TCGA_ESCA	Esophageal carcinoma	Carcinoma, NOS	8010/3	Esophagus, NOS	C15.9	28052061
TCGA_2H_A9GI	TCGA_ESCA	Esophageal carcinoma	Carcinoma, NOS	8010/3	Esophagus, NOS	C15.9	28052061
TCGA_2H_A9GJ	TCGA_ESCA	Esophageal carcinoma	Carcinoma, NOS	8010/3	Esophagus, NOS	C15.9	28052061
TCGA_2H_A9GK	TCGA_ESCA	Esophageal carcinoma	Carcinoma, NOS	8010/3	Esophagus, NOS	C15.9	28052061
TCGA_2H_A9GL	TCGA_ESCA	Esophageal carcinoma	Carcinoma, NOS	8010/3	Esophagus, NOS	C15.9	28052061
TCGA_2H_A9GM	TCGA_ESCA	Esophageal carcinoma	Carcinoma, NOS	8010/3	Esophagus, NOS	C15.9	28052061
TCGA_2H_A9GN	TCGA_ESCA	Esophageal carcinoma	Carcinoma, NOS	8010/3	Esophagus, NOS	C15.9	28052061
TCGA_2H_A9GO	TCGA_ESCA	Esophageal carcinoma	Carcinoma, NOS	8010/3	Esophagus, NOS	C15.9	28052061
TCGA_2H_A9GQ	TCGA_ESCA	Esophageal carcinoma	Carcinoma, NOS	8010/3	Esophagus, NOS	C15.9	28052061
TCGA_2H_A9GR	TCGA_ESCA	Esophageal carcinoma	Carcinoma, NOS	8010/3	Esophagus, NOS	C15.9	28052061
TCGA_IC_A6RE	TCGA_ESCA	Esophageal carcinoma	Carcinoma, NOS	8010/3	Esophagus, NOS	C15.9	28052061
TCGA_IC_A6RF	TCGA_ESCA	Esophageal carcinoma	Carcinoma, NOS	8010/3	Esophagus, NOS	C15.9	28052061
TCGA_IG_A3I8	TCGA_ESCA	Esophageal carcinoma	Carcinoma, NOS	8010/3	Esophagus, NOS	C15.9	28052061
TCGA_IG_A3QL	TCGA_ESCA	Esophageal carcinoma	Carcinoma, NOS	8010/3	Esophagus, NOS	C15.9	28052061
TCGA_IG_A3Y9	TCGA_ESCA	Esophageal carcinoma	Carcinoma, NOS	8010/3	Esophagus, NOS	C15.9	28052061
TCGA_IG_A3YA	TCGA_ESCA	Esophageal carcinoma	Carcinoma, NOS	8010/3	Esophagus, NOS	C15.9	28052061
TCGA_IG_A3YB	TCGA_ESCA	Esophageal carcinoma	Carcinoma, NOS	8010/3	Esophagus, NOS	C15.9	28052061
TCGA_IG_A3YC	TCGA_ESCA	Esophageal carcinoma	Carcinoma, NOS	8010/3	Esophagus, NOS	C15.9	28052061
TCGA_IG_A4P3	TCGA_ESCA	Esophageal carcinoma	Carcinoma, NOS	8010/3	Esophagus, NOS	C15.9	28052061
TCGA_IG_A4QS	TCGA_ESCA	Esophageal carcinoma	Carcinoma, NOS	8010/3	Esophagus, NOS	C15.9	28052061
TCGA_IG_A4QT	TCGA_ESCA	Esophageal carcinoma	Carcinoma, NOS	8010/3	Esophagus, NOS	C15.9	28052061
TCGA_IG_A50L	TCGA_ESCA	Esophageal carcinoma	Carcinoma, NOS	8010/3	Esophagus, NOS	C15.9	28052061
TCGA_IG_A51D	TCGA_ESCA	Esophageal carcinoma	Carcinoma, NOS	8010/3	Esophagus, NOS	C15.9	28052061
TCGA_IG_A5B8	TCGA_ESCA	Esophageal carcinoma	Carcinoma, NOS	8010/3	Esophagus, NOS	C15.9	28052061
TCGA_IG_A5S3	TCGA_ESCA	Esophageal carcinoma	Carcinoma, NOS	8010/3	Esophagus, NOS	C15.9	28052061
TCGA_IG_A625	TCGA_ESCA	Esophageal carcinoma	Carcinoma, NOS	8010/3	Esophagus, NOS	C15.9	28052061
TCGA_IG_A6QS	TCGA_ESCA	Esophageal carcinoma	Carcinoma, NOS	8010/3	Esophagus, NOS	C15.9	28052061
TCGA_IG_A7DP	TCGA_ESCA	Esophageal carcinoma	Carcinoma, NOS	8010/3	Esophagus, NOS	C15.9	28052061
TCGA_IG_A8O2	TCGA_ESCA	Esophageal carcinoma	Carcinoma, NOS	8010/3	Esophagus, NOS	C15.9	28052061
TCGA_IG_A97H	TCGA_ESCA	Esophageal carcinoma	Carcinoma, NOS	8010/3	Esophagus, NOS	C15.9	28052061
TCGA_IG_A97I	TCGA_ESCA	Esophageal carcinoma	Carcinoma, NOS	8010/3	Esophagus, NOS	C15.9	28052061
TCGA_JY_A6F8	TCGA_ESCA	Esophageal carcinoma	Carcinoma, NOS	8010/3	Esophagus, NOS	C15.9	28052061
TCGA_JY_A6FA	TCGA_ESCA	Esophageal carcinoma	Carcinoma, NOS	8010/3	Esophagus, NOS	C15.9	28052061
TCGA_JY_A6FB	TCGA_ESCA	Esophageal carcinoma	Carcinoma, NOS	8010/3	Esophagus, NOS	C15.9	28052061
TCGA_JY_A6FD	TCGA_ESCA	Esophageal carcinoma	Carcinoma, NOS	8010/3	Esophagus, NOS	C15.9	28052061
TCGA_JY_A6FE	TCGA_ESCA	Esophageal carcinoma	Carcinoma, NOS	8010/3	Esophagus, NOS	C15.9	28052061
TCGA_JY_A6FG	TCGA_ESCA	Esophageal carcinoma	Carcinoma, NOS	8010/3	Esophagus, NOS	C15.9	28052061
TCGA_JY_A6FH	TCGA_ESCA	Esophageal carcinoma	Carcinoma, NOS	8010/3	Esophagus, NOS	C15.9	28052061
TCGA_JY_A938	TCGA_ESCA	Esophageal carcinoma	Carcinoma, NOS	8010/3	Esophagus, NOS	C15.9	28052061
TCGA_JY_A939	TCGA_ESCA	Esophageal carcinoma	Carcinoma, NOS	8010/3	Esophagus, NOS	C15.9	28052061
[truncated: 6,048 more rows]
